# Supplementary material for: Cetylpyridinium bromide monohydrate: localization of H atoms
Source: IUCrdata. 2025 Nov 14;10(Pt 11):x250991. doi: 10.1107/S2414314625009915 (PMC12810305; doi:10.1107/S2414314625009915)
Supplement: Supplementary file 1 [file x-10-x250991-sup1.cif]

##############################################################################
#                                                                            #
# This CIF contains the data for a data article accepted for                 #
# publication in IUCrData. It conforms to the requirements of                #
# Notes for Authors for IUCrData, and has been                               #
# peer reviewed under the auspices of IUCrData.                              #
#                                                                            #
# Full details of the Crystallographic Information File format               #
# are given in the paper "The Crystallographic Information File (CIF):       #
# a New Standard Archive File for Crystallography" by S. R. Hall, F. H.      #
# Allen and I. D. Brown [Acta Cryst. (1991), A47, 655-685].                  #
#                                                                            #
# The current version of the core CIF dictionary is obtainable from          #
# ftp://ftp.iucr.org/pub/cif_core.dic.                                       #
#                                                                            #
# Software is freely available for graphical display of the structure(s)     #
# in this CIF. For information consult the CIF software page                 #
# http://www.iucr.org/resources/cif/software.                                #
#                                                                            #
# This file may be used for bona fide research purposes within the           #
# scientific community so long as proper attribution is given to the data    # 
# article from which it was obtained.                                        #
#                                                                            #
##############################################################################
data_I
_audit_creation_method     'SHELXL-2019/3'
_journal_date_recd_electronic     2025-11-06
_journal_date_accepted     2025-11-07
_journal_name_full     'IUCrData'
_journal_year     2025
_journal_volume     10
_journal_issue     11
_journal_page_first     0
_journal_page_last     0
_journal_paper_category     HO
_journal_paper_doi     10.1107/S2414314625009915
_journal_coeditor_code     BT4188
_publ_contact_author_name     'Dr Richard Betz'
_publ_contact_author_address
;
Department of Chemistry
Nelson Mandela University
Summerstrand Campus (South)
University Way
Summerstrand
PO Box 77000
Port Elizabeth
6031
South Africa
;
_publ_contact_author_email     'richard.betz@mandela.ac.za'
_publ_contact_author_fax     '+27-41-504-4236'
_publ_contact_author_phone     '+27-41-504-4863'
_publ_section_title
;
Cetylpyridinium bromide monohydrate: localization of H atoms
;
loop_
    _publ_author_name
    _publ_author_address
    'Muller, Kina'
;
Nelson Mandela University
Summerstrand Campus
Department of Chemistry
University Way
Summerstrand
PO Box 77000
Port Elizabeth
6031
South Africa
;
    'Hosten, Eric Cyriel'
;
Nelson Mandela University
Summerstrand Campus
Department of Chemistry
University Way
Summerstrand
PO Box 77000
Port Elizabeth
6031
South Africa
;
    'Betz, Richard'
;
Nelson Mandela University
Summerstrand Campus
Department of Chemistry
University Way
Summerstrand
PO Box 77000
Port Elizabeth
6031
South Africa
;
_publ_section_synopsis
;
The title compound, C~21~H~38~N^+^\\cdotBr^-^\\cdotH~2~O, is the bromide salt
of a quarternary pyridinium cation bearing a hexadecyl chain on the nitrogen
atom. One molecule of solvent water is present in the asymmetric unit.
Classical hydrogen bonds of the O---H...Br type are observed next to
C---H...Br and C---H...O contacts that connect the entities of the title
compound to sheets parallel to the <i>ab</i> plane.
;
_chemical_name_systematic
;
1-Hexadecylpyridin-1-ium bromide monohydrate
;
_chemical_name_common
;
Cetylpyridinium bromide monohydrate
;
_chemical_formula_moiety     'C21 H38 N +, Br -, H2 O'
_chemical_formula_sum     'C21 H40 Br N O'
_chemical_formula_iupac     'C21 H38 N +, Br -, H2 O'
_chemical_formula_weight     402.45
_chemical_melting_point     ?
_space_group_crystal_system     triclinic
_space_group_name_H-M_alt     'P -1'
_space_group_name_Hall     '-P 1'
loop_
    _space_group_symop_operation_xyz
    'x, y, z'
    '-x, -y, -z'
_cell_length_a     5.5164(2)
_cell_length_b     7.5140(2)
_cell_length_c     27.3705(9)
_cell_angle_alpha     94.4200(10)
_cell_angle_beta     95.0590(10)
_cell_angle_gamma     100.7230(10)
_cell_volume     1105.28(6)
_cell_formula_units_Z     2
_cell_measurement_reflns_used     9771
_cell_measurement_theta_min     2.25
_cell_measurement_theta_max     26.34
_cell_measurement_temperature     200(2)
_exptl_crystal_description     'platelet'
_exptl_crystal_colour     'colourless'
_exptl_crystal_size_max     0.437
_exptl_crystal_size_mid     0.288
_exptl_crystal_size_min     0.028
_exptl_crystal_density_diffrn     1.209
_exptl_crystal_density_meas     ?
_exptl_crystal_density_method     ?
_exptl_crystal_F_000     432
_exptl_absorpt_coefficient_mu     1.867
_exptl_absorpt_correction_type     multi-scan
_exptl_absorpt_process_details
;
(SADABS; Krause <i>et al.</i>, 2015)
;
_exptl_absorpt_correction_T_min     0.4664
_exptl_absorpt_correction_T_max     0.5111
_diffrn_ambient_temperature     200(2)
_diffrn_radiation_type     MoK\a
_diffrn_radiation_wavelength     0.71073
_diffrn_radiation_source     'sealed tube'
_diffrn_radiation_monochromator     'graphite'
_diffrn_measurement_device_type     'Bruker APEXII CCD'
_diffrn_measurement_method     '\f and \w scans'
_diffrn_detector_area_resol_mean     ?
_diffrn_reflns_number     49450
_diffrn_reflns_av_R_equivalents     0.0400
_diffrn_reflns_av_unetI/netI     0.0198
_diffrn_reflns_theta_min     2.251
_diffrn_reflns_theta_max     26.394
_diffrn_reflns_theta_full     25.242
_diffrn_measured_fraction_theta_max     0.990
_diffrn_measured_fraction_theta_full     0.990
_diffrn_reflns_limit_h_min     -6
_diffrn_reflns_limit_h_max     6
_diffrn_reflns_limit_k_min     -9
_diffrn_reflns_limit_k_max     9
_diffrn_reflns_limit_l_min     -34
_diffrn_reflns_limit_l_max     34
_refine_special_details
;
;
_reflns_number_total     4490
_reflns_number_gt     4131
_reflns_threshold_expression     'I > 2\s(I)'
_refine_ls_structure_factor_coef     Fsqd
_refine_ls_matrix_type     full
_refine_ls_R_factor_all     0.0327
_refine_ls_R_factor_gt     0.0274
_refine_ls_wR_factor_gt     0.0603
_refine_ls_wR_factor_ref     0.0621
_refine_ls_goodness_of_fit_ref     1.130
_refine_ls_restrained_S_all     1.130
_refine_ls_number_reflns     4490
_refine_ls_number_parameters     226
_refine_ls_number_restraints     3
_refine_ls_hydrogen_treatment     mixed
_refine_ls_weighting_scheme     calc
_refine_ls_weighting_details
              'w=1/[\s^2^(Fo^2^)+(0.0194P)^2^+0.5567P] where P=(Fo^2^+2Fc^2^)/3'
_atom_sites_solution_hydrogens     mixed
_atom_sites_solution_primary     direct
_atom_sites_solution_secondary     difmap
_refine_ls_shift/su_max     0.001
_refine_ls_shift/su_mean     0.000
_refine_diff_density_max     0.328
_refine_diff_density_min     -0.352
_refine_ls_extinction_method     none
_refine_ls_extinction_coef     .
loop_
    _atom_type_symbol
    _atom_type_description
    _atom_type_scat_dispersion_real
    _atom_type_scat_dispersion_imag
    _atom_type_scat_source
    'C' 'C' 0.0033 0.0016
                         'International Tables Vol C Tables 4.2.6.8 and 6.1.1.4'
    'H' 'H' 0.0000 0.0000
                         'International Tables Vol C Tables 4.2.6.8 and 6.1.1.4'
    'N' 'N' 0.0061 0.0033
                         'International Tables Vol C Tables 4.2.6.8 and 6.1.1.4'
    'Br' 'Br' -0.2901 2.4595
                         'International Tables Vol C Tables 4.2.6.8 and 6.1.1.4'
    'O' 'O' 0.0106 0.0060
                         'International Tables Vol C Tables 4.2.6.8 and 6.1.1.4'
_computing_data_collection
;
APEX2 (Bruker, 2014)
;
_computing_cell_refinement
;
SAINT (Bruker, 2014)
;
_computing_data_reduction
;
SAINT (Bruker, 2014)
;
_computing_structure_solution
;
SHELXS97 (Sheldrick 2008)
;
_computing_structure_refinement
;
<i>SHELXL2019/3</i> (Sheldrick, 2015)
;
_computing_molecular_graphics
;
ORTEP-3 for Windows (Farrugia, 2012), Mercury (Macrae <i>et al</i>,
2020)
;
_computing_publication_material
;
<i>SHELXL2019/3</i> (Sheldrick, 2015), PLATON (Spek, 2020)
;
loop_
    _atom_site_type_symbol
    _atom_site_label
    _atom_site_fract_x
    _atom_site_fract_y
    _atom_site_fract_z
    _atom_site_U_iso_or_equiv
    _atom_site_adp_type
    _atom_site_calc_flag
    _atom_site_occupancy
    _atom_site_disorder_assembly
    _atom_site_disorder_group
    Br Br1 0.28243(3) 0.95301(3) 0.12071(2) 0.03558(7) Uani d 1 . .
    O O1 0.7091(3) 0.7168(2) 0.09060(6) 0.0504(4) Uani d 1 . .
    N N1 0.0383(2) 0.38072(18) 0.10659(5) 0.0266(3) Uani d 1 . .
    C C1 -0.1706(3) 0.2569(2) 0.09486(7) 0.0339(4) Uani d 1 . .
    H H1 -0.279883 0.227204 0.119239 0.041 Uiso calc 1 . .
    C C2 -0.2285(4) 0.1725(3) 0.04807(7) 0.0409(5) Uani d 1 . .
    H H2 -0.378344 0.085771 0.039952 0.049 Uiso calc 1 . .
    C C3 -0.0693(4) 0.2135(3) 0.01278(7) 0.0401(4) Uani d 1 . .
    H H3 -0.108425 0.156670 -0.019922 0.048 Uiso calc 1 . .
    C C4 0.1481(4) 0.3385(3) 0.02579(7) 0.0390(4) Uani d 1 . .
    H H4 0.262145 0.367154 0.002180 0.047 Uiso calc 1 . .
    C C5 0.1988(3) 0.4213(2) 0.07289(7) 0.0339(4) Uani d 1 . .
    H H5 0.348200 0.507836 0.081857 0.041 Uiso calc 1 . .
    C C6 0.0934(3) 0.4768(2) 0.15689(6) 0.0311(4) Uani d 1 . .
    H H6A -0.046325 0.435083 0.176244 0.037 Uiso calc 1 . .
    H H6B 0.104912 0.608820 0.154518 0.037 Uiso calc 1 . .
    C C7 0.3304(3) 0.4468(2) 0.18408(6) 0.0314(4) Uani d 1 . .
    H H7A 0.473101 0.495722 0.166282 0.038 Uiso calc 1 . .
    H H7B 0.324144 0.314736 0.185476 0.038 Uiso calc 1 . .
    C C8 0.3644(3) 0.5410(2) 0.23604(6) 0.0320(4) Uani d 1 . .
    H H8A 0.367090 0.672402 0.234064 0.038 Uiso calc 1 . .
    H H8B 0.219492 0.491783 0.253230 0.038 Uiso calc 1 . .
    C C9 0.5985(3) 0.5194(3) 0.26641(6) 0.0337(4) Uani d 1 . .
    H H9A 0.743876 0.570106 0.249546 0.040 Uiso calc 1 . .
    H H9B 0.596903 0.388158 0.268263 0.040 Uiso calc 1 . .
    C C10 0.6273(3) 0.6130(3) 0.31830(6) 0.0331(4) Uani d 1 . .
    H H10A 0.479346 0.564481 0.334707 0.040 Uiso calc 1 . .
    H H10B 0.632261 0.744601 0.316285 0.040 Uiso calc 1 . .
    C C11 0.8573(3) 0.5898(3) 0.34997(6) 0.0336(4) Uani d 1 . .
    H H11A 1.005506 0.636551 0.333400 0.040 Uiso calc 1 . .
    H H11B 0.851193 0.458422 0.352611 0.040 Uiso calc 1 . .
    C C12 0.8855(3) 0.6873(3) 0.40158(6) 0.0328(4) Uani d 1 . .
    H H12A 0.892594 0.818747 0.398871 0.039 Uiso calc 1 . .
    H H12B 0.736422 0.641239 0.417977 0.039 Uiso calc 1 . .
    C C13 1.1140(3) 0.6639(3) 0.43375(6) 0.0336(4) Uani d 1 . .
    H H13A 1.106417 0.532484 0.436662 0.040 Uiso calc 1 . .
    H H13B 1.263054 0.709292 0.417293 0.040 Uiso calc 1 . .
    C C14 1.1420(3) 0.7623(3) 0.48512(6) 0.0334(4) Uani d 1 . .
    H H14A 1.149548 0.893655 0.482182 0.040 Uiso calc 1 . .
    H H14B 0.992850 0.716892 0.501544 0.040 Uiso calc 1 . .
    C C15 1.3701(3) 0.7392(3) 0.51738(6) 0.0337(4) Uani d 1 . .
    H H15A 1.519340 0.784577 0.500963 0.040 Uiso calc 1 . .
    H H15B 1.362641 0.607804 0.520323 0.040 Uiso calc 1 . .
    C C16 1.3980(3) 0.8377(3) 0.56876(6) 0.0338(4) Uani d 1 . .
    H H16A 1.248828 0.792293 0.585183 0.041 Uiso calc 1 . .
    H H16B 1.405644 0.969037 0.565828 0.041 Uiso calc 1 . .
    C C17 1.6265(3) 0.8144(3) 0.60107(6) 0.0337(4) Uani d 1 . .
    H H17A 1.619189 0.682963 0.603911 0.040 Uiso calc 1 . .
    H H17B 1.775761 0.860093 0.584696 0.040 Uiso calc 1 . .
    C C18 1.6542(3) 0.9124(3) 0.65253(6) 0.0338(4) Uani d 1 . .
    H H18A 1.660006 1.043577 0.649665 0.041 Uiso calc 1 . .
    H H18B 1.505536 0.865875 0.668984 0.041 Uiso calc 1 . .
    C C19 1.8831(3) 0.8908(3) 0.68477(6) 0.0328(4) Uani d 1 . .
    H H19A 1.876876 0.759561 0.687780 0.039 Uiso calc 1 . .
    H H19B 2.031742 0.936616 0.668231 0.039 Uiso calc 1 . .
    C C20 1.9115(4) 0.9893(3) 0.73601(7) 0.0382(4) Uani d 1 . .
    H H20A 1.763700 0.942615 0.752705 0.046 Uiso calc 1 . .
    H H20B 1.916372 1.120340 0.733038 0.046 Uiso calc 1 . .
    C C21 2.1420(4) 0.9684(3) 0.76790(7) 0.0460(5) Uani d 1 . .
    H H21A 2.137427 0.839242 0.771662 0.069 Uiso calc 1 . .
    H H21B 2.147622 1.034676 0.800381 0.069 Uiso calc 1 . .
    H H21C 2.289833 1.017933 0.752238 0.069 Uiso calc 1 . .
    H H1A 0.852(2) 0.778(3) 0.0994(9) 0.069(8) Uiso d 1 . .
    H H1B 0.614(4) 0.784(3) 0.1003(10) 0.081(10) Uiso d 1 . .
loop_
    _atom_site_aniso_label
    _atom_site_aniso_U_11
    _atom_site_aniso_U_22
    _atom_site_aniso_U_33
    _atom_site_aniso_U_12
    _atom_site_aniso_U_13
    _atom_site_aniso_U_23
    Br1 0.02816(10) 0.03556(11) 0.03999(11) 0.00062(7) 0.00212(7) -0.00012(7)
    O1 0.0321(8) 0.0411(8) 0.0731(11) -0.0018(7) 0.0078(7) -0.0051(7)
    N1 0.0263(7) 0.0260(7) 0.0262(7) 0.0042(6) -0.0031(5) 0.0027(6)
    C1 0.0274(9) 0.0337(10) 0.0376(10) -0.0011(7) 0.0003(7) 0.0061(8)
    C2 0.0374(10) 0.0383(10) 0.0388(10) -0.0061(8) -0.0086(8) -0.0011(8)
    C3 0.0520(12) 0.0367(10) 0.0293(9) 0.0095(9) -0.0061(8) -0.0021(8)
    C4 0.0429(11) 0.0436(11) 0.0303(9) 0.0057(9) 0.0049(8) 0.0080(8)
    C5 0.0310(9) 0.0341(10) 0.0337(9) -0.0019(7) 0.0016(7) 0.0074(7)
    C6 0.0327(9) 0.0313(9) 0.0278(9) 0.0067(7) -0.0015(7) -0.0016(7)
    C7 0.0321(9) 0.0336(9) 0.0276(9) 0.0082(7) -0.0020(7) -0.0012(7)
    C8 0.0322(9) 0.0347(10) 0.0282(9) 0.0089(8) -0.0018(7) -0.0035(7)
    C9 0.0325(9) 0.0383(10) 0.0294(9) 0.0109(8) -0.0027(7) -0.0054(7)
    C10 0.0310(9) 0.0394(10) 0.0283(9) 0.0103(8) -0.0011(7) -0.0042(7)
    C11 0.0325(9) 0.0395(10) 0.0282(9) 0.0110(8) -0.0015(7) -0.0046(7)
    C12 0.0318(9) 0.0388(10) 0.0277(9) 0.0107(8) -0.0008(7) -0.0032(7)
    C13 0.0317(9) 0.0396(10) 0.0290(9) 0.0106(8) -0.0011(7) -0.0032(7)
    C14 0.0311(9) 0.0400(10) 0.0287(9) 0.0103(8) -0.0007(7) -0.0037(7)
    C15 0.0319(9) 0.0404(10) 0.0285(9) 0.0111(8) -0.0016(7) -0.0032(7)
    C16 0.0315(9) 0.0407(10) 0.0292(9) 0.0115(8) -0.0008(7) -0.0035(8)
    C17 0.0323(9) 0.0393(10) 0.0292(9) 0.0109(8) -0.0011(7) -0.0032(7)
    C18 0.0320(9) 0.0402(10) 0.0292(9) 0.0108(8) -0.0004(7) -0.0022(8)
    C19 0.0326(9) 0.0370(10) 0.0293(9) 0.0108(8) 0.0003(7) -0.0014(7)
    C20 0.0370(10) 0.0482(11) 0.0294(9) 0.0123(9) 0.0001(8) -0.0028(8)
    C21 0.0429(11) 0.0602(13) 0.0324(10) 0.0108(10) -0.0059(8) -0.0013(9)
_geom_special_details
;
 All esds (except the esd in the dihedral angle between two l.s. planes)
 are estimated using the full covariance matrix.  The cell esds are taken
 into account individually in the estimation of esds in distances, angles
 and torsion angles; correlations between esds in cell parameters are only
 used when they are defined by crystal symmetry.  An approximate (isotropic)
 treatment of cell esds is used for estimating esds involving l.s. planes.
;
loop_
    _geom_bond_atom_site_label_1
    _geom_bond_atom_site_label_2
    _geom_bond_site_symmetry_2
    _geom_bond_distance
    _geom_bond_publ_flag
    O1 H1A . 0.837(10) ?
    O1 H1B . 0.838(10) ?
    N1 C1 . 1.337(2) ?
    N1 C5 . 1.347(2) ?
    N1 C6 . 1.483(2) ?
    C1 C2 . 1.368(3) ?
    C1 H1 . 0.9500 ?
    C2 C3 . 1.376(3) ?
    C2 H2 . 0.9500 ?
    C3 C4 . 1.379(3) ?
    C3 H3 . 0.9500 ?
    C4 C5 . 1.369(3) ?
    C4 H4 . 0.9500 ?
    C5 H5 . 0.9500 ?
    C6 C7 . 1.509(2) ?
    C6 H6A . 0.9900 ?
    C6 H6B . 0.9900 ?
    C7 C8 . 1.519(2) ?
    C7 H7A . 0.9900 ?
    C7 H7B . 0.9900 ?
    C8 C9 . 1.515(2) ?
    C8 H8A . 0.9900 ?
    C8 H8B . 0.9900 ?
    C9 C10 . 1.517(2) ?
    C9 H9A . 0.9900 ?
    C9 H9B . 0.9900 ?
    C10 C11 . 1.518(2) ?
    C10 H10A . 0.9900 ?
    C10 H10B . 0.9900 ?
    C11 C12 . 1.522(2) ?
    C11 H11A . 0.9900 ?
    C11 H11B . 0.9900 ?
    C12 C13 . 1.519(2) ?
    C12 H12A . 0.9900 ?
    C12 H12B . 0.9900 ?
    C13 C14 . 1.519(2) ?
    C13 H13A . 0.9900 ?
    C13 H13B . 0.9900 ?
    C14 C15 . 1.517(2) ?
    C14 H14A . 0.9900 ?
    C14 H14B . 0.9900 ?
    C15 C16 . 1.519(2) ?
    C15 H15A . 0.9900 ?
    C15 H15B . 0.9900 ?
    C16 C17 . 1.520(2) ?
    C16 H16A . 0.9900 ?
    C16 H16B . 0.9900 ?
    C17 C18 . 1.520(2) ?
    C17 H17A . 0.9900 ?
    C17 H17B . 0.9900 ?
    C18 C19 . 1.517(2) ?
    C18 H18A . 0.9900 ?
    C18 H18B . 0.9900 ?
    C19 C20 . 1.516(2) ?
    C19 H19A . 0.9900 ?
    C19 H19B . 0.9900 ?
    C20 C21 . 1.518(3) ?
    C20 H20A . 0.9900 ?
    C20 H20B . 0.9900 ?
    C21 H21A . 0.9800 ?
    C21 H21B . 0.9800 ?
    C21 H21C . 0.9800 ?
loop_
    _geom_angle_atom_site_label_1
    _geom_angle_atom_site_label_2
    _geom_angle_atom_site_label_3
    _geom_angle_site_symmetry_1
    _geom_angle_site_symmetry_3
    _geom_angle
    _geom_angle_publ_flag
    H1A O1 H1B . . 104.1(18) ?
    C1 N1 C5 . . 120.59(15) ?
    C1 N1 C6 . . 119.99(15) ?
    C5 N1 C6 . . 119.42(14) ?
    N1 C1 C2 . . 120.62(17) ?
    N1 C1 H1 . . 119.7 ?
    C2 C1 H1 . . 119.7 ?
    C1 C2 C3 . . 119.91(17) ?
    C1 C2 H2 . . 120.0 ?
    C3 C2 H2 . . 120.0 ?
    C2 C3 C4 . . 118.72(17) ?
    C2 C3 H3 . . 120.6 ?
    C4 C3 H3 . . 120.6 ?
    C5 C4 C3 . . 119.71(18) ?
    C5 C4 H4 . . 120.1 ?
    C3 C4 H4 . . 120.1 ?
    N1 C5 C4 . . 120.43(16) ?
    N1 C5 H5 . . 119.8 ?
    C4 C5 H5 . . 119.8 ?
    N1 C6 C7 . . 113.70(14) ?
    N1 C6 H6A . . 108.8 ?
    C7 C6 H6A . . 108.8 ?
    N1 C6 H6B . . 108.8 ?
    C7 C6 H6B . . 108.8 ?
    H6A C6 H6B . . 107.7 ?
    C6 C7 C8 . . 110.07(14) ?
    C6 C7 H7A . . 109.6 ?
    C8 C7 H7A . . 109.6 ?
    C6 C7 H7B . . 109.6 ?
    C8 C7 H7B . . 109.6 ?
    H7A C7 H7B . . 108.2 ?
    C9 C8 C7 . . 114.14(14) ?
    C9 C8 H8A . . 108.7 ?
    C7 C8 H8A . . 108.7 ?
    C9 C8 H8B . . 108.7 ?
    C7 C8 H8B . . 108.7 ?
    H8A C8 H8B . . 107.6 ?
    C8 C9 C10 . . 113.24(14) ?
    C8 C9 H9A . . 108.9 ?
    C10 C9 H9A . . 108.9 ?
    C8 C9 H9B . . 108.9 ?
    C10 C9 H9B . . 108.9 ?
    H9A C9 H9B . . 107.7 ?
    C9 C10 C11 . . 114.38(14) ?
    C9 C10 H10A . . 108.7 ?
    C11 C10 H10A . . 108.7 ?
    C9 C10 H10B . . 108.7 ?
    C11 C10 H10B . . 108.7 ?
    H10A C10 H10B . . 107.6 ?
    C10 C11 C12 . . 113.63(14) ?
    C10 C11 H11A . . 108.8 ?
    C12 C11 H11A . . 108.8 ?
    C10 C11 H11B . . 108.8 ?
    C12 C11 H11B . . 108.8 ?
    H11A C11 H11B . . 107.7 ?
    C13 C12 C11 . . 114.11(14) ?
    C13 C12 H12A . . 108.7 ?
    C11 C12 H12A . . 108.7 ?
    C13 C12 H12B . . 108.7 ?
    C11 C12 H12B . . 108.7 ?
    H12A C12 H12B . . 107.6 ?
    C14 C13 C12 . . 113.91(14) ?
    C14 C13 H13A . . 108.8 ?
    C12 C13 H13A . . 108.8 ?
    C14 C13 H13B . . 108.8 ?
    C12 C13 H13B . . 108.8 ?
    H13A C13 H13B . . 107.7 ?
    C15 C14 C13 . . 114.07(15) ?
    C15 C14 H14A . . 108.7 ?
    C13 C14 H14A . . 108.7 ?
    C15 C14 H14B . . 108.7 ?
    C13 C14 H14B . . 108.7 ?
    H14A C14 H14B . . 107.6 ?
    C14 C15 C16 . . 114.04(15) ?
    C14 C15 H15A . . 108.7 ?
    C16 C15 H15A . . 108.7 ?
    C14 C15 H15B . . 108.7 ?
    C16 C15 H15B . . 108.7 ?
    H15A C15 H15B . . 107.6 ?
    C15 C16 C17 . . 114.01(15) ?
    C15 C16 H16A . . 108.8 ?
    C17 C16 H16A . . 108.8 ?
    C15 C16 H16B . . 108.8 ?
    C17 C16 H16B . . 108.8 ?
    H16A C16 H16B . . 107.6 ?
    C18 C17 C16 . . 114.06(15) ?
    C18 C17 H17A . . 108.7 ?
    C16 C17 H17A . . 108.7 ?
    C18 C17 H17B . . 108.7 ?
    C16 C17 H17B . . 108.7 ?
    H17A C17 H17B . . 107.6 ?
    C19 C18 C17 . . 114.24(15) ?
    C19 C18 H18A . . 108.7 ?
    C17 C18 H18A . . 108.7 ?
    C19 C18 H18B . . 108.7 ?
    C17 C18 H18B . . 108.7 ?
    H18A C18 H18B . . 107.6 ?
    C20 C19 C18 . . 114.25(15) ?
    C20 C19 H19A . . 108.7 ?
    C18 C19 H19A . . 108.7 ?
    C20 C19 H19B . . 108.7 ?
    C18 C19 H19B . . 108.7 ?
    H19A C19 H19B . . 107.6 ?
    C19 C20 C21 . . 113.96(16) ?
    C19 C20 H20A . . 108.8 ?
    C21 C20 H20A . . 108.8 ?
    C19 C20 H20B . . 108.8 ?
    C21 C20 H20B . . 108.8 ?
    H20A C20 H20B . . 107.7 ?
    C20 C21 H21A . . 109.5 ?
    C20 C21 H21B . . 109.5 ?
    H21A C21 H21B . . 109.5 ?
    C20 C21 H21C . . 109.5 ?
    H21A C21 H21C . . 109.5 ?
    H21B C21 H21C . . 109.5 ?
loop_
    _geom_torsion_atom_site_label_1
    _geom_torsion_atom_site_label_2
    _geom_torsion_atom_site_label_3
    _geom_torsion_atom_site_label_4
    _geom_torsion_site_symmetry_1
    _geom_torsion_site_symmetry_2
    _geom_torsion_site_symmetry_3
    _geom_torsion_site_symmetry_4
    _geom_torsion
    _geom_torsion_publ_flag
    C5 N1 C1 C2 . . . . -1.7(3) ?
    C6 N1 C1 C2 . . . . 177.39(16) ?
    N1 C1 C2 C3 . . . . 0.8(3) ?
    C1 C2 C3 C4 . . . . 0.7(3) ?
    C2 C3 C4 C5 . . . . -1.2(3) ?
    C1 N1 C5 C4 . . . . 1.2(3) ?
    C6 N1 C5 C4 . . . . -177.93(16) ?
    C3 C4 C5 N1 . . . . 0.3(3) ?
    C1 N1 C6 C7 . . . . 119.68(18) ?
    C5 N1 C6 C7 . . . . -61.2(2) ?
    N1 C6 C7 C8 . . . . -176.85(14) ?
    C6 C7 C8 C9 . . . . -179.81(16) ?
    C7 C8 C9 C10 . . . . -179.42(16) ?
    C8 C9 C10 C11 . . . . 178.63(16) ?
    C9 C10 C11 C12 . . . . 179.00(16) ?
    C10 C11 C12 C13 . . . . 179.56(16) ?
    C11 C12 C13 C14 . . . . 179.66(16) ?
    C12 C13 C14 C15 . . . . 179.98(16) ?
    C13 C14 C15 C16 . . . . 180.00(16) ?
    C14 C15 C16 C17 . . . . 179.97(16) ?
    C15 C16 C17 C18 . . . . -179.82(16) ?
    C16 C17 C18 C19 . . . . -179.52(16) ?
    C17 C18 C19 C20 . . . . 179.70(16) ?
    C18 C19 C20 C21 . . . . -179.49(17) ?
loop_
    _geom_hbond_atom_site_label_D
    _geom_hbond_atom_site_label_H
    _geom_hbond_atom_site_label_A
    _geom_hbond_site_symmetry_A
    _geom_hbond_distance_DH
    _geom_hbond_distance_HA
    _geom_hbond_distance_DA
    _geom_hbond_angle_DHA
    _geom_hbond_publ_flag
    O1 H1A Br1 1_655 0.837(10) 2.489(10) 3.3254(14) 177(2) yes
    O1 H1B Br1 . 0.838(10) 2.491(10) 3.3227(16) 171(2) yes
    C1 H1 Br1 1_445 0.95 2.87 3.5890(17) 133.0 yes
    C3 H3 Br1 2_565 0.95 2.85 3.7797(18) 167.8 yes
    C4 H4 O1 2_665 0.95 2.59 3.362(3) 138.1 yes
    C5 H5 O1 . 0.95 2.28 3.218(2) 171.1 yes
    C6 H6B Br1 . 0.99 2.84 3.7702(18) 156.0 yes
_shelx_space_group_comment
;
The symmetry employed for this shelxl refinement is uniquely defined
by the following loop, which should always be used as a source of
symmetry information in preference to the above space-group names.
They are only intended as comments.
;
_shelx_estimated_absorpt_T_min     0.496
_shelx_estimated_absorpt_T_max     0.950
_shelx_hkl_file
;
  -1   0   0   59.69    1.64
  -1   0   0   60.43    1.64
  -1   0   0   58.96    1.62
  -1   0   0   57.01    1.63
  -1   0   0   58.93    1.68
  -1   0   0   58.29    1.71
  -1   0   0   59.89    1.48
  -1   0   0   57.84    1.65
   1   0   0   60.04    1.64
   1   0   0   57.78    1.63
   1   0   0   61.59    1.50
   1   0   0   62.51    1.72
   1   0   0   56.91    1.70
   1   0   0   60.38    1.63
  -2   0   0  459.45   10.74
   2   0   0  475.27   10.73
  -3   0   0   72.52    2.32
  -3   0   0   71.97    2.37
  -3   0   0   70.31    2.38
  -3   0   0   71.70    3.03
  -3   0   0   64.86    2.66
  -3   0   0   67.07    2.46
   3   0   0   70.42    2.54
   3   0   0   69.43    2.23
   3   0   0   68.54    2.53
   3   0   0   68.32    2.41
   3   0   0   71.00    2.02
   3   0   0   69.82    2.37
   3   0   0   67.10    2.41
   3   0   0   66.82    2.30
   3   0   0   66.69    2.35
  -4   0   0   22.53    1.66
  -4   0   0   22.28    1.81
  -4   0   0   22.47    1.49
  -4   0   0   20.65    1.55
  -4   0   0   22.02    1.56
  -4   0   0   22.05    1.47
   4   0   0   25.70    1.88
   4   0   0   22.88    1.37
   4   0   0   24.42    1.69
   4   0   0   21.72    1.74
   4   0   0   19.54    1.38
   4   0   0   20.76    1.49
   4   0   0   20.62    1.57
   4   0   0   22.36    1.53
  -5   0   0   55.59    3.06
  -5   0   0   45.31    2.45
  -5   0   0   51.16    2.67
  -5   0   0   51.35    2.44
  -5   0   0   48.47    2.29
  -5   0   0   46.61    2.23
   5   0   0   49.95    2.27
   5   0   0   52.06    2.24
   5   0   0   56.25    2.62
   5   0   0   48.20    3.33
   5   0   0   47.92    2.68
   5   0   0   48.03    2.33
   5   0   0   51.65    2.43
   5   0   0   45.29    2.27
  -6   0   0    4.83    1.21
  -6   0   0    5.66    1.24
  -6   0   0    3.53    1.63
  -6   0   0    3.29    1.28
  -6   0   0    2.53    1.49
  -6   0   0    2.05    1.25
   6   0   0    2.77    1.10
   6   0   0    2.76    1.11
   6   0   0    1.19    1.30
   6   0   0    1.00    1.02
   6   0   0    4.75    1.71
   6  -1   0    1.33    1.53
   6  -1   0    2.69    1.17
   6  -1   0    0.12    0.80
  -6   1   0    1.89    1.46
  -6   1   0    3.02    0.96
  -6   1   0    4.64    1.32
  -6   1   0    1.06    1.12
  -6   1   0    1.71    1.40
   5  -1   0   72.80    2.68
   5  -1   0   73.78    3.41
   5  -1   0   70.74    2.52
   5  -1   0   72.31    2.63
   5  -1   0   60.56    2.60
   5  -1   0   68.27    2.45
   5  -1   0   68.77    2.61
  -5   1   0   71.84    2.59
  -5   1   0   76.85    3.03
  -5   1   0   73.35    2.84
  -5   1   0   75.98    3.91
  -5   1   0   70.47    2.34
  -5   1   0   71.83    2.44
   4  -1   0   74.04    2.51
   4  -1   0   67.31    2.45
   4  -1   0   74.61    2.84
   4  -1   0   75.74    2.46
   4  -1   0   75.11    2.41
   4  -1   0   72.61    2.45
   4  -1   0   73.90    2.34
   4  -1   0   69.03    2.43
   4  -1   0   73.47    3.04
  -4   1   0   73.93    2.33
  -4   1   0   71.64    2.35
  -4   1   0   72.55    2.23
  -4   1   0   76.76    2.48
  -4   1   0   73.79    2.75
  -4   1   0   71.86    2.96
  -4   1   0   80.35    3.10
   3  -1   0   53.99    1.82
   3  -1   0   57.78    2.29
   3  -1   0   57.12    1.97
   3  -1   0   57.67    1.79
   3  -1   0   54.20    1.82
   3  -1   0   57.11    1.87
   3  -1   0   60.01    1.94
   3  -1   0   57.62    2.14
   3  -1   0   57.36    1.75
  -3   1   0   57.04    1.75
  -3   1   0   54.25    1.59
  -3   1   0   55.63    2.21
  -3   1   0   54.50    1.88
  -3   1   0   55.18    1.69
  -3   1   0   56.79    2.04
  -3   1   0   53.52    2.20
  -3   1   0   55.16    1.82
   2  -1   0  249.16    6.07
   2  -1   0  252.17    5.72
   2  -1   0  247.70    5.77
   2  -1   0  249.14    6.04
   2  -1   0  258.65    6.23
   2  -1   0  256.82    5.76
  -2   1   0  249.77    6.15
  -2   1   0  253.25    6.01
  -2   1   0  255.34    6.22
  -2   1   0  247.99    5.77
   1  -1   0   22.24    1.01
   1  -1   0   20.95    0.95
   1  -1   0   20.55    0.74
  -1   1   0   20.13    0.80
  -1   1   0   21.06    0.92
  -1   1   0   19.26    0.79
  -1   1   0   22.39    0.68
  -1   1   0   19.84    0.91
  -1   1   0   22.69    0.84
   0  -1   0   40.69    1.21
   0  -1   0   42.41    1.21
   0  -1   0   42.47    1.14
   0  -1   0   41.94    1.21
   0  -1   0   41.81    1.21
   0  -1   0   40.76    1.28
   0  -1   0   42.67    1.15
   0   1   0   41.95    1.21
   0   1   0   40.54    1.21
   0   1   0   41.06    1.06
   0   1   0   41.12    1.13
   0   1   0   41.50    1.20
   0   1   0   40.30    1.15
   0   1   0   41.64    1.21
  -1  -1   0    0.51    0.44
  -1  -1   0   -0.30    0.53
  -1  -1   0    0.57    0.55
  -1  -1   0   -0.04    0.54
  -1  -1   0    0.79    0.49
  -1  -1   0    0.47    0.36
  -1  -1   0    0.49    0.57
  -1  -1   0   -0.10    0.53
   1   1   0    0.73    0.44
   1   1   0    0.47    0.35
   1   1   0    0.11    0.50
   1   1   0    1.23    0.42
   1   1   0    0.62    0.53
   1   1   0    1.26    0.51
   1   1   0   -0.52    0.50
   1   1   0   -0.30    0.55
   1   1   0   -0.28    0.60
  -2  -1   0  155.18    4.26
  -2  -1   0  164.48    4.38
  -2  -1   0  171.58    4.54
  -2  -1   0  163.93    4.48
  -2  -1   0  171.02    4.51
  -2  -1   0  158.15    4.42
  -2  -1   0  170.51    4.52
   2   1   0  167.90    4.53
   2   1   0  167.17    4.46
   2   1   0  165.99    4.45
   2   1   0  160.65    3.81
   2   1   0  170.60    4.51
   2   1   0  157.03    4.32
   2   1   0  167.18    4.33
   2   1   0  160.74    3.66
   2   1   0  165.42    4.48
  -3  -1   0    7.83    1.05
  -3  -1   0    7.93    1.12
  -3  -1   0    6.83    0.99
  -3  -1   0    8.56    1.17
  -3  -1   0    7.87    1.06
  -3  -1   0    9.68    1.14
  -3  -1   0    8.81    1.02
   3   1   0    7.78    1.10
   3   1   0    6.09    1.02
   3   1   0    8.14    1.16
   3   1   0    7.61    1.03
   3   1   0    8.99    1.15
   3   1   0    7.77    1.01
   3   1   0    7.44    0.98
  -4  -1   0   48.91    2.36
  -4  -1   0   48.42    2.40
  -4  -1   0   47.01    2.41
  -4  -1   0   47.82    2.30
  -4  -1   0   47.06    2.60
  -4  -1   0   45.89    2.28
   4   1   0   44.89    2.29
   4   1   0   45.42    2.43
   4   1   0   45.43    2.38
   4   1   0   47.61    2.29
   4   1   0   45.53    2.23
   4   1   0   45.94    2.44
   4   1   0   44.40    2.39
  -5  -1   0   25.65    1.98
  -5  -1   0   28.17    2.22
  -5  -1   0   27.69    2.11
  -5  -1   0   27.01    1.99
  -5  -1   0   28.74    2.27
  -5  -1   0   28.84    2.21
  -5  -1   0   28.88    2.40
   5   1   0   26.36    2.06
   5   1   0   24.61    2.08
   5   1   0   28.72    2.37
   5   1   0   28.68    2.71
   5   1   0   28.47    2.48
   5   1   0   26.99    2.27
   5   1   0   29.77    2.46
  -6  -1   0   10.64    1.96
  -6  -1   0    8.78    2.05
  -6  -1   0   12.65    1.80
  -6  -1   0    7.76    1.59
  -6  -1   0   14.18    3.36
  -6  -1   0   10.46    1.73
   6   1   0    6.90    1.47
   6   1   0    7.62    1.52
   6   1   0    6.76    1.71
   6   1   0    9.56    1.63
   6   1   0    9.12    2.01
   6  -2   0   -1.00    0.51
   6  -2   0    0.25    1.03
   6  -2   0   -0.82    1.33
  -6   2   0   -0.17    0.51
  -6   2   0    1.15    1.15
  -6   2   0    0.09    1.42
  -6   2   0    1.26    1.40
   5  -2   0   69.58    2.25
   5  -2   0   76.05    2.74
   5  -2   0   71.63    2.16
   5  -2   0   70.74    3.34
   5  -2   0   69.62    2.02
   5  -2   0   67.75    2.76
   5  -2   0   69.27    2.10
  -5   2   0   68.47    1.80
  -5   2   0   73.06    3.30
  -5   2   0   69.31    2.37
  -5   2   0   69.31    1.85
  -5   2   0   71.46    3.38
  -5   2   0   66.79    2.62
  -5   2   0   68.67    2.88
  -5   2   0   70.71    1.97
  -5   2   0   68.68    2.15
   4  -2   0    3.01    0.89
   4  -2   0    2.39    0.54
   4  -2   0    3.70    0.79
   4  -2   0    3.87    0.98
   4  -2   0    2.55    0.41
   4  -2   0    2.28    0.49
   4  -2   0    2.72    1.03
   4  -2   0    2.92    0.46
  -4   2   0    4.45    1.08
  -4   2   0    1.95    0.34
  -4   2   0    2.23    0.74
  -4   2   0    2.75    0.58
  -4   2   0    2.31    1.01
  -4   2   0    2.25    0.30
  -4   2   0    2.00    0.48
  -4   2   0    1.87    0.39
  -4   2   0    4.67    1.11
  -4   2   0    4.31    0.99
   3  -2   0  156.96    3.54
   3  -2   0  153.09    3.63
   3  -2   0  156.53    3.54
   3  -2   0  148.17    4.07
   3  -2   0  153.22    4.50
   3  -2   0  152.62    4.31
   3  -2   0  158.04    3.48
   3  -2   0  157.27    4.18
  -3   2   0  159.00    3.46
  -3   2   0  159.03    4.10
  -3   2   0  156.24    4.14
  -3   2   0  157.26    4.47
  -3   2   0  157.39    4.28
  -3   2   0  150.53    4.77
  -3   2   0  157.15    3.54
  -3   2   0  152.21    4.17
   2  -2   0   81.17    2.22
   2  -2   0   76.52    2.47
   2  -2   0   78.49    2.51
  -2   2   0   81.09    2.05
  -2   2   0   82.01    2.30
  -2   2   0   82.33    2.48
  -2   2   0   82.21    2.50
  -2   2   0   76.46    2.23
  -2   2   0   78.06    2.32
  -2   2   0   76.87    2.49
  -2   2   0   79.96    2.34
   0  -2   0  156.62    3.66
   0  -2   0  155.95    3.99
   0  -2   0  152.82    3.97
   0  -2   0  159.57    4.17
   0  -2   0  157.45    3.86
   0  -2   0  157.41    3.86
   0  -2   0  156.60    3.99
   0  -2   0  153.67    3.99
   0   2   0  157.51    3.83
   0   2   0  155.28    4.01
   0   2   0  151.83    3.97
   0   2   0  156.10    3.71
   0   2   0  154.34    3.89
   0   2   0  155.79    3.98
   0   2   0  159.52    4.17
  -1  -2   0  229.32    5.82
  -1  -2   0  227.12    5.60
  -1  -2   0  222.81    5.81
  -1  -2   0  229.54    5.55
  -1  -2   0  238.41    5.88
  -1  -2   0  221.08    5.77
  -1  -2   0  224.71    5.66
   1   2   0  223.76    5.18
   1   2   0  225.35    5.80
   1   2   0  231.71    5.82
   1   2   0  227.06    5.66
   1   2   0  228.21    5.81
   1   2   0  227.54    5.62
   1   2   0  223.85    5.58
   1   2   0  228.58    5.79
   1   2   0  223.27    5.84
  -2  -2   0   55.86    2.35
  -2  -2   0   54.93    2.09
  -2  -2   0   56.47    2.32
  -2  -2   0   55.51    2.36
  -2  -2   0   54.48    2.19
  -2  -2   0   54.84    2.33
   2   2   0   53.41    2.25
   2   2   0   54.51    1.94
   2   2   0   53.67    2.37
   2   2   0   55.38    1.85
   2   2   0   54.88    2.30
   2   2   0   56.90    2.20
   2   2   0   51.43    2.27
   2   2   0   55.98    2.23
  -3  -2   0    1.66    0.89
  -3  -2   0    1.57    0.93
  -3  -2   0    1.70    0.91
  -3  -2   0    1.55    0.93
  -3  -2   0    1.56    0.95
  -3  -2   0    1.79    0.88
   3   2   0   -0.87    0.80
   3   2   0    1.19    0.77
   3   2   0    1.65    0.38
   3   2   0    2.50    0.92
   3   2   0    0.56    0.87
   3   2   0    1.37    0.85
   3   2   0    0.81    0.87
  -4  -2   0   51.80    2.80
  -4  -2   0   49.88    2.70
  -4  -2   0   51.93    2.49
  -4  -2   0   50.90    2.71
  -4  -2   0   51.22    2.73
  -4  -2   0   52.29    2.62
  -4  -2   0   49.98    2.69
   4   2   0   51.69    2.64
   4   2   0   57.20    2.90
   4   2   0   48.92    2.77
   4   2   0   52.33    2.55
   4   2   0   54.61    2.64
   4   2   0   50.62    2.65
  -5  -2   0    4.08    1.39
  -5  -2   0    6.48    1.51
  -5  -2   0    3.33    1.35
  -5  -2   0    5.39    1.52
  -5  -2   0    1.56    1.30
   5   2   0    3.87    1.38
   5   2   0    6.25    1.51
   5   2   0    4.75    1.39
   5   2   0    5.63    1.55
   5   2   0    3.25    1.29
   5   2   0    1.89    1.25
  -6  -2   0   14.51    2.05
   6   2   0   10.20    2.16
   6   2   0   18.38    2.08
   6   2   0   11.52    2.05
   6  -3   0   22.62    1.97
   6  -3   0   24.32    2.56
  -6   3   0   25.65    2.22
  -6   3   0   20.92    1.42
  -6   3   0   23.83    2.60
  -6   3   0   21.86    2.28
   5  -3   0  121.26    3.83
   5  -3   0  119.83    4.17
   5  -3   0  118.21    4.49
  -5   3   0  126.57    4.52
  -5   3   0  126.38    4.11
  -5   3   0  122.06    3.39
  -5   3   0  115.46    4.22
   4  -3   0    1.36    0.91
   4  -3   0    1.29    0.76
   4  -3   0    0.93    0.94
  -4   3   0    1.33    0.88
  -4   3   0    2.05    0.54
  -4   3   0    1.46    0.94
  -4   3   0    0.69    0.72
  -4   3   0    1.53    0.82
  -4   3   0    0.69    0.59
  -4   3   0    0.31    0.85
  -4   3   0    0.87    0.70
   3  -3   0  158.38    4.14
   3  -3   0  153.33    4.50
   3  -3   0  150.42    4.50
  -3   3   0  151.28    4.12
  -3   3   0  155.27    4.67
  -3   3   0  155.26    4.49
  -3   3   0  161.28    4.29
  -3   3   0  158.56    4.57
  -3   3   0  158.60    4.58
  -3   3   0  151.43    3.87
  -3   3   0  159.88    4.21
   2  -3   0    0.40    0.25
   2  -3   0    0.95    0.70
   2  -3   0    0.85    0.19
   2  -3   0    1.15    0.51
   2  -3   0    0.69    0.28
   2  -3   0    1.36    0.23
   2  -3   0    0.91    0.63
   2  -3   0    0.61    0.37
  -2   3   0    0.98    0.21
  -2   3   0    0.92    0.71
  -2   3   0    1.00    0.14
  -2   3   0    1.01    0.38
  -2   3   0    1.07    0.65
  -2   3   0    1.18    0.23
  -2   3   0    0.88    0.42
  -2   3   0    0.81    0.58
  -2   3   0    1.21    0.14
  -2   3   0    0.78    0.42
   1  -3   0   27.54    1.17
   1  -3   0   24.26    1.16
   1  -3   0   24.34    1.15
   1  -3   0   26.47    0.83
   1  -3   0   26.75    1.06
   1  -3   0   24.94    1.33
   1  -3   0   25.73    1.15
  -1   3   0   26.99    1.18
  -1   3   0   27.06    1.15
  -1   3   0   23.23    0.71
  -1   3   0   27.80    1.18
  -1   3   0   26.17    1.14
  -1   3   0   26.78    1.19
  -1   3   0   25.92    1.57
  -1   3   0   26.65    1.31
  -1   3   0   26.53    1.06
  -1   3   0   28.60    1.11
   0  -3   0   76.99    2.56
   0  -3   0   81.89    2.39
   0  -3   0   75.66    2.54
   0  -3   0   80.39    2.57
   0  -3   0   79.23    2.09
   0  -3   0   77.09    2.34
   0  -3   0   80.07    2.58
   0  -3   0   78.69    1.94
   0   3   0   72.90    2.69
   0   3   0   79.42    2.19
   0   3   0   79.19    2.57
   0   3   0   80.93    2.56
   0   3   0   78.97    2.34
   0   3   0   74.61    2.54
   0   3   0   78.21    2.81
   0   3   0   75.99    2.61
  -1  -3   0   60.57    2.46
  -1  -3   0   58.07    2.43
  -1  -3   0   57.60    2.15
  -1  -3   0   56.36    2.31
  -1  -3   0   59.75    2.48
  -1  -3   0   60.30    2.03
   1   3   0   59.99    2.42
   1   3   0   59.44    2.67
   1   3   0   55.86    1.74
   1   3   0   54.29    2.48
   1   3   0   59.11    2.08
   1   3   0   56.84    2.37
   1   3   0   59.24    2.44
   1   3   0   61.21    2.79
   1   3   0   56.89    3.55
  -2  -3   0  221.13    6.30
  -2  -3   0  225.06    6.37
  -2  -3   0  222.62    6.01
  -2  -3   0  231.73    6.43
  -2  -3   0  223.74    6.37
   2   3   0  226.93    6.24
   2   3   0  226.10    6.08
   2   3   0  228.39    5.11
   2   3   0  227.00    5.66
   2   3   0  215.34    6.29
   2   3   0  220.02    6.03
   2   3   0  222.48    6.36
   2   3   0  233.68    6.37
  -3  -3   0   42.79    2.41
  -3  -3   0   38.94    2.52
  -3  -3   0   44.61    2.61
  -3  -3   0   43.43    2.52
  -3  -3   0   41.95    2.47
  -3  -3   0   44.41    2.28
   3   3   0   46.28    2.10
   3   3   0   44.51    1.81
   3   3   0   43.12    2.31
   3   3   0   42.10    2.52
   3   3   0   42.12    2.50
   3   3   0   41.17    2.41
  -4  -3   0   76.06    3.23
  -4  -3   0   70.95    3.34
  -4  -3   0   78.62    3.57
  -4  -3   0   76.85    3.60
   4   3   0   75.37    3.32
   4   3   0   77.50    3.47
   4   3   0   78.38    3.22
   4   3   0   75.25    3.53
   4   3   0   75.36    2.20
   4   3   0   83.95    3.83
   4   3   0   70.68    3.41
  -5  -3   0    0.63    1.38
  -5  -3   0    0.60    1.30
  -5  -3   0    0.51    1.35
  -5  -3   0    3.70    1.48
  -5  -3   0    3.61    1.61
   5   3   0    3.52    1.39
   5   3   0    1.26    1.30
   5   3   0    0.51    1.27
   5   3   0    2.01    1.30
   5   3   0    1.42    1.30
   6  -4   0    6.69    1.77
   6  -4   0    5.00    1.30
  -6   4   0    5.75    1.43
  -6   4   0    5.44    1.53
  -6   4   0    5.97    2.25
   5  -4   0   22.37    2.19
   5  -4   0   26.92    2.29
  -5   4   0   24.73    1.88
  -5   4   0   21.82    2.07
  -5   4   0   22.11    1.93
  -5   4   0   23.53    1.94
  -5   4   0   25.49    1.37
   4  -4   0   11.18    1.22
   4  -4   0   11.59    1.54
   4  -4   0   11.26    1.57
  -4   4   0   11.21    1.32
  -4   4   0   11.26    1.21
  -4   4   0    9.55    1.33
  -4   4   0   10.64    1.25
   3  -4   0   78.04    2.78
   3  -4   0   81.18    3.04
   3  -4   0   78.07    2.54
  -3   4   0   75.99    2.35
  -3   4   0   74.86    2.83
  -3   4   0   77.87    2.40
  -3   4   0   69.03    2.85
  -3   4   0   70.06    2.79
  -3   4   0   78.83    3.64
   2  -4   0    0.93    0.45
   2  -4   0    0.38    0.42
   2  -4   0   -0.27    0.39
   2  -4   0    1.54    0.86
   2  -4   0    0.78    0.58
   2  -4   0    1.41    0.47
  -2   4   0   -0.14    0.40
  -2   4   0    0.87    0.41
  -2   4   0    0.73    0.52
  -2   4   0    0.13    0.41
  -2   4   0    1.57    0.64
  -2   4   0    1.72    0.51
  -2   4   0    1.08    0.28
  -2   4   0   -0.33    0.44
  -2   4   0    1.79    0.78
   1  -4   0  146.66    4.10
   1  -4   0  150.45    4.12
   1  -4   0  150.35    4.12
   1  -4   0  150.62    4.12
   1  -4   0  147.38    3.93
   1  -4   0  148.96    4.28
   1  -4   0  149.26    3.45
  -1   4   0  147.10    4.07
  -1   4   0  156.02    3.71
  -1   4   0  147.58    4.14
  -1   4   0  148.06    4.07
  -1   4   0  154.37    4.78
  -1   4   0  144.81    4.21
   0  -4   0   54.42    1.49
   0  -4   0   50.50    1.97
   0  -4   0   51.85    1.61
   0  -4   0   48.36    2.20
   0  -4   0   51.30    1.97
   0  -4   0   50.64    2.15
   0  -4   0   50.57    2.26
   0  -4   0   53.40    2.28
   0   4   0   53.10    1.79
   0   4   0   50.43    1.90
   0   4   0   47.69    2.17
   0   4   0   57.45    2.19
   0   4   0   50.15    2.26
   0   4   0   51.19    2.23
   0   4   0   51.16    2.45
   0   4   0   48.60    2.27
  -1  -4   0   59.36    2.33
  -1  -4   0   60.07    2.67
  -1  -4   0   57.35    2.37
  -1  -4   0   59.81    2.63
  -1  -4   0   55.11    2.58
  -1  -4   0   58.66    2.62
   1   4   0   60.66    2.68
   1   4   0   59.91    2.27
   1   4   0   65.11    2.49
   1   4   0   57.18    1.94
   1   4   0   61.90    2.67
   1   4   0   58.38    2.62
   1   4   0   59.00    2.68
   1   4   0   62.48    2.63
   1   4   0   57.71    2.63
  -2  -4   0   81.89    3.29
  -2  -4   0   80.84    2.90
  -2  -4   0   78.06    3.40
  -2  -4   0   77.02    3.09
  -2  -4   0   77.04    3.33
  -2  -4   0   73.74    3.33
   2   4   0   75.26    2.12
   2   4   0   71.33    3.26
   2   4   0   82.29    3.51
   2   4   0   74.93    2.47
   2   4   0   80.01    3.11
   2   4   0   79.64    3.29
   2   4   0   78.51    3.23
   2   4   0   76.79    3.01
   2   4   0   78.15    2.96
   2   4   0   74.89    3.32
  -3  -4   0   15.91    1.69
  -3  -4   0   18.99    2.08
  -3  -4   0   16.89    1.73
  -3  -4   0   15.05    1.94
  -3  -4   0   19.47    2.17
  -3  -4   0   15.78    1.99
   3   4   0   15.38    3.00
   3   4   0   19.00    2.09
   3   4   0   16.89    2.04
   3   4   0   16.90    2.01
   3   4   0   22.55    1.58
   3   4   0   17.55    1.89
   3   4   0   19.45    2.19
  -4  -4   0   24.34    2.63
  -4  -4   0   20.72    2.24
  -4  -4   0   22.10    2.49
  -4  -4   0   21.97    2.28
  -4  -4   0   23.53    2.28
   4   4   0   24.37    2.18
   4   4   0   24.58    2.72
   4   4   0   23.37    2.24
   4   4   0   21.24    2.40
   4   4   0   22.79    2.01
   4   4   0   19.90    2.41
   4   4   0   21.19    1.38
  -5  -4   0    1.13    1.32
  -5  -4   0    3.35    1.60
  -5  -4   0   -1.59    1.44
  -5  -4   0    1.11    1.47
   5   4   0   -0.95    1.59
   5   4   0    1.10    1.43
   5   4   0    6.01    1.79
   5   4   0    1.60    1.36
   5   4   0    0.83    1.46
   5   4   0    2.87    1.37
   6  -5   0   10.23    2.04
   6  -5   0    9.01    1.58
  -6   5   0   10.82    1.80
  -6   5   0    5.37    1.37
   5  -5   0    0.44    1.09
  -5   5   0    0.02    0.81
  -5   5   0    0.05    0.73
  -5   5   0    0.23    1.06
  -5   5   0   -0.70    0.99
  -5   5   0    0.64    1.11
   4  -5   0   10.09    1.66
  -4   5   0    8.73    1.21
  -4   5   0    8.27    1.02
  -4   5   0    7.30    1.05
  -4   5   0   10.41    1.63
  -4   5   0    9.67    1.31
   3  -5   0   28.84    2.08
   3  -5   0   28.38    1.71
   3  -5   0   25.64    0.69
   3  -5   0   26.29    0.89
   3  -5   0   27.65    0.68
   3  -5   0   25.68    0.92
  -3   5   0   26.97    1.09
  -3   5   0   26.42    2.27
  -3   5   0   28.19    0.71
  -3   5   0   25.82    1.49
  -3   5   0   27.15    1.77
  -3   5   0   24.04    2.02
  -3   5   0   29.24    1.55
  -3   5   0   24.70    1.45
   2  -5   0    6.27    0.80
   2  -5   0    4.88    0.77
   2  -5   0    5.57    0.78
   2  -5   0    7.26    0.82
   2  -5   0    5.91    0.82
   2  -5   0    3.16    1.04
  -2   5   0    7.14    0.82
  -2   5   0    5.41    1.03
  -2   5   0    5.42    0.75
  -2   5   0    5.61    0.73
  -2   5   0    6.05    0.39
  -2   5   0    7.77    0.89
  -2   5   0    7.50    0.99
  -2   5   0    6.19    1.28
  -2   5   0    5.85    0.97
  -2   5   0    5.67    0.85
   1  -5   0   74.75    2.48
   1  -5   0   74.81    1.82
   1  -5   0   74.68    2.80
   1  -5   0   73.25    2.71
   1  -5   0   72.10    2.69
  -1   5   0   73.57    2.67
  -1   5   0   71.53    2.73
  -1   5   0   75.83    2.69
  -1   5   0   74.41    2.27
  -1   5   0   73.15    2.70
  -1   5   0   71.78    3.25
  -1   5   0   71.16    2.19
  -1   5   0   73.79    2.69
  -1   5   0   76.28    2.77
   0  -5   0    5.91    0.48
   0  -5   0    4.75    1.17
   0  -5   0    5.14    1.04
   0  -5   0    6.65    1.14
   0  -5   0    4.25    1.04
   0  -5   0    5.57    0.63
   0  -5   0    5.55    0.94
   0   5   0    5.78    1.13
   0   5   0    5.21    1.14
   0   5   0    6.43    0.84
   0   5   0    4.23    1.01
   0   5   0    4.31    1.01
   0   5   0    6.95    0.96
   0   5   0    5.52    1.08
   0   5   0    6.34    1.27
  -1  -5   0  119.88    3.94
  -1  -5   0  129.32    4.40
  -1  -5   0  135.11    5.19
  -1  -5   0  125.44    4.40
  -1  -5   0  121.44    3.64
  -1  -5   0  122.03    4.41
   1   5   0  123.67    4.41
   1   5   0  120.34    3.86
   1   5   0  119.68    4.44
   1   5   0  117.70    4.27
   1   5   0  122.79    4.11
   1   5   0  119.22    4.34
   1   5   0  128.27    4.53
   1   5   0  125.07    4.43
   1   5   0  121.61    3.55
  -2  -5   0    5.00    1.37
  -2  -5   0    5.89    1.48
  -2  -5   0    3.81    1.15
  -2  -5   0    3.01    1.34
  -2  -5   0    4.08    1.47
  -2  -5   0    2.44    0.97
   2   5   0    3.95    1.55
   2   5   0    3.47    1.29
   2   5   0    4.57    1.18
   2   5   0    3.50    0.60
   2   5   0    3.87    0.78
   2   5   0    4.03    1.30
   2   5   0    5.74    1.51
   2   5   0    5.06    1.41
   2   5   0    5.50    1.55
  -3  -5   0   19.83    2.20
  -3  -5   0   20.77    2.48
  -3  -5   0   20.35    2.41
  -3  -5   0   18.30    2.07
  -3  -5   0   22.82    2.46
   3   5   0   18.97    2.15
   3   5   0   20.48    1.85
   3   5   0   25.76    2.60
   3   5   0   17.28    2.00
   3   5   0   22.72    2.58
   3   5   0   17.83    2.19
   3   5   0   22.42    1.61
   3   5   0   19.05    2.37
  -4  -5   0   21.41    2.35
  -4  -5   0   16.44    2.28
  -4  -5   0   23.41    2.72
  -4  -5   0   24.58    2.73
   4   5   0   18.86    2.34
   4   5   0   25.49    2.47
   4   5   0   23.06    2.03
   4   5   0   20.57    2.53
   4   5   0   28.49    3.08
   4   5   0   18.54    2.44
   6  -6   0   11.23    2.20
   5  -6   0    3.50    1.48
  -5   6   0    5.09    1.07
  -5   6   0    3.83    1.36
  -5   6   0    5.36    1.28
   4  -6   0   34.13    3.13
  -4   6   0   35.86    2.92
  -4   6   0   38.15    2.38
  -4   6   0   33.98    1.89
  -4   6   0   36.76    2.03
  -4   6   0   33.68    1.58
   3  -6   0   21.11    1.11
   3  -6   0   19.51    0.94
   3  -6   0   22.87    1.37
   3  -6   0   22.30    1.06
   3  -6   0   21.19    0.93
  -3   6   0   27.78    2.63
  -3   6   0   21.20    0.81
  -3   6   0   20.97    1.70
  -3   6   0   20.68    0.81
  -3   6   0   22.92    1.67
  -3   6   0   20.07    0.80
  -3   6   0   21.14    1.00
  -3   6   0   21.69    0.99
   2  -6   0   17.13    1.22
   2  -6   0   19.30    1.46
   2  -6   0   19.06    1.43
   2  -6   0   16.28    1.41
   2  -6   0   15.67    1.38
  -2   6   0   17.26    1.06
  -2   6   0   15.85    1.35
  -2   6   0   17.00    1.47
  -2   6   0   17.22    1.36
  -2   6   0   18.68    1.69
  -2   6   0   15.78    1.39
  -2   6   0   19.45    1.39
  -2   6   0   15.72    1.96
   1  -6   0   82.50    2.89
   1  -6   0   81.08    3.19
   1  -6   0   82.06    1.91
   1  -6   0   80.24    3.11
   1  -6   0   82.11    3.15
  -1   6   0   77.00    2.47
  -1   6   0   82.11    3.14
  -1   6   0   79.62    3.11
  -1   6   0   79.95    2.56
  -1   6   0   76.99    3.05
  -1   6   0   84.82    3.18
  -1   6   0   82.19    3.84
  -1   6   0   80.50    3.11
  -1   6   0   78.13    3.19
   0  -6   0    4.02    0.43
   0  -6   0    5.18    1.33
   0  -6   0    4.24    1.21
   0  -6   0    4.16    1.07
   0  -6   0    3.40    1.22
   0   6   0    3.91    0.91
   0   6   0    3.55    1.21
   0   6   0    3.43    1.27
   0   6   0    3.82    1.24
   0   6   0    3.80    0.94
   0   6   0    3.65    1.36
   0   6   0    2.86    1.26
   0   6   0    4.80    0.57
   0   6   0    5.43    1.32
  -1  -6   0   93.29    3.03
  -1  -6   0   85.88    3.86
  -1  -6   0   94.19    3.89
  -1  -6   0   86.54    3.41
  -1  -6   0   94.10    3.83
  -1  -6   0   89.02    4.30
  -1  -6   0   90.12    2.63
   1   6   0   95.16    4.14
   1   6   0   86.79    3.89
   1   6   0   94.85    3.41
   1   6   0   79.45    3.69
   1   6   0   83.87    3.70
   1   6   0   94.06    4.10
   1   6   0   90.44    4.03
   1   6   0   86.43    3.00
   1   6   0   94.58    5.55
  -2  -6   0    3.18    0.98
  -2  -6   0    2.70    1.42
  -2  -6   0    3.56    1.46
  -2  -6   0    2.06    1.46
  -2  -6   0    2.18    1.20
   2   6   0    3.10    0.79
   2   6   0    3.58    1.45
   2   6   0    3.05    1.33
   2   6   0    2.30    1.43
   2   6   0    4.31    1.49
   2   6   0    2.56    1.40
   2   6   0    2.04    1.05
   2   6   0    2.51    1.63
   2   6   0    2.73    1.55
  -3  -6   0   35.48    2.93
  -3  -6   0   30.91    2.83
  -3  -6   0   30.93    2.81
  -3  -6   0   30.84    3.12
  -3  -6   0   33.89    2.42
   3   6   0   37.37    3.33
   3   6   0   32.47    2.58
   3   6   0   34.31    2.48
   3   6   0   32.48    2.73
   3   6   0   29.91    2.82
   3   6   0   35.65    2.84
   3   6   0   35.48    1.96
   3   6   0   43.67    3.44
   3   6   0   32.07    2.85
  -4  -6   0    8.21    2.07
  -4  -6   0    8.82    1.76
  -4  -6   0    8.40    2.18
   4   6   0   11.93    1.99
   4   6   0   16.39    2.71
   4   6   0   10.54    3.34
   4   6   0   11.87    1.92
  -5   7   0   -0.49    1.30
  -5   7   0    0.01    1.46
  -4   7   0   16.43    2.00
  -4   7   0   17.46    2.40
  -4   7   0   16.95    1.74
   3  -7   0    6.91    1.02
   3  -7   0    4.04    0.80
   3  -7   0    4.92    0.73
   3  -7   0    5.42    0.67
  -3   7   0    4.75    0.73
  -3   7   0    3.64    1.57
  -3   7   0    3.83    0.75
  -3   7   0    6.78    0.73
  -3   7   0    6.63    1.32
  -3   7   0    7.01    0.80
   2  -7   0   10.11    1.27
   2  -7   0    8.19    1.25
   2  -7   0    9.03    1.14
   2  -7   0    9.98    1.26
   2  -7   0    9.33    1.14
  -2   7   0    9.55    1.47
  -2   7   0    7.79    1.14
  -2   7   0    9.47    0.95
  -2   7   0    8.81    1.22
  -2   7   0    6.78    1.67
  -2   7   0   11.33    1.37
  -2   7   0    9.49    1.25
   1  -7   0   39.75    2.48
   1  -7   0   36.83    2.31
   1  -7   0   39.21    2.10
   1  -7   0   38.54    2.35
  -1   7   0   36.45    2.32
  -1   7   0   35.09    2.39
  -1   7   0   31.50    1.75
  -1   7   0   38.60    2.49
  -1   7   0   36.74    2.99
  -1   7   0   33.41    2.25
   0  -7   0    8.01    1.69
   0  -7   0    5.37    1.42
   0  -7   0    7.66    1.60
   0  -7   0    5.84    0.54
   0  -7   0    6.71    1.29
   0  -7   0    5.08    1.45
   0   7   0    6.40    1.57
   0   7   0    6.13    1.62
   0   7   0    9.39    1.73
   0   7   0    8.24    1.73
   0   7   0    7.69    1.15
   0   7   0    7.37    1.71
   0   7   0    8.00    1.68
  -1  -7   0   26.52    1.24
  -1  -7   0   28.40    1.68
  -1  -7   0   25.42    2.08
  -1  -7   0   26.96    2.66
  -1  -7   0   31.04    2.57
  -1  -7   0   24.92    2.35
   1   7   0   25.66    1.99
   1   7   0   27.78    2.70
   1   7   0   28.19    2.76
   1   7   0   24.22    2.63
   1   7   0   28.60    2.50
   1   7   0   24.46    2.38
   1   7   0   29.95    2.89
   1   7   0   30.06    2.70
  -2  -7   0    2.03    1.43
  -2  -7   0    2.88    1.57
  -2  -7   0    2.27    1.32
  -2  -7   0    0.92    0.96
  -2  -7   0    3.35    1.57
  -2  -7   0    1.45    1.46
   2   7   0    1.82    1.27
   2   7   0    7.73    2.00
   2   7   0    0.98    1.46
   2   7   0    4.03    1.63
   2   7   0    3.10    1.52
   2   7   0    2.32    1.25
   2   7   0    5.42    1.83
  -3  -7   0   33.84    3.16
  -3  -7   0   20.82    2.16
  -3  -7   0   24.02    2.93
  -3  -7   0   23.62    2.76
   3   7   0   24.75    3.11
   3   7   0   26.55    2.73
   3   7   0   33.67    3.03
   3   7   0   37.07    3.77
  -4   8   0   12.34    2.09
  -4   8   0    9.74    1.70
  -4   8   0   10.03    2.32
   3  -8   0   -0.57    0.76
   3  -8   0   -0.40    0.64
  -3   8   0    0.12    1.22
  -3   8   0   -0.28    1.57
   2  -8   0   39.03    2.14
   2  -8   0   29.73    2.97
   2  -8   0   35.53    2.26
  -2   8   0   41.78    2.71
  -2   8   0   43.55    2.49
  -2   8   0   42.39    3.67
  -2   8   0   42.60    2.36
   1  -8   0    0.82    1.63
   1  -8   0    2.91    1.17
   1  -8   0    3.82    1.36
  -1   8   0    7.51    1.51
  -1   8   0    5.95    1.44
  -1   8   0    4.08    1.68
  -1   8   0    3.83    1.53
   0  -8   0    8.15    1.78
   0  -8   0   10.25    1.67
   0  -8   0    8.33    2.33
   0  -8   0    7.88    1.74
   0   8   0    6.97    1.90
   0   8   0   10.85    1.98
   0   8   0   14.72    2.11
   0   8   0    8.71    2.01
  -1  -8   0   28.80    2.69
  -1  -8   0   19.55    2.42
  -1  -8   0   23.74    2.28
  -1  -8   0   17.80    2.42
   1   8   0   27.97    3.11
   1   8   0   24.64    2.82
   1   8   0   18.49    2.44
   1   8   0   31.06    3.14
   1   8   0   26.69    2.78
   1   8   0   23.40    2.74
  -2  -8   0    6.11    1.91
  -2  -8   0    9.06    1.87
   2   8   0    3.62    2.00
   2   8   0    7.89    2.11
   2   8   0    2.46    1.83
   2   8   0    4.17    1.64
  -3   9   0    0.39    1.89
  -3   9   0    2.02    1.61
   2  -9   0   10.53    1.36
   2  -9   0   11.03    1.49
  -2   9   0   13.36    2.20
  -2   9   0   12.09    2.40
   1  -9   0    0.87    1.38
   1  -9   0    2.17    1.10
  -1   9   0    6.35    1.57
  -1   9   0    1.12    1.61
   0   9   0   14.42    2.24
   0   9   0   18.66    2.52
   0   9  -1   15.30    2.19
   0   9  -1   11.49    2.62
  -1   9  -1   12.06    2.79
  -1   9  -1    5.75    1.48
  -1   9  -1    1.52    1.60
   1  -9   1    1.28    1.37
   1  -9   1    3.30    1.13
  -2   9  -1   14.71    3.16
  -2   9  -1   16.38    2.25
   2  -9   1   16.08    1.77
   2  -9   1   14.54    1.47
  -3   9  -1    3.00    2.07
  -3   9  -1    4.71    1.63
   2   8  -1   51.52    3.60
   2   8  -1   58.13    3.77
   2   8  -1   53.08    4.44
   2   8  -1   70.33    4.20
   2   8  -1   63.40    4.04
  -2  -8   1   54.07    2.69
  -2  -8   1   59.88    3.91
  -2  -8   1   70.91    4.13
   1   8  -1    4.60    1.77
   1   8  -1    2.10    1.67
   1   8  -1    2.79    1.62
   1   8  -1   -1.54    1.41
   1   8  -1    1.05    1.25
   1   8  -1    1.64    1.66
   1   8  -1    4.99    1.64
  -1  -8   1    2.66    1.30
  -1  -8   1    1.52    1.60
  -1  -8   1    1.16    1.54
  -1  -8   1    5.72    1.68
   0   8  -1   20.40    2.61
   0   8  -1   19.75    1.77
   0   8  -1   29.30    2.82
   0   8  -1   27.40    2.62
   0  -8   1   21.86    2.06
   0  -8   1   21.96    2.46
   0  -8   1   20.20    2.49
   0  -8   1   26.15    2.38
  -1   8  -1    2.60    1.57
  -1   8  -1    2.96    1.58
  -1   8  -1    4.89    1.38
  -1   8  -1    4.61    1.34
   1  -8   1    2.68    0.99
   1  -8   1    2.44    1.28
  -2   8  -1    0.88    1.64
  -2   8  -1    3.39    1.07
  -2   8  -1    3.78    1.14
  -2   8  -1    2.55    1.30
   2  -8   1    1.64    1.46
   2  -8   1    2.28    1.10
   2  -8   1    2.30    0.96
  -3   8  -1    6.30    1.45
  -3   8  -1    4.20    1.80
   3  -8   1    5.24    1.02
   3  -8   1    7.27    0.99
  -4   8  -1    7.40    2.04
  -4   8  -1    7.75    1.77
   3   7  -1   18.12    2.63
   3   7  -1   15.67    2.66
   3   7  -1   17.58    3.29
   3   7  -1   18.75    3.14
   3   7  -1   24.09    3.10
  -3  -7   1   15.13    1.81
  -3  -7   1   20.14    2.79
  -3  -7   1   23.77    2.86
  -3  -7   1   14.25    2.36
   2   7  -1    2.55    1.77
   2   7  -1    3.28    1.70
   2   7  -1    0.54    1.33
   2   7  -1    2.24    1.28
   2   7  -1    1.31    1.51
   2   7  -1    2.57    2.67
   2   7  -1    0.87    1.53
  -2  -7   1    1.15    0.95
  -2  -7   1    1.15    1.68
  -2  -7   1    3.72    1.61
  -2  -7   1    2.10    1.59
  -2  -7   1    2.46    1.38
   1   7  -1    8.61    1.91
   1   7  -1    2.14    1.43
   1   7  -1    3.26    1.59
   1   7  -1    1.28    1.40
   1   7  -1    4.80    1.60
   1   7  -1    5.49    1.76
   1   7  -1    3.39    1.51
   1   7  -1    2.98    1.09
  -1  -7   1    2.90    1.34
  -1  -7   1    2.21    1.41
  -1  -7   1    2.70    0.86
  -1  -7   1    3.09    1.50
  -1  -7   1    4.10    1.49
  -1  -7   1    3.09    0.57
   0   7  -1   34.80    2.88
   0   7  -1   36.43    2.00
   0   7  -1   35.26    2.56
   0   7  -1   36.39    2.80
   0   7  -1   32.19    2.59
   0   7  -1   37.85    2.72
   0   7  -1   31.21    2.52
   0  -7   1   33.37    2.55
   0  -7   1   36.33    2.60
   0  -7   1   34.61    1.07
   0  -7   1   32.33    2.05
   0  -7   1   38.20    2.70
  -1   7  -1    3.01    0.82
  -1   7  -1    2.70    1.17
  -1   7  -1    2.98    1.18
  -1   7  -1    2.83    1.25
  -1   7  -1    0.95    1.06
  -1   7  -1    1.81    1.35
   1  -7   1    4.14    1.25
   1  -7   1    3.00    1.19
   1  -7   1    2.90    1.16
   1  -7   1    4.59    1.51
   1  -7   1    2.12    0.91
  -2   7  -1   20.64    1.70
  -2   7  -1   19.45    2.01
  -2   7  -1   19.71    1.59
  -2   7  -1   22.30    1.36
  -2   7  -1   23.65    2.66
  -2   7  -1   26.66    1.75
  -2   7  -1   24.15    1.80
   2  -7   1   23.24    1.69
   2  -7   1   22.03    1.47
   2  -7   1   23.48    1.62
   2  -7   1   21.51    1.75
   2  -7   1   22.49    1.72
  -3   7  -1    0.26    1.04
  -3   7  -1    2.68    0.57
  -3   7  -1    1.64    0.67
  -3   7  -1    1.37    0.62
  -3   7  -1    0.87    1.44
   3  -7   1    0.68    0.59
   3  -7   1    0.98    0.66
   3  -7   1    1.43    0.75
  -4   7  -1   14.59    1.60
  -4   7  -1   13.81    1.57
  -4   7  -1   11.49    2.04
  -4   7  -1   14.85    1.88
  -5   7  -1   -0.77    1.38
  -5   7  -1    0.37    1.39
   4   6  -1    3.81    1.44
   4   6  -1   -0.05    1.33
   4   6  -1    4.77    1.92
  -4  -6   1    0.58    1.21
  -4  -6   1    4.24    2.58
  -4  -6   1   -0.31    1.47
   3   6  -1   30.81    2.94
   3   6  -1   24.63    2.19
   3   6  -1   30.96    3.13
   3   6  -1   27.41    2.78
   3   6  -1   23.94    2.67
   3   6  -1   23.94    1.64
   3   6  -1   25.56    2.80
   3   6  -1   26.11    2.43
  -3  -6   1   24.74    2.87
  -3  -6   1   29.36    2.86
  -3  -6   1   24.12    2.00
  -3  -6   1   26.08    2.80
  -3  -6   1   25.33    3.53
  -3  -6   1   26.72    2.86
   2   6  -1    9.38    1.61
   2   6  -1   12.02    2.06
   2   6  -1   12.16    2.04
   2   6  -1   12.53    2.02
   2   6  -1   11.61    1.05
   2   6  -1   11.61    2.07
   2   6  -1   10.34    1.83
   2   6  -1    8.11    1.39
   2   6  -1   13.19    1.91
  -2  -6   1   11.29    1.96
  -2  -6   1   10.37    1.91
  -2  -6   1   11.03    1.65
  -2  -6   1   10.97    1.87
  -2  -6   1    9.79    1.29
   1   6  -1   44.75    2.85
   1   6  -1   46.50    2.91
   1   6  -1   43.22    2.00
   1   6  -1   47.12    2.78
   1   6  -1   44.16    2.91
   1   6  -1   48.32    2.37
   1   6  -1   44.65    2.60
   1   6  -1   49.44    3.50
   1   6  -1   51.30    2.99
  -1  -6   1   46.93    2.73
  -1  -6   1   48.26    2.01
  -1  -6   1   46.26    2.80
  -1  -6   1   46.13    4.31
  -1  -6   1   46.03    2.39
  -1  -6   1   45.61    1.69
   0   6  -1   33.91    2.18
   0   6  -1   33.76    2.44
   0   6  -1   33.75    2.36
   0   6  -1   34.35    1.23
   0   6  -1   37.74    2.35
   0   6  -1   36.40    1.81
   0   6  -1   36.04    2.65
   0   6  -1   31.63    2.22
   0   6  -1   36.25    1.95
   0  -6   1   38.49    2.37
   0  -6   1   34.18    1.92
   0  -6   1   32.37    2.20
   0  -6   1   35.97    2.35
   0  -6   1   36.97    2.33
   0  -6   1   36.30    1.09
  -1   6  -1   21.64    1.85
  -1   6  -1   22.37    1.90
  -1   6  -1   23.70    1.82
  -1   6  -1   22.00    1.84
  -1   6  -1   21.30    1.73
  -1   6  -1   22.91    1.31
  -1   6  -1   20.05    2.20
  -1   6  -1   19.54    1.15
  -1   6  -1   21.37    1.67
   1  -6   1   18.54    1.71
   1  -6   1   19.26    1.75
   1  -6   1   22.48    1.75
  -2   6  -1   60.42    3.29
  -2   6  -1   60.97    2.27
  -2   6  -1   58.46    2.28
  -2   6  -1   57.42    2.49
  -2   6  -1   56.96    2.24
  -2   6  -1   60.01    2.34
  -2   6  -1   57.08    1.95
  -2   6  -1   59.59    2.35
   2  -6   1   57.94    2.32
   2  -6   1   58.10    2.33
   2  -6   1   58.93    2.21
   2  -6   1   58.24    2.38
   2  -6   1   59.24    2.28
  -3   6  -1   -0.08    0.83
  -3   6  -1    0.21    0.42
  -3   6  -1   -0.15    0.33
  -3   6  -1   -0.29    0.25
  -3   6  -1    1.17    0.85
  -3   6  -1   -0.09    0.45
  -3   6  -1    0.10    0.97
  -3   6  -1   -0.03    0.34
  -3   6  -1   -1.27    1.04
   3  -6   1   -0.23    0.48
   3  -6   1   -0.12    0.37
   3  -6   1    0.55    0.65
   3  -6   1    0.27    0.44
   3  -6   1   -0.09    0.41
  -4   6  -1   37.93    2.12
  -4   6  -1   41.50    2.23
  -4   6  -1   38.90    2.98
  -4   6  -1   44.50    2.10
  -4   6  -1   46.06    2.55
   4  -6   1   41.02    2.52
  -5   6  -1    5.10    1.36
  -5   6  -1    3.43    1.40
   5  -6   1    5.11    1.57
   6  -6   1    9.58    2.02
   5   5  -1   20.56    2.14
  -5  -5   1   17.06    2.21
   4   5  -1   -0.82    1.00
   4   5  -1    1.08    1.56
   4   5  -1    3.47    1.57
   4   5  -1    2.09    1.59
   4   5  -1    0.78    1.55
   4   5  -1   -1.74    1.28
  -4  -5   1    0.75    1.42
  -4  -5   1    1.75    2.10
  -4  -5   1    2.31    1.53
  -4  -5   1   -0.88    1.26
  -4  -5   1    0.08    1.44
   3   5  -1   60.08    3.49
   3   5  -1   61.62    3.95
   3   5  -1   60.99    3.37
   3   5  -1   58.46    2.80
   3   5  -1   56.45    3.30
   3   5  -1   56.25    3.48
   3   5  -1   59.63    3.10
   3   5  -1   56.47    2.38
  -3  -5   1   55.51    3.24
  -3  -5   1   58.87    2.85
  -3  -5   1   60.44    3.46
  -3  -5   1   59.97    3.37
  -3  -5   1   50.94    2.96
   2   5  -1   12.29    1.89
   2   5  -1   11.49    1.73
   2   5  -1   10.79    1.80
   2   5  -1   13.33    1.84
   2   5  -1   14.67    1.90
   2   5  -1   11.24    1.57
   2   5  -1   14.51    1.71
   2   5  -1   12.50    0.94
   2   5  -1   11.32    2.30
   2   5  -1   11.62    1.08
  -2  -5   1   13.29    1.82
  -2  -5   1   14.11    1.89
  -2  -5   1   13.10    1.86
  -2  -5   1   14.05    1.72
  -2  -5   1   11.87    1.37
  -2  -5   1   11.88    1.77
   1   5  -1  126.39    3.87
   1   5  -1  109.67    4.21
   1   5  -1  121.22    4.38
   1   5  -1  121.46    4.35
   1   5  -1  118.07    3.52
   1   5  -1  121.26    4.37
   1   5  -1  123.02    4.15
   1   5  -1  129.10    4.53
  -1  -5   1  121.02    4.96
  -1  -5   1  120.75    4.35
  -1  -5   1  124.21    4.40
  -1  -5   1  113.93    4.26
  -1  -5   1  128.65    4.45
  -1  -5   1  123.79    3.58
   0   5  -1   17.55    1.80
   0   5  -1   20.46    1.63
   0   5  -1   20.70    1.29
   0   5  -1   19.47    1.72
   0   5  -1   17.82    1.54
   0   5  -1   15.37    1.32
   0   5  -1   18.62    1.62
   0   5  -1   18.21    0.79
   0   5  -1   18.87    1.63
   0  -5   1   17.69    0.70
   0  -5   1   19.86    1.58
   0  -5   1   18.42    1.36
   0  -5   1   17.68    1.51
   0  -5   1   20.04    1.70
  -1   5  -1   11.19    1.25
  -1   5  -1    9.86    1.15
  -1   5  -1    9.50    0.82
  -1   5  -1    9.78    0.83
  -1   5  -1    9.32    1.11
  -1   5  -1    9.66    1.19
  -1   5  -1    7.47    1.29
  -1   5  -1    9.44    1.09
  -1   5  -1   10.20    1.14
   1  -5   1   10.21    1.13
   1  -5   1    9.74    1.16
   1  -5   1    8.72    0.97
   1  -5   1    8.64    1.09
  -2   5  -1   58.69    2.05
  -2   5  -1   57.51    2.15
  -2   5  -1   56.89    1.95
  -2   5  -1   59.21    2.08
  -2   5  -1   60.00    1.43
  -2   5  -1   59.50    2.82
  -2   5  -1   59.05    2.93
  -2   5  -1   63.41    2.06
  -2   5  -1   55.16    2.09
   2  -5   1   59.31    1.99
   2  -5   1   60.79    2.66
   2  -5   1   59.71    2.06
   2  -5   1   58.95    2.08
   2  -5   1   57.93    2.09
   2  -5   1   57.54    2.01
  -3   5  -1    0.14    0.34
  -3   5  -1    0.23    0.80
  -3   5  -1   -0.74    0.93
  -3   5  -1    0.74    0.88
  -3   5  -1   -0.38    0.55
  -3   5  -1    0.33    0.21
  -3   5  -1    0.48    0.39
   3  -5   1    0.21    0.17
   3  -5   1   -0.10    0.26
   3  -5   1    0.29    0.85
   3  -5   1    0.34    0.35
   3  -5   1    0.15    0.19
   3  -5   1    0.91    1.04
  -4   5  -1   41.40    2.21
  -4   5  -1   40.37    1.80
  -4   5  -1   42.68    2.18
  -4   5  -1   40.65    1.79
  -4   5  -1   42.44    2.67
   4  -5   1   38.29    2.72
   4  -5   1   40.96    2.58
  -5   5  -1   11.33    1.62
  -5   5  -1   10.59    1.14
  -5   5  -1   11.17    1.35
  -5   5  -1    9.63    1.45
  -5   5  -1   11.21    1.55
   5  -5   1   10.86    1.39
  -6   5  -1   14.15    2.04
  -6   5  -1   12.08    1.67
   6  -5   1   11.94    1.62
   6  -5   1   10.48    1.99
   5   4  -1   10.31    1.88
   5   4  -1   10.12    1.79
   5   4  -1   15.49    2.33
   5   4  -1    9.06    2.00
   5   4  -1   11.03    1.98
   5   4  -1    8.70    1.91
  -5  -4   1   13.54    2.17
  -5  -4   1   13.14    2.10
  -5  -4   1   10.18    1.96
   4   4  -1   -0.19    1.26
   4   4  -1    0.70    1.30
   4   4  -1    3.50    1.42
   4   4  -1    3.13    1.47
   4   4  -1    1.77    1.41
   4   4  -1    0.25    0.61
   4   4  -1    1.68    1.08
   4   4  -1    5.38    1.67
  -4  -4   1    0.84    1.15
  -4  -4   1    2.15    1.35
  -4  -4   1   -0.06    1.37
  -4  -4   1    0.89    1.52
  -4  -4   1    3.01    1.38
  -4  -4   1    0.98    1.35
   3   4  -1   66.83    3.38
   3   4  -1   65.49    3.24
   3   4  -1   63.67    3.29
   3   4  -1   64.06    3.13
   3   4  -1   61.72    3.03
   3   4  -1   65.52    2.55
   3   4  -1   61.09    3.15
  -3  -4   1   64.79    2.86
  -3  -4   1   61.07    3.16
  -3  -4   1   63.33    2.92
  -3  -4   1   64.28    3.36
  -3  -4   1   62.94    3.26
   2   4  -1    1.78    0.62
   2   4  -1    2.97    1.13
   2   4  -1    2.50    1.13
   2   4  -1    2.87    1.08
   2   4  -1    2.42    0.83
   2   4  -1    2.23    1.12
   2   4  -1    2.21    1.18
   2   4  -1    3.99    1.18
   2   4  -1    2.54    0.46
   2   4  -1    3.00    0.95
  -2  -4   1    1.51    1.05
  -2  -4   1    1.87    1.03
  -2  -4   1    2.29    1.13
  -2  -4   1    2.53    1.11
  -2  -4   1    2.82    0.99
  -2  -4   1    2.25    0.79
   1   4  -1   52.83    2.53
   1   4  -1   54.33    1.90
   1   4  -1   52.01    2.48
   1   4  -1   55.62    2.55
   1   4  -1   50.95    2.11
   1   4  -1   55.71    2.31
   1   4  -1   55.19    2.55
   1   4  -1   52.08    2.47
  -1  -4   1   55.94    2.53
  -1  -4   1   56.71    2.52
  -1  -4   1   55.12    2.24
  -1  -4   1   55.88    1.99
  -1  -4   1   51.99    2.51
  -1  -4   1   56.26    2.52
   0   4  -1   12.39    1.22
   0   4  -1   14.23    1.19
   0   4  -1   13.82    1.38
   0   4  -1   12.25    1.29
   0   4  -1   11.52    1.29
   0   4  -1   13.42    0.96
   0   4  -1   13.45    1.46
   0   4  -1   11.65    1.09
   0  -4   1   12.64    0.58
   0  -4   1   12.31    1.06
   0  -4   1   13.12    0.78
   0  -4   1   12.54    1.29
   0  -4   1   12.05    1.42
   0  -4   1   12.54    1.31
   0  -4   1   14.35    1.27
   0  -4   1   12.26    1.24
  -1   4  -1   74.36    2.47
  -1   4  -1   76.05    2.09
  -1   4  -1   73.79    2.99
  -1   4  -1   76.45    2.49
  -1   4  -1   76.31    2.19
  -1   4  -1   72.93    2.46
  -1   4  -1   72.72    2.49
  -1   4  -1   79.47    2.67
   1  -4   1   76.10    2.32
   1  -4   1   71.71    2.46
   1  -4   1   74.73    2.47
   1  -4   1   73.65    2.48
   1  -4   1   75.42    2.67
  -2   4  -1   89.26    3.08
  -2   4  -1   92.91    2.68
  -2   4  -1   91.08    2.78
  -2   4  -1   88.95    2.34
  -2   4  -1   87.57    2.21
  -2   4  -1   88.41    2.47
  -2   4  -1   87.05    2.42
  -2   4  -1   88.86    2.42
  -2   4  -1   88.02    2.66
  -2   4  -1   87.68    3.78
   2  -4   1   90.26    2.49
   2  -4   1   89.22    2.38
   2  -4   1   89.10    3.09
   2  -4   1   89.63    2.47
   2  -4   1   90.34    2.74
   2  -4   1   91.09    2.51
  -3   4  -1   15.55    1.01
  -3   4  -1   14.74    1.38
  -3   4  -1   16.25    1.25
  -3   4  -1   13.24    1.05
  -3   4  -1   14.13    1.34
  -3   4  -1   16.32    1.36
   3  -4   1   15.48    1.45
   3  -4   1   13.18    1.47
   3  -4   1   15.96    1.17
  -4   4  -1   94.99    3.50
  -4   4  -1   90.55    3.16
  -4   4  -1   93.56    3.12
  -4   4  -1   89.85    3.32
  -4   4  -1   94.55    2.75
  -4   4  -1   86.40    2.94
   4  -4   1   95.38    3.66
   4  -4   1   92.41    3.52
   4  -4   1   96.90    3.11
  -5   4  -1    1.11    1.01
  -5   4  -1    1.60    0.69
  -5   4  -1    1.44    1.19
  -5   4  -1    2.38    1.22
  -5   4  -1    0.35    0.92
   5  -4   1    2.23    1.04
   5  -4   1    3.15    1.35
  -6   4  -1   17.16    1.99
  -6   4  -1   17.04    2.17
  -6   4  -1   16.07    2.04
   6  -4   1   15.18    2.17
   6  -4   1   17.63    1.87
   5   3  -1   13.59    1.89
   5   3  -1    9.53    1.68
   5   3  -1    9.70    1.94
   5   3  -1   11.27    1.88
   5   3  -1   12.22    2.00
  -5  -3   1    8.72    1.72
  -5  -3   1   11.86    2.04
  -5  -3   1   11.27    1.84
  -5  -3   1    7.93    1.71
   4   3  -1   34.65    2.59
   4   3  -1   31.05    2.42
   4   3  -1   35.83    3.12
   4   3  -1   33.25    2.58
   4   3  -1   35.88    2.44
   4   3  -1   34.72    2.42
   4   3  -1   38.51    2.33
   4   3  -1   34.65    1.33
  -4  -3   1   35.50    2.42
  -4  -3   1   36.21    2.61
  -4  -3   1   36.60    3.94
  -4  -3   1   34.79    2.58
  -4  -3   1   35.27    2.39
   3   3  -1   52.50    2.21
   3   3  -1   50.99    2.90
   3   3  -1   49.63    2.43
   3   3  -1   51.32    1.95
   3   3  -1   52.21    2.66
   3   3  -1   47.04    2.78
   3   3  -1   48.41    2.59
  -3  -3   1   51.68    2.75
  -3  -3   1   53.18    2.75
  -3  -3   1   46.96    2.59
  -3  -3   1   52.26    2.51
  -3  -3   1   52.02    2.69
   2   3  -1   58.91    2.63
   2   3  -1   61.19    2.45
   2   3  -1   58.79    2.36
   2   3  -1   56.93    1.97
   2   3  -1   56.83    1.58
   2   3  -1   61.54    2.66
   2   3  -1   54.16    2.52
   2   3  -1   59.50    2.54
  -2  -3   1   57.85    2.59
  -2  -3   1   60.31    2.62
  -2  -3   1   54.07    2.55
  -2  -3   1   58.66    2.65
  -2  -3   1   57.89    2.33
   1   3  -1  153.98    4.45
   1   3  -1  146.40    4.07
   1   3  -1  155.22    4.79
   1   3  -1  148.35    4.42
   1   3  -1  148.40    4.48
   1   3  -1  145.25    3.74
  -1  -3   1  151.95    4.42
  -1  -3   1  149.68    4.15
  -1  -3   1  148.66    4.44
  -1  -3   1  145.96    3.95
  -1  -3   1  145.70    4.33
  -1  -3   1  151.15    4.41
  -1  -3   1  151.70    4.40
   0   3  -1    5.11    0.84
   0   3  -1    6.65    0.65
   0   3  -1    6.46    0.90
   0   3  -1    4.67    0.77
   0   3  -1    6.41    0.87
   0   3  -1    6.85    0.72
   0   3  -1    5.93    0.81
   0  -3   1    4.91    0.68
   0  -3   1    6.08    0.83
   0  -3   1    6.34    0.84
   0  -3   1    6.23    0.53
   0  -3   1    6.12    0.87
   0  -3   1    5.70    0.80
   0  -3   1    6.92    0.88
  -1   3  -1  149.06    3.84
  -1   3  -1  154.60    3.84
  -1   3  -1  150.18    3.84
  -1   3  -1  150.66    4.06
  -1   3  -1  142.31    3.33
  -1   3  -1  152.30    3.74
  -1   3  -1  149.47    3.80
  -1   3  -1  147.90    4.36
  -1   3  -1  151.30    3.83
   1  -3   1  152.62    3.86
   1  -3   1  148.55    3.84
   1  -3   1  145.99    4.35
   1  -3   1  146.72    3.82
   1  -3   1  153.84    3.74
   1  -3   1  151.59    4.08
  -2   3  -1   98.87    2.20
  -2   3  -1   93.80    2.70
  -2   3  -1   97.01    2.34
  -2   3  -1   97.32    2.26
  -2   3  -1   96.57    2.59
  -2   3  -1   93.03    3.05
  -2   3  -1   98.80    2.25
  -2   3  -1   94.77    2.94
  -2   3  -1   97.11    2.59
  -2   3  -1   99.97    2.93
  -2   3  -1   91.66    3.16
   2  -3   1   94.89    2.29
   2  -3   1   96.21    2.39
   2  -3   1   97.36    2.23
   2  -3   1   97.03    2.70
   2  -3   1   98.57    2.50
   2  -3   1   96.18    3.09
   2  -3   1  100.23    2.94
  -3   3  -1  105.93    3.13
  -3   3  -1  117.70    3.47
  -3   3  -1  115.31    3.57
  -3   3  -1  117.25    3.33
  -3   3  -1  112.88    3.58
  -3   3  -1  114.64    3.21
  -3   3  -1  115.01    3.36
  -3   3  -1  115.71    3.62
   3  -3   1  112.19    3.18
   3  -3   1  106.66    3.55
   3  -3   1  121.36    3.69
  -4   3  -1   31.22    1.60
  -4   3  -1   31.45    1.73
  -4   3  -1   32.15    1.93
  -4   3  -1   31.35    2.02
  -4   3  -1   32.02    1.83
  -4   3  -1   33.75    1.78
  -4   3  -1   30.94    1.79
   4  -3   1   32.50    2.10
   4  -3   1   34.68    2.04
   4  -3   1   33.14    1.63
  -5   3  -1   14.78    1.72
  -5   3  -1   15.86    1.83
  -5   3  -1   12.87    1.60
  -5   3  -1   14.44    1.05
   5  -3   1   15.26    2.02
   5  -3   1   13.73    1.49
  -6   3  -1   39.48    2.71
  -6   3  -1   39.90    3.05
  -6   3  -1   36.72    2.52
   6  -3   1   41.13    3.01
   6  -3   1   39.47    2.30
   6   2  -1   25.47    2.61
   6   2  -1   22.23    2.34
   6   2  -1   17.04    2.25
  -6  -2   1   26.66    2.57
  -6  -2   1   21.09    2.65
   5   2  -1    7.89    1.49
   5   2  -1    6.64    1.53
   5   2  -1    7.98    1.50
   5   2  -1    5.99    1.55
   5   2  -1    5.92    1.59
   5   2  -1    9.31    1.66
  -5  -2   1    7.33    1.59
  -5  -2   1    6.76    1.42
  -5  -2   1    5.88    1.53
  -5  -2   1    7.27    1.54
   4   2  -1   32.56    2.59
   4   2  -1   27.38    2.17
   4   2  -1   27.75    2.00
   4   2  -1   30.72    2.20
   4   2  -1   29.09    2.28
   4   2  -1   28.25    1.96
   4   2  -1   28.31    2.21
  -4  -2   1   25.24    2.17
  -4  -2   1   29.55    2.09
  -4  -2   1   29.02    2.19
  -4  -2   1   25.57    2.09
  -4  -2   1   30.85    2.21
   3   2  -1   66.26    2.64
   3   2  -1   66.94    1.93
   3   2  -1   63.87    2.45
   3   2  -1   65.46    3.22
   3   2  -1   67.41    2.77
   3   2  -1   68.86    2.92
   3   2  -1   70.09    2.84
   3   2  -1   67.00    2.79
  -3  -2   1   68.59    2.83
  -3  -2   1   64.26    2.63
  -3  -2   1   71.47    2.89
  -3  -2   1   69.70    2.90
  -3  -2   1   67.42    2.75
  -3  -2   1   71.98    2.82
   2   2  -1   15.30    1.31
   2   2  -1   13.68    1.03
   2   2  -1   13.03    1.27
   2   2  -1   14.84    0.95
   2   2  -1   14.78    1.23
   2   2  -1   14.39    1.44
   2   2  -1   14.12    1.33
   2   2  -1   14.06    0.48
   2   2  -1   13.57    1.36
  -2  -2   1   14.34    1.37
  -2  -2   1   14.95    1.19
  -2  -2   1   14.97    0.98
  -2  -2   1   14.12    1.39
  -2  -2   1   15.19    1.20
  -2  -2   1   13.91    1.26
  -2  -2   1   15.19    1.40
  -2   2  -1    0.51    0.49
  -2   2  -1   -0.15    0.45
  -2   2  -1    0.54    0.32
  -2   2  -1    0.29    0.47
  -2   2  -1    0.22    0.48
  -2   2  -1    0.12    0.25
  -2   2  -1    0.08    0.38
   2  -2   1    0.27    0.15
   2  -2   1    0.41    0.33
   2  -2   1   -0.15    0.15
   2  -2   1    0.46    0.53
   2  -2   1   -0.17    0.54
  -3   2  -1  128.90    3.89
  -3   2  -1  134.89    3.60
  -3   2  -1  127.99    2.92
  -3   2  -1  130.64    3.48
  -3   2  -1  130.90    2.95
  -3   2  -1  129.31    3.82
  -3   2  -1  123.58    3.66
  -3   2  -1  126.49    2.88
  -3   2  -1  124.77    3.55
   3  -2   1  129.96    3.08
   3  -2   1  130.04    3.75
   3  -2   1  131.03    2.98
   3  -2   1  125.24    3.60
   3  -2   1  126.43    3.49
   3  -2   1  132.99    3.96
   3  -2   1  127.95    3.13
   3  -2   1  129.25    2.94
  -4   2  -1  321.55    8.09
  -4   2  -1  320.46    7.42
  -4   2  -1  334.64    7.28
  -4   2  -1  319.39    8.50
  -4   2  -1  330.24    7.50
  -4   2  -1  318.95    8.55
  -4   2  -1  316.05    8.21
  -4   2  -1  328.68    7.70
   4  -2   1  325.58    7.36
   4  -2   1  332.50    7.65
   4  -2   1  322.00    8.07
   4  -2   1  322.00    8.61
   4  -2   1  333.57    8.12
   4  -2   1  324.40    7.42
   4  -2   1  321.21    8.16
   4  -2   1  327.85    7.56
  -5   2  -1   31.23    2.10
  -5   2  -1   28.96    1.26
  -5   2  -1   33.66    2.49
  -5   2  -1   26.96    2.49
  -5   2  -1   31.82    2.43
  -5   2  -1   29.97    1.21
  -5   2  -1   28.55    0.83
  -5   2  -1   29.82    1.04
  -5   2  -1   27.80    1.35
   5  -2   1   30.84    2.37
   5  -2   1   27.61    1.16
   5  -2   1   29.42    1.83
   5  -2   1   25.67    1.76
   5  -2   1   28.24    1.22
   5  -2   1   28.38    1.34
   5  -2   1   29.70    1.42
  -6   2  -1   12.41    1.08
  -6   2  -1   13.51    1.22
  -6   2  -1   12.27    2.23
  -6   2  -1   12.70    1.75
   6  -2   1   11.64    0.97
   6  -2   1   12.83    1.78
   6  -2   1   11.79    2.09
   6  -2   1   14.69    1.72
   6  -2   1    8.95    0.93
   6   1  -1   21.82    2.20
   6   1  -1   26.39    2.73
   6   1  -1   26.70    2.14
   6   1  -1   23.53    2.17
   6   1  -1   28.25    2.83
  -6  -1   1   33.65    2.56
  -6  -1   1   27.01    2.30
  -6  -1   1   22.96    2.65
  -6  -1   1   24.19    2.35
  -6  -1   1   27.11    2.78
  -6  -1   1   30.26    2.39
   5   1  -1    1.61    1.45
   5   1  -1    0.21    0.99
   5   1  -1    2.35    1.11
   5   1  -1    0.51    1.12
   5   1  -1    1.34    1.15
   5   1  -1    2.09    1.08
  -5  -1   1    0.57    1.13
  -5  -1   1    0.29    1.02
  -5  -1   1    0.04    1.10
  -5  -1   1    2.88    1.21
  -5  -1   1    0.57    0.93
  -5  -1   1    3.48    1.24
   4   1  -1   79.60    2.89
   4   1  -1   72.66    3.05
   4   1  -1   73.58    3.14
   4   1  -1   72.48    2.98
   4   1  -1   75.30    3.05
   4   1  -1   77.55    3.16
   4   1  -1   73.61    2.96
  -4  -1   1   77.58    3.09
  -4  -1   1   77.33    3.40
  -4  -1   1   74.56    3.00
  -4  -1   1   71.96    3.13
  -4  -1   1   74.25    2.92
  -4  -1   1   71.77    3.02
  -4  -1   1   72.72    2.94
   3   1  -1   37.55    1.94
   3   1  -1   39.39    1.95
   3   1  -1   39.71    1.78
   3   1  -1   36.49    1.91
   3   1  -1   37.04    1.89
   3   1  -1   36.33    1.12
   3   1  -1   35.15    1.78
   3   1  -1   39.80    1.89
  -3  -1   1   37.35    1.92
  -3  -1   1   38.81    1.90
  -3  -1   1   39.97    1.87
  -3  -1   1   38.13    1.75
  -3  -1   1   38.29    1.82
  -3  -1   1   35.09    1.86
  -3  -1   1   35.79    1.91
   2   1  -1  122.74    3.51
   2   1  -1  124.00    3.52
   2   1  -1  119.32    3.53
   2   1  -1  121.27    2.88
   2   1  -1  118.59    3.48
   2   1  -1  122.27    2.81
   2   1  -1  126.67    3.40
   2   1  -1  122.68    3.36
   2   1  -1  118.85    3.49
  -2  -1   1  120.40    3.49
  -2  -1   1  124.90    3.42
  -2  -1   1  121.36    3.50
  -2  -1   1  118.99    3.50
  -2  -1   1  119.83    3.47
  -2  -1   1  118.83    3.35
  -2  -1   1  118.68    2.96
  -2  -1   1  121.33    3.51
   1   1  -1  142.57    3.66
   1   1  -1  146.17    3.48
   1   1  -1  141.40    3.78
   1   1  -1  145.66    3.48
   1   1  -1  144.38    3.73
   1   1  -1  142.26    3.65
   1   1  -1  141.01    3.76
   1   1  -1  142.41    3.59
   1   1  -1  141.53    3.72
  -1  -1   1  142.04    3.51
  -1  -1   1  144.01    3.73
  -1  -1   1  147.29    3.62
  -1  -1   1  143.35    3.74
  -1  -1   1  142.79    3.75
  -1  -1   1  142.68    3.75
   0   1  -1   36.17    1.09
   0   1  -1   36.31    1.10
   0   1  -1   34.30    1.08
   0   1  -1   37.00    1.01
   0   1  -1   35.28    1.15
   0   1  -1   35.72    0.95
   0   1  -1   35.21    1.07
   0  -1   1   35.47    1.15
   0  -1   1   35.13    1.07
   0  -1   1   36.63    0.94
   0  -1   1   36.18    1.09
   0  -1   1   34.94    1.01
   0  -1   1   36.02    1.10
  -1   1  -1  169.12    4.09
  -1   1  -1  165.57    4.07
   1  -1   1  174.34    4.10
  -2   1  -1    4.48    0.67
  -2   1  -1    4.73    0.60
  -2   1  -1    3.42    0.38
  -2   1  -1    4.58    0.50
  -2   1  -1    4.40    0.51
  -2   1  -1    4.17    0.63
  -2   1  -1    4.28    0.59
  -2   1  -1    4.23    0.37
  -2   1  -1    4.49    0.50
  -2   1  -1    4.31    0.44
   2  -1   1    4.10    0.38
   2  -1   1    3.62    0.42
   2  -1   1    3.55    0.40
   2  -1   1    4.16    0.73
   2  -1   1    4.41    0.59
   2  -1   1    3.94    0.46
   2  -1   1    4.59    0.55
  -3   1  -1   78.17    2.32
  -3   1  -1   78.45    2.20
  -3   1  -1   79.49    2.59
  -3   1  -1   78.76    2.00
  -3   1  -1   75.19    2.69
  -3   1  -1   80.73    2.79
  -3   1  -1   76.22    2.33
  -3   1  -1   78.36    2.14
  -3   1  -1   75.51    2.36
   3  -1   1   78.23    2.39
   3  -1   1   77.18    2.34
   3  -1   1   78.46    2.39
   3  -1   1   72.94    2.33
   3  -1   1   78.00    2.81
   3  -1   1   78.28    2.25
   3  -1   1   79.16    2.36
   3  -1   1   81.20    2.22
   3  -1   1   79.61    2.65
  -4   1  -1    3.73    0.64
  -4   1  -1    3.70    0.72
  -4   1  -1    5.13    1.05
  -4   1  -1    4.46    0.65
  -4   1  -1    5.23    0.83
  -4   1  -1    4.09    1.04
   4  -1   1    3.10    0.95
   4  -1   1    3.47    0.72
   4  -1   1    4.10    0.78
   4  -1   1    3.64    0.68
   4  -1   1    3.49    0.78
   4  -1   1    3.40    0.80
   4  -1   1    2.98    1.04
   4  -1   1    3.97    0.82
  -5   1  -1   38.33    2.06
  -5   1  -1   35.87    1.60
  -5   1  -1   34.96    2.50
  -5   1  -1   40.67    2.43
  -5   1  -1   35.81    1.65
  -5   1  -1   35.89    1.86
   5  -1   1   40.00    1.97
   5  -1   1   39.38    1.82
   5  -1   1   42.24    2.63
   5  -1   1   32.29    1.87
   5  -1   1   39.99    1.95
   5  -1   1   37.04    1.72
   5  -1   1   40.02    1.92
  -6   1  -1   11.37    2.00
  -6   1  -1   12.62    1.43
  -6   1  -1   14.64    1.59
  -6   1  -1    7.94    1.78
  -6   1  -1   10.25    1.65
  -6   1  -1   10.28    1.50
   6  -1   1    9.13    1.19
   6  -1   1   12.70    1.59
   6  -1   1    8.88    1.39
   6  -1   1   14.37    2.18
   6   0  -1   17.31    1.85
   6   0  -1   17.78    2.14
   6   0  -1   15.38    1.71
   6   0  -1   18.15    2.34
   6   0  -1   12.72    1.55
  -6   0   1   17.13    1.82
  -6   0   1   12.64    2.09
  -6   0   1   19.31    2.05
  -6   0   1   16.70    1.95
  -6   0   1   14.74    2.25
  -6   0   1   17.60    1.81
   5   0  -1    4.22    0.99
   5   0  -1    4.40    1.09
   5   0  -1    3.87    1.06
   5   0  -1    5.10    1.14
   5   0  -1    5.81    1.07
   5   0  -1    3.72    1.24
   5   0  -1    3.43    1.00
  -5   0   1    5.21    1.13
  -5   0   1    4.09    1.11
  -5   0   1    5.61    1.23
  -5   0   1    3.46    0.97
  -5   0   1    3.97    1.43
  -5   0   1    3.74    1.02
   4   0  -1  441.52   10.63
   4   0  -1  438.55   10.64
   4   0  -1  412.90   12.79
   4   0  -1  434.58   10.69
   4   0  -1  423.19   10.35
   4   0  -1  441.18   11.01
   4   0  -1  440.47   10.70
   4   0  -1  448.68   10.15
  -4   0   1  452.93   11.58
  -4   0   1  423.53   10.59
  -4   0   1  439.98   11.10
  -4   0   1  444.14   10.66
  -4   0   1  429.93   10.65
  -4   0   1  434.32   10.67
  -4   0   1  437.51   10.65
   3   0  -1    0.17    0.47
   3   0  -1   -0.81    0.55
   3   0  -1    0.05    0.58
   3   0  -1   -0.30    0.67
   3   0  -1    0.46    0.78
   3   0  -1    0.21    0.42
   3   0  -1    0.52    0.64
   3   0  -1   -0.01    0.51
   3   0  -1   -0.43    0.52
  -3   0   1   -0.37    0.60
  -3   0   1    0.29    0.54
  -3   0   1    0.02    0.61
  -3   0   1   -0.24    0.53
  -3   0   1   -0.14    0.59
   2   0  -1  397.27    8.97
   2   0  -1  391.05    9.19
   2   0  -1  399.43    9.22
  -2   0   1  405.06    9.39
  -2   0   1  388.54    9.20
  -2   0   1  400.28    9.19
  -1   0  -1   62.28    1.68
  -1   0  -1   63.48    1.72
  -1   0  -1   61.41    1.71
  -1   0  -1   60.27    1.53
  -1   0  -1   60.48    1.74
  -1   0  -1   63.95    1.70
  -1   0  -1   62.15    1.79
   1   0   1   62.02    1.69
   1   0   1   58.74    1.74
   1   0   1   61.55    1.69
   1   0   1   59.95    1.70
   1   0   1   62.02    1.78
   1   0   1   61.74    1.76
  -2   0  -1  162.86    3.85
  -2   0  -1  167.63    4.24
  -2   0  -1  163.98    4.32
  -2   0  -1  160.79    4.17
  -2   0  -1  166.24    4.23
  -2   0  -1  165.43    4.14
  -2   0  -1  164.43    4.10
   2   0   1  158.72    4.13
   2   0   1  158.49    4.27
   2   0   1  159.93    4.27
   2   0   1  166.01    4.19
   2   0   1  159.23    4.12
   2   0   1  164.04    4.12
   2   0   1  160.53    3.85
  -3   0  -1   87.10    2.38
  -3   0  -1   89.09    2.93
  -3   0  -1   92.11    2.76
  -3   0  -1   93.84    2.80
  -3   0  -1   92.90    2.92
  -3   0  -1   89.47    2.80
   3   0   1   92.33    3.05
   3   0   1   91.68    2.93
   3   0   1   87.11    2.90
   3   0   1   93.84    2.86
   3   0   1   90.41    2.80
   3   0   1   96.39    3.09
   3   0   1   85.39    2.86
  -4   0  -1    6.36    1.03
  -4   0  -1    3.74    1.13
  -4   0  -1    4.05    1.00
  -4   0  -1    2.67    0.81
  -4   0  -1    3.99    0.94
  -4   0  -1    5.23    0.89
   4   0   1    4.22    0.93
   4   0   1    6.31    1.24
   4   0   1    4.13    0.85
   4   0   1    3.06    0.96
   4   0   1    4.49    0.90
   4   0   1    5.52    1.08
   4   0   1    4.12    0.95
   4   0   1    3.83    0.92
  -5   0  -1   56.18    2.34
  -5   0  -1   55.37    2.64
  -5   0  -1   60.36    2.88
  -5   0  -1   54.36    3.12
  -5   0  -1   59.96    2.72
  -5   0  -1   55.09    2.40
   5   0   1   53.43    2.59
   5   0   1   55.73    2.86
   5   0   1   51.93    2.63
   5   0   1   61.54    3.08
   5   0   1   53.94    2.50
   5   0   1   53.99    2.39
   5   0   1   52.57    2.34
   5   0   1   54.75    2.44
  -6   0  -1    5.39    1.24
  -6   0  -1    4.15    1.22
  -6   0  -1    4.57    1.62
  -6   0  -1    3.92    1.37
  -6   0  -1    3.95    1.33
   6   0   1    3.28    1.15
   6   0   1    1.51    1.49
   6   0   1    2.08    1.08
   6   0   1    2.69    1.28
   6   0   1    2.74    1.09
   6  -1  -1   28.09    1.90
   6  -1  -1   32.58    2.76
   6  -1  -1   32.26    1.87
   6  -1  -1   27.06    2.08
  -6   1   1   38.43    3.60
  -6   1   1   33.16    2.30
  -6   1   1   33.86    2.74
  -6   1   1   30.55    2.38
   5  -1  -1   39.96    1.82
   5  -1  -1   40.27    1.88
   5  -1  -1   38.42    2.33
   5  -1  -1   39.35    3.04
   5  -1  -1   43.11    1.93
   5  -1  -1   41.14    1.95
   5  -1  -1   39.98    1.89
   5  -1  -1   39.02    2.02
   5  -1  -1   39.28    1.91
  -5   1   1   39.05    2.21
  -5   1   1   49.40    4.36
  -5   1   1   39.12    1.70
  -5   1   1   45.67    3.09
  -5   1   1   40.65    1.85
  -5   1   1   38.25    1.77
   4  -1  -1   94.96    2.94
   4  -1  -1   94.89    3.31
   4  -1  -1   93.71    2.88
   4  -1  -1   93.29    2.77
   4  -1  -1   94.76    2.82
   4  -1  -1   91.06    2.84
   4  -1  -1   93.85    2.84
   4  -1  -1   92.74    3.43
   4  -1  -1   89.90    2.91
  -4   1   1   94.17    2.86
  -4   1   1   92.61    3.16
  -4   1   1   91.38    2.67
  -4   1   1   90.41    3.41
  -4   1   1   92.23    3.38
  -4   1   1   86.17    2.73
  -4   1   1   94.81    2.78
   3  -1  -1    4.69    0.63
   3  -1  -1    4.78    0.66
   3  -1  -1    5.12    0.62
   3  -1  -1    5.22    0.59
   3  -1  -1    4.74    0.62
   3  -1  -1    4.89    0.91
   3  -1  -1    4.61    0.61
   3  -1  -1    5.46    0.78
   3  -1  -1    4.45    0.81
  -3   1   1    4.40    0.67
  -3   1   1    4.67    0.54
  -3   1   1    4.84    0.50
  -3   1   1    4.92    0.69
  -3   1   1    4.76    0.79
  -3   1   1    4.37    0.56
  -3   1   1    6.39    0.99
  -3   1   1    4.04    0.84
   2  -1  -1  441.30    9.86
   2  -1  -1  440.22    9.83
   2  -1  -1  437.63   10.13
  -2   1   1  443.52   10.12
   1  -1  -1   57.74    1.63
   1  -1  -1   57.91    1.56
   1  -1  -1   62.80    1.74
   1  -1  -1   58.73    1.71
  -1   1   1   58.40    1.69
  -1   1   1   58.53    1.48
  -1   1   1   60.08    1.59
  -1   1   1   56.70    1.62
  -1   1   1   53.83    1.58
  -1   1   1   57.63    1.70
   0  -1  -1   30.92    1.00
   0  -1  -1   30.68    0.82
   0  -1  -1   31.84    1.00
   0  -1  -1   31.83    0.93
   0  -1  -1   32.59    0.80
   0  -1  -1   31.26    1.00
   0  -1  -1   30.24    0.90
   0  -1  -1   30.29    1.00
   0   1   1   31.39    1.00
   0   1   1   31.22    0.91
   0   1   1   31.88    1.00
   0   1   1   30.73    1.02
   0   1   1   30.15    0.97
  -1  -1  -1  249.30    6.02
  -1  -1  -1  243.69    6.00
   1   1   1  245.84    5.96
   1   1   1  244.21    5.99
   1   1   1  252.80    6.03
  -2  -1  -1   49.99    1.78
  -2  -1  -1   49.40    1.93
  -2  -1  -1   51.15    2.01
  -2  -1  -1   50.59    2.01
  -2  -1  -1   47.95    1.88
  -2  -1  -1   47.73    1.93
  -2  -1  -1   51.93    1.97
   2   1   1   50.53    1.38
   2   1   1   48.71    1.80
   2   1   1   48.45    1.90
   2   1   1   49.84    2.01
   2   1   1   49.69    1.97
   2   1   1   48.71    1.91
   2   1   1   53.39    2.03
   2   1   1   48.35    1.87
  -3  -1  -1   67.37    2.66
  -3  -1  -1   68.77    2.60
  -3  -1  -1   64.79    2.49
  -3  -1  -1   68.21    2.58
  -3  -1  -1   67.29    2.43
  -3  -1  -1   64.80    2.64
  -3  -1  -1   63.56    2.58
   3   1   1   67.03    2.55
   3   1   1   67.09    2.64
   3   1   1   71.35    2.71
   3   1   1   65.25    2.50
   3   1   1   72.37    2.74
   3   1   1   66.20    2.53
   3   1   1   66.55    2.55
  -4  -1  -1    7.34    1.26
  -4  -1  -1    7.76    1.32
  -4  -1  -1    7.43    1.18
  -4  -1  -1    8.01    1.21
  -4  -1  -1    8.74    1.33
  -4  -1  -1    9.66    1.33
  -4  -1  -1    7.68    1.30
   4   1   1   10.25    1.32
   4   1   1    6.93    1.25
   4   1   1   10.21    1.47
   4   1   1    8.68    1.25
   4   1   1    7.92    1.34
   4   1   1    8.78    1.34
   4   1   1    8.08    1.27
  -5  -1  -1   64.00    3.16
  -5  -1  -1   67.75    2.91
  -5  -1  -1   63.34    3.15
  -5  -1  -1   69.35    3.43
  -5  -1  -1   57.94    2.86
  -5  -1  -1   64.43    2.88
   5   1   1   62.72    2.89
   5   1   1   64.11    3.19
   5   1   1   61.25    2.97
   5   1   1   68.33    3.30
   5   1   1   67.15    3.01
   5   1   1   67.93    3.19
  -6  -1  -1    3.52    1.50
  -6  -1  -1    1.23    1.28
  -6  -1  -1    0.06    1.42
  -6  -1  -1    1.10    1.30
   6   1   1   -0.51    1.30
   6   1   1   -0.88    1.07
   6   1   1   -0.40    1.13
   6   1   1   -0.11    1.17
   6   1   1    0.07    1.54
   6  -2  -1    7.82    1.38
   6  -2  -1    6.82    0.81
   6  -2  -1    7.54    0.77
   6  -2  -1    7.95    1.78
  -6   2   1   10.82    1.56
  -6   2   1    9.60    0.91
  -6   2   1   11.15    1.93
  -6   2   1   10.23    2.07
   5  -2  -1   25.02    1.13
   5  -2  -1   29.05    1.88
   5  -2  -1   24.34    1.18
   5  -2  -1   24.93    1.62
   5  -2  -1   25.25    1.23
   5  -2  -1   30.33    2.47
   5  -2  -1   21.65    1.80
   5  -2  -1   26.22    1.10
  -5   2   1   25.19    1.15
  -5   2   1   25.66    1.03
  -5   2   1   24.45    2.11
  -5   2   1   26.99    1.93
  -5   2   1   24.27    1.57
  -5   2   1   25.51    0.99
  -5   2   1   26.75    0.93
  -5   2   1   25.74    2.25
   4  -2  -1  105.89    3.19
   4  -2  -1  101.04    3.71
   4  -2  -1   93.83    3.27
   4  -2  -1  106.35    2.66
   4  -2  -1  103.66    2.60
   4  -2  -1  111.43    3.47
   4  -2  -1  105.22    2.70
   4  -2  -1  106.46    2.77
  -4   2   1  106.83    3.65
  -4   2   1  108.60    2.48
  -4   2   1  107.79    2.55
  -4   2   1  106.19    3.30
  -4   2   1  104.37    2.65
  -4   2   1  107.64    3.07
  -4   2   1  109.90    3.71
  -4   2   1   98.37    3.65
  -4   2   1  104.03    2.58
   3  -2  -1   40.55    0.99
   3  -2  -1   40.17    1.10
   3  -2  -1   43.22    0.99
   3  -2  -1   37.16    1.54
   3  -2  -1   38.95    1.90
   3  -2  -1   41.56    1.07
   3  -2  -1   47.38    1.92
  -3   2   1   42.14    1.75
  -3   2   1   42.15    1.57
  -3   2   1   41.73    1.92
  -3   2   1   42.09    1.86
  -3   2   1   43.56    1.57
  -3   2   1   37.40    1.65
  -3   2   1   39.58    0.98
   2  -2  -1  188.95    4.82
   2  -2  -1  184.94    4.78
  -2   2   1  186.13    4.56
  -2   2   1  188.10    4.62
  -2   2   1  187.29    4.65
  -2   2   1  191.39    4.84
  -2   2   1  176.62    4.55
  -2   2   1  186.40    4.78
  -2   2   1  182.00    4.84
   1  -2  -1    7.23    0.47
   1  -2  -1    6.77    0.71
   1  -2  -1    6.32    0.48
   1  -2  -1    6.65    0.49
   1  -2  -1    5.57    0.49
   1  -2  -1    6.39    0.54
  -1   2   1    6.34    0.62
  -1   2   1    6.43    0.37
  -1   2   1    5.35    0.68
  -1   2   1    6.16    0.51
  -1   2   1    6.40    0.46
  -1   2   1    5.77    0.50
  -1   2   1    7.24    0.80
  -1   2   1    7.90    0.57
  -1   2   1    6.26    0.48
   0  -2  -1   57.63    1.95
   0  -2  -1   58.61    1.89
   0  -2  -1   61.59    1.80
   0  -2  -1   58.06    1.93
   0  -2  -1   62.90    1.97
   0  -2  -1   60.79    1.51
   0  -2  -1   62.17    1.96
   0  -2  -1   61.12    1.57
   0   2   1   62.42    2.12
   0   2   1   58.92    1.95
   0   2   1   58.75    1.82
   0   2   1   60.47    1.74
   0   2   1   62.05    1.64
   0   2   1   61.61    1.91
   0   2   1   59.16    1.91
   0   2   1   57.95    1.95
  -1  -2  -1   12.44    0.88
  -1  -2  -1   11.52    0.86
  -1  -2  -1   12.02    1.07
  -1  -2  -1   10.85    1.01
  -1  -2  -1   11.84    1.11
  -1  -2  -1   12.34    1.05
   1   2   1   10.71    1.00
   1   2   1   10.00    0.98
   1   2   1   11.23    0.88
   1   2   1   12.32    1.02
   1   2   1   12.23    0.94
   1   2   1   12.24    0.90
   1   2   1   11.45    0.54
   1   2   1   11.77    1.06
   1   2   1   11.37    1.05
  -2  -2  -1   27.95    1.47
  -2  -2  -1   28.01    1.68
  -2  -2  -1   27.22    1.67
  -2  -2  -1   25.18    1.59
  -2  -2  -1   26.56    1.57
  -2  -2  -1   26.07    1.65
  -2  -2  -1   26.90    1.65
   2   2   1   24.25    1.53
   2   2   1   26.99    1.26
   2   2   1   25.62    1.31
   2   2   1   26.15    1.76
   2   2   1   23.28    1.64
   2   2   1   28.32    1.61
   2   2   1   26.85    1.50
   2   2   1   28.03    1.61
  -3  -2  -1   68.21    2.80
  -3  -2  -1   67.50    2.77
  -3  -2  -1   66.43    2.86
  -3  -2  -1   65.40    2.85
  -3  -2  -1   67.96    2.60
  -3  -2  -1   70.98    2.90
  -3  -2  -1   70.52    2.88
   3   2   1   67.74    2.80
   3   2   1   68.77    1.98
   3   2   1   68.49    2.84
   3   2   1   68.50    2.96
   3   2   1   67.96    2.78
   3   2   1   67.54    3.47
   3   2   1   73.25    2.86
   3   2   1   69.81    2.59
  -4  -2  -1   19.81    2.00
  -4  -2  -1   21.59    1.95
  -4  -2  -1   23.82    2.00
  -4  -2  -1   19.73    1.92
  -4  -2  -1   17.91    2.00
  -4  -2  -1   22.19    1.75
  -4  -2  -1   19.94    1.91
   4   2   1   21.81    1.98
   4   2   1   20.64    1.85
   4   2   1   18.76    1.88
   4   2   1   21.68    2.05
   4   2   1   22.79    1.83
   4   2   1   21.96    1.95
  -5  -2  -1   23.32    2.01
  -5  -2  -1   25.53    2.22
  -5  -2  -1   28.02    2.50
  -5  -2  -1   24.28    2.17
  -5  -2  -1   27.40    2.63
   5   2   1   20.81    2.10
   5   2   1   26.69    2.42
   5   2   1   26.07    2.20
   5   2   1   22.81    2.20
   5   2   1   23.78    2.30
   5   2   1   25.78    2.29
  -6  -2  -1    0.00    1.72
  -6  -2  -1    2.86    1.56
  -6  -2  -1   -1.26    1.41
   6   2   1    0.81    1.33
   6   2   1   -0.39    1.41
   6  -3  -1    1.90    1.47
   6  -3  -1    1.43    1.09
  -6   3   1    4.81    1.57
  -6   3   1    0.66    0.81
  -6   3   1    3.04    1.30
  -6   3   1    1.77    1.36
   5  -3  -1    3.76    1.43
   5  -3  -1    6.28    1.29
   5  -3  -1    5.86    1.14
  -5   3   1    5.46    0.84
  -5   3   1    4.59    0.86
  -5   3   1    5.01    1.29
  -5   3   1    4.52    1.29
  -5   3   1    3.96    1.19
   4  -3  -1   14.38    1.70
   4  -3  -1   10.88    1.44
   4  -3  -1   10.80    1.22
  -4   3   1   10.22    1.22
  -4   3   1   11.81    1.26
  -4   3   1   10.59    1.12
  -4   3   1    8.16    1.30
  -4   3   1   10.29    0.85
  -4   3   1    9.86    1.24
  -4   3   1   12.20    1.32
  -4   3   1   10.75    1.26
   3  -3  -1   65.23    2.55
   3  -3  -1   65.88    2.52
   3  -3  -1   65.78    2.16
  -3   3   1   64.51    2.25
  -3   3   1   65.39    2.17
  -3   3   1   64.73    1.94
  -3   3   1   63.43    2.53
  -3   3   1   65.41    2.54
  -3   3   1   68.49    2.20
  -3   3   1   60.87    2.41
  -3   3   1   64.78    2.30
   2  -3  -1   41.24    1.14
   2  -3  -1   43.11    1.22
   2  -3  -1   43.14    1.92
   2  -3  -1   46.72    1.62
   2  -3  -1   44.95    1.18
   2  -3  -1   45.40    1.41
   2  -3  -1   42.87    1.10
   2  -3  -1   42.51    1.74
  -2   3   1   44.29    1.42
  -2   3   1   44.44    1.78
  -2   3   1   44.21    2.02
  -2   3   1   45.91    1.87
  -2   3   1   41.62    1.15
  -2   3   1   44.98    1.50
  -2   3   1   46.30    1.03
  -2   3   1   44.48    1.58
  -2   3   1   45.02    1.11
   1  -3  -1  300.11    6.88
   1  -3  -1  303.77    7.20
   1  -3  -1  305.72    7.23
   1  -3  -1  305.10    7.50
   1  -3  -1  316.27    7.23
   1  -3  -1  300.19    7.25
  -1   3   1  305.68    7.18
  -1   3   1  310.36    7.21
  -1   3   1  300.20    7.81
  -1   3   1  309.08    7.17
  -1   3   1  298.32    7.41
  -1   3   1  312.73    7.24
  -1   3   1  307.71    7.24
   0  -3  -1  121.01    3.55
   0  -3  -1  128.59    3.64
   0  -3  -1  119.15    3.36
   0  -3  -1  127.21    3.38
   0  -3  -1  124.66    3.58
   0  -3  -1  125.22    2.95
   0  -3  -1  125.52    3.65
   0  -3  -1  123.76    3.07
   0   3   1  115.98    3.50
   0   3   1  125.16    3.64
   0   3   1  122.54    3.33
   0   3   1  131.55    3.63
   0   3   1  124.67    3.46
   0   3   1  127.54    3.20
   0   3   1  119.58    3.52
   0   3   1  128.94    3.87
  -1  -3  -1    8.89    1.11
  -1  -3  -1    7.52    1.14
  -1  -3  -1    9.08    1.21
  -1  -3  -1    9.68    1.23
  -1  -3  -1   10.88    1.13
   1   3   1    9.39    1.18
   1   3   1    9.59    1.07
   1   3   1    8.76    1.22
   1   3   1    9.29    1.20
   1   3   1    8.80    1.24
   1   3   1    7.79    1.11
   1   3   1    8.01    0.68
   1   3   1    9.41    0.99
  -2  -3  -1  252.84    6.62
  -2  -3  -1  263.06    7.05
  -2  -3  -1  249.71    6.85
  -2  -3  -1  246.56    6.97
  -2  -3  -1  254.64    6.94
   2   3   1  246.58    6.83
   2   3   1  252.95    6.25
   2   3   1  244.13    6.86
   2   3   1  254.92    7.34
   2   3   1  247.48    7.04
   2   3   1  256.62    6.91
   2   3   1  249.24    6.61
   2   3   1  244.81    6.58
  -3  -3  -1   20.17    2.05
  -3  -3  -1   18.00    1.82
  -3  -3  -1   19.24    1.92
  -3  -3  -1   19.94    1.82
  -3  -3  -1   20.24    1.71
  -3  -3  -1   22.65    2.00
   3   3   1   23.17    2.30
   3   3   1   16.16    2.44
   3   3   1   20.70    1.78
   3   3   1   20.20    1.31
   3   3   1   21.69    1.96
   3   3   1   21.77    1.58
   3   3   1   21.09    1.99
   3   3   1   20.86    1.97
  -4  -3  -1   43.71    2.80
  -4  -3  -1   51.62    2.62
  -4  -3  -1   49.38    2.90
  -4  -3  -1   43.17    2.68
  -4  -3  -1   47.24    2.91
   4   3   1   51.20    2.82
   4   3   1   53.02    2.98
   4   3   1   46.90    1.59
   4   3   1   46.90    2.79
   4   3   1   53.07    2.62
   4   3   1   52.40    3.70
   4   3   1   46.86    2.87
   4   3   1   46.21    2.93
  -5  -3  -1   25.04    2.70
  -5  -3  -1   27.05    2.64
  -5  -3  -1   24.14    2.37
  -5  -3  -1   24.30    2.43
  -5  -3  -1   26.97    2.70
   5   3   1   25.20    2.43
   5   3   1   22.25    3.63
   5   3   1   26.97    2.48
   5   3   1   25.44    2.54
   5   3   1   31.74    2.55
   5   3   1   27.88    2.49
   6  -4  -1    0.74    1.16
   6  -4  -1    0.99    1.52
  -6   4   1    0.51    1.16
  -6   4   1    0.64    1.26
   5  -4  -1   67.89    3.24
   5  -4  -1   62.61    2.59
   5  -4  -1   59.80    3.14
  -5   4   1   60.31    2.74
  -5   4   1   60.49    2.98
  -5   4   1   63.55    2.84
  -5   4   1   64.58    2.85
  -5   4   1   62.51    2.24
   4  -4  -1   19.38    1.81
   4  -4  -1   22.01    1.58
   4  -4  -1   20.04    1.89
  -4   4   1   18.93    1.77
  -4   4   1   19.29    1.21
  -4   4   1   21.31    1.50
  -4   4   1   17.98    1.49
  -4   4   1   16.48    1.60
   3  -4  -1   85.91    2.77
   3  -4  -1   91.87    3.29
   3  -4  -1   92.18    3.07
  -3   4   1   86.89    2.62
  -3   4   1   85.12    2.91
  -3   4   1   85.35    3.04
  -3   4   1   89.16    2.76
  -3   4   1   88.59    3.42
  -3   4   1   75.01    2.73
  -3   4   1   88.44    2.59
  -3   4   1   88.57    3.14
   2  -4  -1  108.83    3.56
   2  -4  -1  107.86    2.87
   2  -4  -1  103.14    2.78
   2  -4  -1  104.11    2.79
   2  -4  -1  101.39    2.71
  -2   4   1  106.44    3.02
  -2   4   1  103.91    2.67
  -2   4   1  107.21    3.19
  -2   4   1  104.13    2.73
  -2   4   1  103.71    3.38
  -2   4   1  101.93    3.31
  -2   4   1  104.72    2.58
  -2   4   1  101.10    2.82
  -2   4   1  107.88    2.82
   1  -4  -1   49.99    1.95
   1  -4  -1   48.69    1.76
   1  -4  -1   50.63    2.08
   1  -4  -1   52.07    1.94
   1  -4  -1   49.42    1.36
   1  -4  -1   52.03    1.95
   1  -4  -1   48.63    1.94
  -1   4   1   51.40    1.51
  -1   4   1   49.92    1.91
  -1   4   1   50.39    1.91
  -1   4   1   50.37    1.71
  -1   4   1   49.86    1.34
  -1   4   1   47.57    2.19
  -1   4   1   50.70    2.01
  -1   4   1   50.06    2.44
  -1   4   1   51.41    1.93
  -1   4   1   49.30    1.98
   0  -4  -1  188.03    5.23
   0  -4  -1  191.71    4.95
   0  -4  -1  179.67    4.91
   0  -4  -1  187.65    5.30
   0  -4  -1  185.79    5.19
   0  -4  -1  192.71    4.53
   0  -4  -1  190.02    4.35
   0  -4  -1  194.28    5.31
   0   4   1  188.82    5.12
   0   4   1  187.69    4.72
   0   4   1  192.90    5.35
   0   4   1  185.76    5.18
   0   4   1  181.98    5.26
   0   4   1  175.79    4.84
   0   4   1  178.61    5.17
   0   4   1  186.94    5.55
  -1  -4  -1    2.81    1.01
  -1  -4  -1    3.50    0.86
  -1  -4  -1    3.13    1.01
  -1  -4  -1    3.89    1.05
  -1  -4  -1    4.61    0.82
  -1  -4  -1    3.61    1.01
   1   4   1    4.02    0.81
   1   4   1    3.75    0.60
   1   4   1    5.55    0.99
   1   4   1    4.94    1.10
   1   4   1    3.07    1.07
   1   4   1    3.58    0.89
   1   4   1    3.73    1.06
   1   4   1    2.86    1.04
   1   4   1    3.59    0.99
  -2  -4  -1  127.86    4.50
  -2  -4  -1  131.19    4.67
  -2  -4  -1  134.96    5.16
  -2  -4  -1  134.18    4.55
  -2  -4  -1  132.28    4.04
  -2  -4  -1  136.99    4.72
   2   4   1  126.68    4.21
   2   4   1  130.53    4.48
   2   4   1  135.78    4.72
   2   4   1  137.32    4.30
   2   4   1  132.28    4.55
   2   4   1  129.35    4.19
   2   4   1  128.20    4.64
   2   4   1  124.49    4.43
   2   4   1  131.94    3.24
   2   4   1  129.22    3.69
  -3  -4  -1    7.50    1.61
  -3  -4  -1    8.33    1.63
  -3  -4  -1    6.57    1.26
  -3  -4  -1    6.27    1.29
  -3  -4  -1    9.07    1.61
  -3  -4  -1    6.49    1.62
   3   4   1    5.05    1.62
   3   4   1    7.26    1.41
   3   4   1    5.94    1.47
   3   4   1    8.74    2.03
   3   4   1    8.70    1.58
   3   4   1    7.19    1.58
   3   4   1    5.08    1.25
   3   4   1    5.16    1.07
  -4  -4  -1   30.49    2.41
  -4  -4  -1   29.88    2.65
  -4  -4  -1   25.61    2.81
  -4  -4  -1   30.65    2.37
  -4  -4  -1   27.58    2.61
  -4  -4  -1   24.90    2.44
   4   4   1   26.77    1.68
   4   4   1   30.47    2.41
   4   4   1   29.72    2.75
   4   4   1   31.33    2.59
   4   4   1   32.97    2.62
   4   4   1   34.05    2.62
   4   4   1   35.75    2.28
  -5  -4  -1   23.02    2.47
  -5  -4  -1   24.32    2.71
  -5  -4  -1   28.32    3.09
  -5  -4  -1   21.29    2.53
   5   4   1   22.95    2.48
   5   4   1   18.79    2.40
   5   4   1   29.08    2.86
   5   4   1   16.84    2.33
   6  -5  -1   -0.79    1.43
   6  -5  -1    0.88    1.24
  -6   5   1    1.81    1.36
  -6   5   1    1.24    1.13
   5  -5  -1    6.50    1.84
  -5   5   1    4.32    1.02
  -5   5   1    5.52    1.38
  -5   5   1    6.38    1.31
  -5   5   1    8.36    1.38
  -5   5   1    7.27    1.04
   4  -5  -1    5.79    1.52
  -4   5   1    4.47    0.90
  -4   5   1    7.13    1.28
  -4   5   1    4.28    1.27
  -4   5   1    6.85    1.13
   3  -5  -1   47.42    1.10
   3  -5  -1   49.25    2.59
   3  -5  -1   46.32    1.11
   3  -5  -1   46.13    1.29
   3  -5  -1   44.22    1.37
  -3   5   1   47.43    1.13
  -3   5   1   46.27    1.99
  -3   5   1   49.86    1.57
  -3   5   1   46.96    2.73
  -3   5   1   45.08    2.03
  -3   5   1   49.31    1.93
  -3   5   1   45.90    2.29
   2  -5  -1   16.21    1.17
   2  -5  -1   17.43    1.22
   2  -5  -1   18.77    1.20
   2  -5  -1   18.79    1.13
   2  -5  -1   17.94    1.13
   2  -5  -1   19.73    1.70
  -2   5   1   16.11    1.27
  -2   5   1   18.04    1.10
  -2   5   1   17.85    1.22
  -2   5   1   19.42    0.69
  -2   5   1   19.02    1.92
  -2   5   1   18.77    1.30
  -2   5   1   19.88    1.21
  -2   5   1   18.93    1.15
  -2   5   1   19.56    1.52
  -2   5   1   17.12    1.15
   1  -5  -1   56.95    2.40
   1  -5  -1   55.74    2.28
   1  -5  -1   54.67    2.25
   1  -5  -1   52.01    1.44
   1  -5  -1   52.18    2.27
   1  -5  -1   54.73    2.03
  -1   5   1   49.53    2.20
  -1   5   1   53.78    2.89
  -1   5   1   56.22    2.22
  -1   5   1   54.56    2.24
  -1   5   1   51.25    2.27
  -1   5   1   54.91    2.33
  -1   5   1   49.66    2.19
  -1   5   1   51.22    1.83
  -1   5   1   52.20    1.73
   0  -5  -1   67.94    2.54
   0  -5  -1   70.22    2.07
   0  -5  -1   64.44    2.80
   0  -5  -1   70.74    2.91
   0  -5  -1   68.59    2.78
   0  -5  -1   69.83    2.58
   0  -5  -1   72.08    1.85
   0   5   1   66.50    2.77
   0   5   1   70.92    3.21
   0   5   1   76.77    3.03
   0   5   1   69.56    2.98
   0   5   1   68.71    2.83
   0   5   1   66.89    2.49
   0   5   1   72.79    2.36
   0   5   1   66.19    2.70
  -1  -5  -1   27.06    1.75
  -1  -5  -1   25.37    2.01
  -1  -5  -1   30.74    2.21
  -1  -5  -1   29.32    2.04
  -1  -5  -1   30.76    2.28
   1   5   1   29.56    2.21
   1   5   1   28.63    1.71
   1   5   1   26.28    1.90
   1   5   1   29.36    2.08
   1   5   1   32.09    2.40
   1   5   1   29.14    2.16
   1   5   1   29.56    2.32
   1   5   1   27.38    2.04
   1   5   1   28.33    1.44
  -2  -5  -1   27.30    2.38
  -2  -5  -1   26.33    1.80
  -2  -5  -1   26.30    2.39
  -2  -5  -1   25.73    2.24
  -2  -5  -1   26.00    1.93
  -2  -5  -1   26.31    2.35
   2   5   1   21.27    2.37
   2   5   1   24.70    1.44
   2   5   1   28.11    2.11
   2   5   1   22.74    2.11
   2   5   1   28.54    2.15
   2   5   1   28.30    2.60
   2   5   1   26.57    1.15
   2   5   1   22.79    1.92
   2   5   1   28.72    2.31
   2   5   1   26.47    2.25
  -3  -5  -1    3.60    1.62
  -3  -5  -1    2.25    1.32
  -3  -5  -1    1.68    1.38
  -3  -5  -1    2.95    1.49
  -3  -5  -1    0.82    1.26
   3   5   1    2.34    1.53
   3   5   1    1.72    1.31
   3   5   1    0.37    1.39
   3   5   1    1.70    1.00
   3   5   1    1.94    1.15
   3   5   1    2.00    1.38
   3   5   1    1.97    1.49
   3   5   1    2.79    1.54
   3   5   1    3.25    0.97
  -4  -5  -1   35.33    3.05
  -4  -5  -1   40.91    3.21
  -4  -5  -1   34.56    2.77
   4   5   1   36.08    3.14
   4   5   1   33.54    2.66
   4   5   1   41.20    3.37
   4   5   1   35.08    2.41
   4   5   1   37.28    3.14
   4   5   1   39.09    2.94
   6  -6  -1    6.61    1.94
   5  -6  -1   25.98    2.62
  -5   6   1   23.08    2.04
  -5   6   1   26.11    3.40
  -5   6   1   27.40    3.02
  -5   6   1   25.28    1.81
   4  -6  -1    5.43    1.92
  -4   6   1    7.71    1.46
  -4   6   1    6.05    0.71
  -4   6   1    5.65    1.08
  -4   6   1    5.26    1.08
  -4   6   1    6.01    1.56
   3  -6  -1   40.85    1.33
   3  -6  -1   41.12    1.39
   3  -6  -1   42.32    1.52
   3  -6  -1   39.17    1.46
  -3   6   1   41.26    2.15
  -3   6   1   48.38    3.18
  -3   6   1   41.07    1.38
  -3   6   1   41.39    1.26
  -3   6   1   44.83    2.19
  -3   6   1   42.15    1.24
  -3   6   1   41.53    1.42
  -3   6   1   40.84    1.20
   2  -6  -1   -0.14    0.73
   2  -6  -1    0.70    0.74
   2  -6  -1    0.52    0.67
   2  -6  -1    0.89    0.78
  -2   6   1    0.30    0.74
  -2   6   1    0.29    0.68
  -2   6   1    0.42    0.74
  -2   6   1    0.10    1.19
  -2   6   1    1.07    0.52
  -2   6   1    0.32    0.69
  -2   6   1    1.03    0.98
  -2   6   1    0.47    0.78
   1  -6  -1   75.45    3.00
   1  -6  -1   74.66    2.75
   1  -6  -1   74.64    1.95
   1  -6  -1   77.31    3.21
   1  -6  -1   75.15    2.99
  -1   6   1   79.34    3.03
  -1   6   1   78.82    2.46
  -1   6   1   74.86    3.69
  -1   6   1   79.16    2.48
  -1   6   1   76.22    3.04
  -1   6   1   77.04    3.01
  -1   6   1   75.37    3.02
  -1   6   1   71.85    3.02
  -1   6   1   76.70    3.14
   0  -6  -1    9.37    1.31
   0  -6  -1    9.39    1.56
   0  -6  -1   12.28    2.00
   0  -6  -1    8.48    1.37
   0  -6  -1   10.30    0.67
   0  -6  -1    9.08    1.44
   0   6   1    8.16    1.56
   0   6   1    9.96    1.52
   0   6   1    9.46    1.07
   0   6   1    9.44    1.50
   0   6   1    8.03    1.38
   0   6   1    9.17    1.63
   0   6   1    8.55    1.59
   0   6   1    9.82    1.18
  -1  -6  -1   46.71    2.86
  -1  -6  -1   47.80    2.96
  -1  -6  -1   43.31    1.67
  -1  -6  -1   46.23    2.84
  -1  -6  -1   45.79    2.00
  -1  -6  -1   45.44    2.82
  -1  -6  -1   46.23    2.48
   1   6   1   43.73    3.04
   1   6   1   43.80    2.74
   1   6   1   44.29    1.95
   1   6   1   50.55    2.97
   1   6   1   43.43    2.27
   1   6   1   43.90    2.69
   1   6   1   47.83    3.05
  -2  -6  -1   73.22    3.28
  -2  -6  -1   76.32    3.72
  -2  -6  -1   72.91    3.94
  -2  -6  -1   75.03    2.99
  -2  -6  -1   74.22    3.80
   2   6   1   73.89    3.19
   2   6   1   79.01    3.72
   2   6   1   77.44    3.72
   2   6   1   81.07    3.90
   2   6   1   74.77    3.84
   2   6   1   78.08    4.15
   2   6   1   71.59    3.71
   2   6   1   75.55    3.94
   2   6   1   75.35    2.58
  -3  -6  -1   10.47    1.51
  -3  -6  -1   12.15    2.11
  -3  -6  -1   15.01    3.64
  -3  -6  -1   11.86    2.13
  -3  -6  -1   10.92    1.81
   3   6   1   11.47    2.23
   3   6   1   13.29    2.12
   3   6   1    8.70    1.55
   3   6   1   11.28    1.76
   3   6   1   13.03    2.16
   3   6   1   13.64    2.27
   3   6   1   11.25    1.34
   3   6   1   14.64    2.45
   3   6   1   16.64    2.29
  -4  -6  -1   19.23    2.60
  -4  -6  -1   23.28    2.94
  -4  -6  -1   21.02    2.29
   4   6   1   23.60    2.77
   4   6   1   16.05    2.27
   4   6   1   26.90    3.25
   4   6   1   19.08    2.97
  -5   7   1    5.83    1.83
  -5   7   1    7.44    1.65
  -4   7   1    5.45    1.25
  -4   7   1    6.16    1.59
  -4   7   1    4.69    1.68
   3  -7  -1   28.17    1.46
   3  -7  -1   32.51    2.81
   3  -7  -1   31.20    1.60
   3  -7  -1   29.79    1.32
   3  -7  -1   24.30    1.29
  -3   7   1   30.26    1.44
  -3   7   1   26.33    1.41
  -3   7   1   29.84    2.16
  -3   7   1   30.23    1.28
  -3   7   1   27.39    1.35
  -3   7   1   32.71    3.15
   2  -7  -1    1.76    0.84
   2  -7  -1   -0.29    0.78
   2  -7  -1    0.74    0.88
   2  -7  -1    0.78    0.77
   2  -7  -1    0.08    1.18
   2  -7  -1    1.05    0.78
  -2   7   1    0.79    0.93
  -2   7   1    0.36    0.84
  -2   7   1    0.49    1.34
  -2   7   1    0.68    1.06
  -2   7   1    0.79    0.60
  -2   7   1   -0.25    0.80
  -2   7   1    0.84    0.91
   1  -7  -1   52.11    2.74
   1  -7  -1   58.92    3.32
   1  -7  -1   55.99    2.44
   1  -7  -1   58.48    2.79
   1  -7  -1   55.69    1.42
  -1   7   1   53.02    3.31
  -1   7   1   55.89    2.18
  -1   7   1   50.94    2.72
  -1   7   1   61.10    3.02
  -1   7   1   58.32    3.59
  -1   7   1   55.75    2.71
   0  -7  -1    4.15    1.16
   0  -7  -1    2.68    1.31
   0  -7  -1    3.80    0.46
   0  -7  -1    4.91    1.47
   0  -7  -1    2.63    1.29
   0   7   1    4.30    1.47
   0   7   1    3.11    1.38
   0   7   1    5.93    1.62
   0   7   1    5.58    1.49
   0   7   1    2.15    1.31
   0   7   1    4.62    1.01
   0   7   1    3.44    1.49
  -1  -7  -1   29.50    1.65
  -1  -7  -1   23.69    1.99
  -1  -7  -1   26.41    2.59
  -1  -7  -1   25.11    2.52
  -1  -7  -1   26.47    1.26
  -1  -7  -1   23.87    2.40
   1   7   1   31.68    2.74
   1   7   1   25.59    2.48
   1   7   1   26.70    2.63
   1   7   1   28.14    2.02
   1   7   1   25.75    2.60
   1   7   1   26.54    2.47
   1   7   1   30.39    2.79
   1   7   1   30.86    3.09
  -2  -7  -1   18.81    1.74
  -2  -7  -1   16.61    2.40
  -2  -7  -1   18.50    2.44
  -2  -7  -1   18.80    2.47
  -2  -7  -1   21.86    2.10
   2   7   1   23.11    2.56
   2   7   1   18.61    2.28
   2   7   1   24.76    2.91
   2   7   1   17.95    2.61
   2   7   1   23.13    2.13
   2   7   1   19.94    2.62
   2   7   1   22.98    2.60
  -3  -7  -1    8.82    1.82
  -3  -7  -1   16.18    2.60
  -3  -7  -1    9.97    2.28
  -3  -7  -1    8.30    2.04
   3   7   1   15.05    2.67
   3   7   1   14.22    3.38
   3   7   1   12.03    2.41
  -4   8   1    2.95    1.84
  -4   8   1    3.80    1.39
  -4   8   1    4.94    1.65
   3  -8  -1   12.70    1.42
   3  -8  -1   12.76    1.26
  -3   8   1   15.86    2.62
  -3   8   1   16.38    1.94
  -3   8   1   18.55    1.26
   2  -8  -1    8.27    1.24
   2  -8  -1    7.53    1.32
   2  -8  -1    6.46    1.38
  -2   8   1    7.37    1.90
  -2   8   1    8.80    1.73
   1  -8  -1   16.61    1.61
   1  -8  -1   18.59    2.06
   1  -8  -1   18.05    2.20
  -1   8   1   22.08    2.27
  -1   8   1   22.29    2.36
  -1   8   1   17.52    2.44
   0  -8  -1   -0.01    1.37
   0  -8  -1   -0.69    1.15
   0  -8  -1    1.91    0.97
   0   8   1    2.13    1.50
   0   8   1    0.44    1.59
   0   8   1    1.84    1.43
   0   8   1    0.20    1.46
   0   8   1    5.35    1.77
  -1  -8  -1   33.43    2.42
  -1  -8  -1   40.72    3.04
  -1  -8  -1   29.01    2.91
  -1  -8  -1   28.05    2.72
   1   8   1   34.75    3.34
   1   8   1   43.39    3.51
   1   8   1   37.94    3.38
   1   8   1   37.83    3.16
   1   8   1   33.65    3.00
   1   8   1   31.16    2.81
  -2  -8  -1    2.70    1.72
  -2  -8  -1    6.64    1.69
   2   8   1    0.91    1.71
   2   8   1    0.56    1.42
   2   8   1    0.03    1.62
   2   8   1    4.57    1.96
   3  -9  -1   27.95    2.27
  -3   9   1   24.40    3.14
  -3   9   1   35.36    2.95
   2  -9  -1    6.06    1.24
   2  -9  -1    4.45    1.17
  -2   9   1    7.25    1.36
  -2   9   1    3.68    1.82
  -2   9   1    6.66    1.65
  -2   9   1    3.87    1.85
   1  -9  -1    8.68    1.92
   1  -9  -1    8.98    1.39
  -1   9   1   10.71    2.24
  -1   9   1    9.26    2.85
  -1   9   1   16.63    2.41
   0   9   1    6.25    1.87
   0   9   1    3.46    2.21
   0   9   1    4.81    2.40
   0   9   1    9.19    1.99
   0   9  -2    1.97    1.87
   0   9  -2    7.95    1.87
   0   9  -2    8.56    2.14
  -1   9  -2   11.40    2.22
  -1   9  -2   12.77    1.84
   1  -9   2   11.55    1.55
   1  -9   2    8.60    1.72
  -2   9  -2    6.53    1.22
  -2   9  -2    4.28    1.64
  -2   9  -2    2.93    2.38
   2  -9   2    3.84    1.17
   2  -9   2    2.68    1.06
  -3   9  -2    4.41    2.13
   2   8  -2    7.60    2.07
   2   8  -2    1.52    1.41
   2   8  -2    4.90    3.04
   2   8  -2    2.18    1.85
   2   8  -2    3.55    2.36
  -2  -8   2    7.76    1.95
  -2  -8   2    4.12    1.15
   1   8  -2    7.65    1.49
   1   8  -2    4.65    1.64
   1   8  -2   11.23    2.19
   1   8  -2   16.35    2.33
   1   8  -2   12.56    2.19
   1   8  -2   10.68    2.20
   1   8  -2   13.79    2.27
  -1  -8   2    7.92    1.88
  -1  -8   2   10.54    1.74
  -1  -8   2    8.65    2.05
  -1  -8   2   12.80    2.07
   0   8  -2   17.63    1.78
   0   8  -2   19.98    3.51
   0   8  -2   20.94    2.38
   0   8  -2   14.27    2.30
   0   8  -2   22.85    2.50
   0  -8   2   15.17    2.30
   0  -8   2   12.80    1.96
   0  -8   2   16.48    1.76
   0  -8   2   19.74    2.16
  -1   8  -2   21.21    2.21
  -1   8  -2   18.96    2.56
  -1   8  -2   23.31    2.45
  -1   8  -2   13.59    1.54
  -1   8  -2   22.79    2.18
   1  -8   2   17.98    2.05
   1  -8   2   16.76    1.61
  -2   8  -2   17.89    1.84
  -2   8  -2   16.18    1.75
  -2   8  -2   14.76    1.89
  -2   8  -2   10.25    2.10
   2  -8   2   12.05    1.60
   2  -8   2   13.04    1.46
  -3   8  -2   16.15    1.23
  -3   8  -2   15.05    1.15
  -3   8  -2   14.26    1.85
  -3   8  -2   11.16    2.21
   3  -8   2   12.22    1.30
   3  -8   2   15.14    1.30
  -4   8  -2    0.17    1.52
  -4   8  -2    1.28    1.43
   3   7  -2    1.46    1.47
   3   7  -2    4.42    1.68
   3   7  -2    0.34    1.78
   3   7  -2   -1.30    1.05
   3   7  -2    2.92    1.78
  -3  -7   2    1.65    1.72
  -3  -7   2   -0.61    1.54
  -3  -7   2   -0.02    1.06
  -3  -7   2    3.26    1.53
   2   7  -2   16.03    2.48
   2   7  -2   24.53    2.83
   2   7  -2   15.94    2.18
   2   7  -2   24.01    2.85
   2   7  -2   15.79    1.90
   2   7  -2   15.61    2.21
  -2  -7   2   22.16    2.72
  -2  -7   2   15.83    1.77
  -2  -7   2   18.32    2.12
  -2  -7   2   13.00    3.36
  -2  -7   2   20.35    2.57
   1   7  -2    8.67    1.89
   1   7  -2   10.02    1.87
   1   7  -2   11.39    1.98
   1   7  -2    8.93    1.89
   1   7  -2    7.80    1.78
   1   7  -2   10.05    1.45
   1   7  -2    8.73    1.84
   1   7  -2    8.04    1.72
  -1  -7   2    6.84    0.72
  -1  -7   2    8.92    1.52
  -1  -7   2   10.08    1.81
  -1  -7   2    8.43    1.84
  -1  -7   2    8.11    1.10
  -1  -7   2    5.63    1.57
   0   7  -2   39.23    3.00
   0   7  -2   41.25    2.20
   0   7  -2   41.74    2.78
   0   7  -2   42.37    2.82
   0   7  -2   42.54    2.87
   0   7  -2   39.10    2.71
   0   7  -2   38.83    2.66
   0  -7   2   39.92    2.73
   0  -7   2   38.77    2.68
   0  -7   2   36.46    2.19
   0  -7   2   39.96    1.31
   0  -7   2   40.96    2.61
   0  -7   2   40.85    2.62
  -1   7  -2    8.63    1.46
  -1   7  -2   12.07    1.60
  -1   7  -2    7.43    1.33
  -1   7  -2   12.75    1.33
  -1   7  -2    8.80    1.80
  -1   7  -2   11.14    1.73
   1  -7   2   10.71    1.50
   1  -7   2    9.61    1.49
   1  -7   2   12.50    1.45
   1  -7   2   12.32    1.62
   1  -7   2   12.55    1.77
  -2   7  -2   13.41    1.37
  -2   7  -2   10.24    1.86
  -2   7  -2    8.97    1.27
  -2   7  -2   10.65    1.31
  -2   7  -2   11.87    1.17
  -2   7  -2   13.31    1.73
  -2   7  -2   10.41    1.28
   2  -7   2   12.56    1.41
   2  -7   2   13.41    1.41
   2  -7   2   10.62    1.32
   2  -7   2   11.40    1.39
   2  -7   2   11.02    1.17
  -3   7  -2   16.42    2.21
  -3   7  -2   19.44    1.04
  -3   7  -2   20.54    1.84
  -3   7  -2   17.51    1.12
  -3   7  -2   15.78    1.21
  -3   7  -2   16.04    1.25
   3  -7   2   16.86    1.33
   3  -7   2   19.99    1.02
   3  -7   2   17.60    1.21
   3  -7   2   17.63    1.28
  -4   7  -2    3.09    1.11
  -4   7  -2    2.88    1.07
  -4   7  -2    0.69    1.54
  -4   7  -2    1.51    1.37
  -5   7  -2    1.10    1.44
  -5   7  -2    0.79    1.49
   4   6  -2   11.92    2.39
   4   6  -2   11.25    1.85
   4   6  -2    7.17    1.78
  -4  -6   2    7.14    2.19
  -4  -6   2    6.00    1.63
  -4  -6   2    4.92    1.91
   3   6  -2    3.65    1.42
   3   6  -2    1.75    1.67
   3   6  -2    5.41    1.67
   3   6  -2    3.68    0.88
   3   6  -2    1.06    1.07
   3   6  -2    1.27    1.55
   3   6  -2    3.69    2.02
   3   6  -2    4.28    1.65
  -3  -6   2    1.51    1.18
  -3  -6   2    4.16    1.73
  -3  -6   2    0.39    1.47
  -3  -6   2    3.43    1.67
   2   6  -2   43.41    3.23
   2   6  -2   37.75    1.54
   2   6  -2   38.26    2.50
   2   6  -2   40.62    2.85
   2   6  -2   40.35    2.63
   2   6  -2   41.23    2.69
   2   6  -2   44.43    3.31
   2   6  -2   40.79    2.87
   2   6  -2   38.36    2.84
  -2  -6   2   39.33    2.21
  -2  -6   2   43.04    4.43
  -2  -6   2   39.50    3.03
  -2  -6   2   43.32    2.90
  -2  -6   2   40.07    2.59
  -2  -6   2   40.24    2.89
   1   6  -2    0.87    0.36
   1   6  -2    1.12    1.20
   1   6  -2    3.52    1.38
   1   6  -2    0.95    1.30
   1   6  -2    2.06    0.80
   1   6  -2    1.84    1.22
   1   6  -2    2.34    1.30
   1   6  -2    1.28    1.17
   1   6  -2    1.36    0.93
  -1  -6   2    1.17    2.13
  -1  -6   2    2.39    0.76
  -1  -6   2    2.72    1.29
  -1  -6   2    2.26    1.08
  -1  -6   2    1.18    1.16
  -1  -6   2    2.16    1.25
   0   6  -2   50.20    2.72
   0   6  -2   45.95    2.23
   0   6  -2   48.43    2.47
   0   6  -2   45.97    2.12
   0   6  -2   46.15    2.73
   0   6  -2   43.77    2.54
   0   6  -2   47.91    2.64
   0   6  -2   47.49    1.37
   0   6  -2   45.63    2.89
   0  -6   2   47.39    1.63
   0  -6   2   46.34    2.68
   0  -6   2   45.47    2.53
   0  -6   2   48.31    2.70
   0  -6   2   49.56    2.27
  -1   6  -2    8.63    1.13
  -1   6  -2    8.55    1.30
  -1   6  -2    9.85    1.32
  -1   6  -2    9.46    1.31
  -1   6  -2    8.72    1.33
  -1   6  -2    7.28    1.48
  -1   6  -2    6.74    1.20
  -1   6  -2    8.20    0.95
  -1   6  -2    8.61    1.29
   1  -6   2    8.60    1.29
   1  -6   2    8.07    1.30
   1  -6   2    7.97    1.30
   1  -6   2    8.86    1.17
  -2   6  -2   37.76    1.78
  -2   6  -2   34.82    1.81
  -2   6  -2   39.96    2.79
  -2   6  -2   36.94    1.87
  -2   6  -2   35.38    1.77
  -2   6  -2   35.69    1.71
  -2   6  -2   36.27    2.04
  -2   6  -2   36.19    1.52
   2  -6   2   36.31    1.81
   2  -6   2   33.25    1.83
   2  -6   2   40.26    1.73
   2  -6   2   36.22    1.78
   2  -6   2   36.72    1.90
  -3   6  -2   15.92    0.61
  -3   6  -2   16.39    0.87
  -3   6  -2   19.18    2.05
  -3   6  -2   14.45    1.48
  -3   6  -2   19.79    1.59
  -3   6  -2   16.68    1.02
  -3   6  -2   16.01    0.81
  -3   6  -2   15.03    1.93
   3  -6   2   16.11    1.15
   3  -6   2   16.84    0.91
   3  -6   2   15.98    0.80
   3  -6   2   16.34    0.96
   3  -6   2   16.07    1.09
  -4   6  -2   14.62    1.82
  -4   6  -2   13.30    1.90
  -4   6  -2    9.49    1.33
  -4   6  -2   11.30    1.25
  -4   6  -2   10.09    0.92
   4  -6   2   13.24    1.64
  -5   6  -2   10.46    2.93
  -5   6  -2   13.68    1.71
  -5   6  -2   17.81    1.98
   5  -6   2   14.29    2.04
   5   5  -2   22.81    2.29
   5   5  -2   33.19    2.40
  -5  -5   2   27.68    2.65
  -5  -5   2   21.95    2.95
  -5  -5   2   22.73    2.60
  -5  -5   2   31.12    3.24
   4   5  -2   12.65    2.26
   4   5  -2   12.59    2.32
   4   5  -2   12.76    1.95
   4   5  -2    8.47    2.15
   4   5  -2    8.91    2.12
   4   5  -2    8.75    1.40
  -4  -5   2    7.09    1.81
  -4  -5   2   12.09    1.91
  -4  -5   2    9.86    1.97
  -4  -5   2   15.48    2.37
   3   5  -2   30.52    2.61
   3   5  -2   30.12    2.28
   3   5  -2   29.76    1.79
   3   5  -2   33.29    3.60
   3   5  -2   32.86    2.15
   3   5  -2   31.94    2.78
   3   5  -2   32.70    2.91
   3   5  -2   27.92    2.36
  -3  -5   2   32.94    2.74
  -3  -5   2   34.24    2.82
  -3  -5   2   28.44    2.72
  -3  -5   2   29.58    2.39
  -3  -5   2   30.06    2.10
  -3  -5   2   31.41    2.79
   2   5  -2   58.04    3.19
   2   5  -2   54.66    3.04
   2   5  -2   59.72    2.84
   2   5  -2   58.61    3.15
   2   5  -2   58.86    3.26
   2   5  -2   61.13    2.84
   2   5  -2   59.85    2.00
   2   5  -2   63.35    2.06
   2   5  -2   58.38    3.32
   2   5  -2   52.76    2.78
  -2  -5   2   61.19    3.27
  -2  -5   2   61.13    2.57
  -2  -5   2   63.10    3.21
  -2  -5   2   60.41    3.11
  -2  -5   2   60.74    2.79
   1   5  -2   29.83    2.13
   1   5  -2   32.02    2.20
   1   5  -2   31.90    1.75
   1   5  -2   31.48    2.16
   1   5  -2   34.25    2.04
   1   5  -2   29.09    2.19
   1   5  -2   29.08    2.12
   1   5  -2   31.49    1.53
   1   5  -2   31.64    1.09
  -1  -5   2   30.34    2.15
  -1  -5   2   31.00    1.56
  -1  -5   2   32.74    2.17
  -1  -5   2   31.10    2.52
   0   5  -2   65.24    2.77
   0   5  -2   67.54    2.74
   0   5  -2   61.00    2.42
   0   5  -2   61.96    2.56
   0   5  -2   67.08    3.18
   0   5  -2   64.14    1.70
   0   5  -2   62.37    2.26
   0   5  -2   66.27    2.78
   0   5  -2   63.08    2.68
   0  -5   2   62.67    2.67
   0  -5   2   61.93    2.42
   0  -5   2   66.21    2.72
   0  -5   2   66.31    1.95
   0  -5   2   58.89    2.74
   0  -5   2   68.27    2.82
   0  -5   2   63.58    3.03
  -1   5  -2   29.19    1.64
  -1   5  -2   31.03    1.25
  -1   5  -2   30.15    2.13
  -1   5  -2   28.43    1.70
  -1   5  -2   30.02    1.72
  -1   5  -2   31.95    1.34
  -1   5  -2   30.66    1.77
  -1   5  -2   31.22    1.73
  -1   5  -2   32.34    1.76
   1  -5   2   30.49    1.46
   1  -5   2   30.06    1.72
   1  -5   2   28.10    1.67
   1  -5   2   30.02    1.72
  -2   5  -2   74.73    2.26
  -2   5  -2   69.54    2.36
  -2   5  -2   68.65    2.27
  -2   5  -2   73.81    2.55
  -2   5  -2   70.92    2.33
  -2   5  -2   69.98    2.42
  -2   5  -2   65.21    2.79
  -2   5  -2   73.44    1.64
  -2   5  -2   72.77    2.46
  -2   5  -2   74.62    3.26
   2  -5   2   69.53    2.26
   2  -5   2   75.76    2.29
   2  -5   2   70.10    2.38
   2  -5   2   72.89    2.34
   2  -5   2   70.85    2.40
  -3   5  -2   28.79    1.53
  -3   5  -2   31.24    2.35
  -3   5  -2   29.29    0.92
  -3   5  -2   25.95    1.10
  -3   5  -2   25.96    1.79
  -3   5  -2   27.85    1.77
  -3   5  -2   27.24    0.83
   3  -5   2   28.66    1.09
   3  -5   2   28.75    1.76
   3  -5   2   26.92    0.78
   3  -5   2   28.33    0.90
   3  -5   2   28.06    0.90
  -4   5  -2   49.06    2.78
  -4   5  -2   45.22    2.32
  -4   5  -2   47.06    1.95
  -4   5  -2   47.52    2.40
   4  -5   2   45.46    2.47
  -5   5  -2   45.17    2.53
  -5   5  -2   42.88    2.29
  -5   5  -2   45.28    2.69
  -5   5  -2   48.04    2.72
  -5   5  -2   43.47    1.89
   5  -5   2   45.60    2.34
  -6   5  -2    2.54    1.40
  -6   5  -2    4.54    1.61
  -6   5  -2    3.87    2.01
   6  -5   2    3.70    1.28
   6  -5   2    3.64    1.75
   5   4  -2   30.75    2.86
   5   4  -2   28.55    2.41
   5   4  -2   26.21    2.42
   5   4  -2   21.30    2.58
   5   4  -2   26.28    2.94
   5   4  -2   25.72    2.65
  -5  -4   2   25.59    2.59
  -5  -4   2   26.00    2.85
  -5  -4   2   27.99    2.62
   4   4  -2   10.01    1.84
   4   4  -2   10.08    1.77
   4   4  -2   11.79    2.01
   4   4  -2    9.68    1.75
   4   4  -2    8.80    1.88
   4   4  -2    6.80    1.67
   4   4  -2    8.43    1.37
   4   4  -2    8.94    1.04
  -4  -4   2    9.91    1.88
  -4  -4   2    9.82    1.94
  -4  -4   2   10.03    1.66
  -4  -4   2    9.64    1.81
  -4  -4   2    9.66    1.69
  -4  -4   2   11.32    2.04
   3   4  -2   57.35    3.31
   3   4  -2   59.02    3.17
   3   4  -2   58.35    2.31
   3   4  -2   54.01    3.03
   3   4  -2   61.66    4.90
   3   4  -2   60.24    2.88
   3   4  -2   58.28    2.90
   3   4  -2   57.81    2.61
  -3  -4   2   53.94    2.71
  -3  -4   2   60.77    3.10
  -3  -4   2   59.95    3.25
  -3  -4   2   57.86    2.70
  -3  -4   2   56.24    3.11
   2   4  -2   43.50    2.45
   2   4  -2   38.58    2.27
   2   4  -2   42.36    1.66
   2   4  -2   40.93    2.45
   2   4  -2   39.97    2.17
   2   4  -2   43.33    2.23
   2   4  -2   42.21    2.46
   2   4  -2   42.67    2.15
   2   4  -2   47.87    2.66
   2   4  -2   41.22    1.47
  -2  -4   2   42.83    2.54
  -2  -4   2   40.23    2.05
  -2  -4   2   42.44    2.46
  -2  -4   2   40.38    2.46
  -2  -4   2   45.32    2.21
   1   4  -2    2.33    0.99
   1   4  -2    2.08    0.38
   1   4  -2    1.35    0.55
   1   4  -2    2.04    0.82
   1   4  -2    1.31    0.80
   1   4  -2    1.07    0.92
   1   4  -2    1.50    0.94
   1   4  -2    1.95    0.91
   1   4  -2    1.17    0.69
  -1  -4   2    1.60    0.76
  -1  -4   2    2.50    0.80
  -1  -4   2    1.56    0.90
  -1  -4   2    1.92    0.95
  -1  -4   2    1.68    0.55
  -1  -4   2    3.24    1.01
   0   4  -2  241.24    6.23
   0   4  -2  242.10    6.50
   0   4  -2  251.96    6.51
   0   4  -2  249.77    5.58
   0   4  -2  244.47    6.05
   0   4  -2  246.51    6.35
   0   4  -2  249.87    6.56
   0   4  -2  242.46    6.54
   0   4  -2  242.79    6.79
   0  -4   2  246.76    6.55
   0  -4   2  242.11    6.51
   0  -4   2  241.57    6.83
   0  -4   2  248.82    5.89
   0  -4   2  250.70    6.27
   0  -4   2  249.44    5.57
   0  -4   2  245.62    6.51
  -1   4  -2    3.35    0.75
  -1   4  -2    2.56    0.69
  -1   4  -2    2.91    0.70
  -1   4  -2    3.12    0.93
  -1   4  -2    3.41    0.48
  -1   4  -2    3.30    0.73
  -1   4  -2    2.64    0.49
  -1   4  -2    3.10    0.79
   1  -4   2    2.45    0.69
   1  -4   2    3.02    0.69
   1  -4   2    2.93    0.71
   1  -4   2    3.06    0.64
   1  -4   2    2.00    0.69
   1  -4   2    3.22    0.99
  -2   4  -2  257.12    6.87
  -2   4  -2  259.56    5.97
  -2   4  -2  255.75    6.31
  -2   4  -2  260.20    6.34
  -2   4  -2  247.03    7.64
  -2   4  -2  261.01    6.14
  -2   4  -2  255.37    5.88
  -2   4  -2  258.25    6.47
  -2   4  -2  256.86    6.17
   2  -4   2  266.35    6.45
   2  -4   2  265.65    6.13
   2  -4   2  258.93    6.82
   2  -4   2  258.16    6.21
   2  -4   2  256.75    6.18
   2  -4   2  260.62    6.02
  -3   4  -2    4.63    0.81
  -3   4  -2    4.56    0.80
  -3   4  -2    3.77    0.93
  -3   4  -2    4.99    0.67
  -3   4  -2    4.83    1.00
  -3   4  -2    4.71    0.97
  -3   4  -2    4.15    0.99
   3  -4   2    4.21    0.96
   3  -4   2    5.06    1.12
  -4   4  -2   92.61    2.73
  -4   4  -2   95.38    3.20
  -4   4  -2   89.79    3.00
  -4   4  -2   90.46    3.43
  -4   4  -2   95.99    3.24
  -4   4  -2   94.89    3.42
   4  -4   2   94.22    3.08
   4  -4   2   94.22    3.55
  -5   4  -2   16.96    1.79
  -5   4  -2   15.76    1.98
  -5   4  -2   16.17    1.11
  -5   4  -2   17.84    1.91
   5  -4   2   19.81    1.64
   5  -4   2   18.63    2.11
  -6   4  -2   10.21    3.01
  -6   4  -2   13.11    2.03
  -6   4  -2   12.23    1.75
   6  -4   2   10.14    1.50
   6  -4   2   11.57    2.08
   5   3  -2   33.77    2.74
   5   3  -2   33.81    2.43
   5   3  -2   42.91    4.76
   5   3  -2   35.13    2.71
   5   3  -2   40.34    2.60
   5   3  -2   33.96    2.68
  -5  -3   2   29.81    2.67
  -5  -3   2   36.49    2.77
  -5  -3   2   31.60    2.61
  -5  -3   2   34.58    2.52
   4   3  -2   -0.22    1.10
   4   3  -2    0.10    1.11
   4   3  -2    0.81    1.22
   4   3  -2    0.34    1.14
   4   3  -2    1.01    1.23
   4   3  -2    1.17    0.99
   4   3  -2   -0.48    0.42
   4   3  -2   -0.10    1.07
  -4  -3   2    0.42    1.06
  -4  -3   2    0.65    1.41
  -4  -3   2    0.64    1.14
  -4  -3   2    0.69    1.01
  -4  -3   2    0.36    1.13
  -4  -3   2    0.62    1.18
   3   3  -2   56.91    2.90
   3   3  -2   57.86    2.88
   3   3  -2   55.12    2.59
   3   3  -2   58.76    2.92
   3   3  -2   56.87    3.31
   3   3  -2   52.59    2.29
   3   3  -2   61.94    2.11
   3   3  -2   60.51    3.09
  -3  -3   2   57.36    3.91
  -3  -3   2   62.73    2.89
  -3  -3   2   60.83    2.99
  -3  -3   2   59.08    2.63
  -3  -3   2   58.27    2.85
   2   3  -2   10.56    1.35
   2   3  -2    9.66    0.63
   2   3  -2    9.50    1.26
   2   3  -2   10.87    1.42
   2   3  -2   10.11    1.16
   2   3  -2    9.51    1.15
   2   3  -2    8.67    0.90
   2   3  -2    9.88    1.35
  -2  -3   2    9.35    1.28
  -2  -3   2   12.02    1.47
  -2  -3   2   10.17    1.11
  -2  -3   2   11.47    1.25
  -2  -3   2   10.09    1.30
  -2  -3   2   11.23    1.44
  -2  -3   2   10.75    1.14
   1   3  -2   79.40    2.05
   1   3  -2   79.05    2.53
   1   3  -2   76.43    2.86
   1   3  -2   78.01    2.87
   1   3  -2   77.83    2.81
   1   3  -2   78.56    2.87
   1   3  -2   78.63    2.24
  -1  -3   2   77.71    2.41
  -1  -3   2   82.79    2.94
  -1  -3   2   78.62    2.80
  -1  -3   2   74.37    2.78
  -1  -3   2   78.99    2.83
  -1  -3   2   75.65    2.76
  -1  -3   2   76.33    2.58
   0   3  -2   21.85    1.00
   0   3  -2   23.06    0.67
   0   3  -2   20.09    1.30
   0   3  -2   22.80    1.18
   0   3  -2   19.88    1.08
   0   3  -2   22.15    1.32
   0   3  -2   22.67    1.27
   0   3  -2   21.54    1.33
   0   3  -2   22.47    1.42
   0  -3   2   23.65    1.47
   0  -3   2   23.16    0.90
   0  -3   2   22.18    1.34
   0  -3   2   21.42    1.11
   0  -3   2   23.64    1.27
   0  -3   2   20.72    1.30
  -1   3  -2   58.50    1.83
  -1   3  -2   55.49    1.85
  -1   3  -2   60.22    2.07
  -1   3  -2   57.94    1.71
  -1   3  -2   56.63    1.78
  -1   3  -2   54.10    1.82
  -1   3  -2   59.55    1.84
  -1   3  -2   56.70    2.26
   1  -3   2   55.34    2.01
   1  -3   2   59.44    1.86
   1  -3   2   57.78    1.73
   1  -3   2   55.67    1.79
   1  -3   2   54.43    1.84
   1  -3   2   57.41    2.33
   1  -3   2   56.04    1.80
   1  -3   2   55.89    1.85
  -2   3  -2  197.31    5.40
  -2   3  -2  210.58    4.62
  -2   3  -2  198.72    4.88
  -2   3  -2  187.01    5.00
  -2   3  -2  208.83    5.27
  -2   3  -2  207.22    5.58
  -2   3  -2  207.06    4.75
  -2   3  -2  207.19    4.95
  -2   3  -2  207.11    4.71
  -2   3  -2  202.18    5.30
  -2   3  -2  211.19    4.59
   2  -3   2  204.13    4.64
   2  -3   2  211.06    5.28
   2  -3   2  206.14    4.76
   2  -3   2  207.10    5.43
   2  -3   2  199.15    4.79
   2  -3   2  203.98    5.64
   2  -3   2  208.35    4.59
   2  -3   2  209.63    4.80
  -3   3  -2   22.21    1.34
  -3   3  -2   24.82    1.57
  -3   3  -2   22.79    1.50
  -3   3  -2   22.99    0.96
  -3   3  -2   20.74    1.38
  -3   3  -2   23.00    1.34
  -3   3  -2   20.26    1.49
  -3   3  -2   22.80    1.11
   3  -3   2   20.88    1.50
   3  -3   2   22.71    1.14
   3  -3   2   19.90    1.46
  -4   3  -2  100.04    3.17
  -4   3  -2  104.01    2.79
  -4   3  -2  106.43    3.61
  -4   3  -2   99.18    3.72
  -4   3  -2  103.67    3.32
  -4   3  -2  103.78    3.43
  -4   3  -2  100.68    3.50
  -4   3  -2  107.40    3.71
   4  -3   2  104.81    3.78
   4  -3   2  109.29    3.22
  -5   3  -2    2.57    0.87
  -5   3  -2    3.52    1.26
  -5   3  -2    2.01    1.19
  -5   3  -2    1.88    1.15
   5  -3   2    1.69    1.27
   5  -3   2    2.89    0.34
   5  -3   2    1.97    0.97
   5  -3   2    2.81    0.30
  -6   3  -2   26.23    2.43
  -6   3  -2   28.28    2.53
  -6   3  -2   23.35    2.60
   6  -3   2   21.55    2.46
   6  -3   2   23.42    1.97
   6   2  -2    8.55    1.85
   6   2  -2   10.87    1.68
   6   2  -2   10.94    2.11
  -6  -2   2   14.72    2.08
  -6  -2   2   10.19    1.85
  -6  -2   2   11.16    2.41
   5   2  -2   43.79    2.79
   5   2  -2   45.51    2.83
   5   2  -2   42.34    2.79
   5   2  -2   41.75    2.68
   5   2  -2   34.26    3.02
   5   2  -2   40.76    2.41
  -5  -2   2   45.40    2.85
  -5  -2   2   37.42    2.47
  -5  -2   2   45.17    2.88
  -5  -2   2   35.38    2.59
   4   2  -2  108.93    3.80
   4   2  -2  109.48    4.06
   4   2  -2  106.82    4.05
   4   2  -2  109.24    4.23
   4   2  -2  106.46    4.06
   4   2  -2  112.29    3.88
   4   2  -2  107.69    4.12
  -4  -2   2  112.54    4.14
  -4  -2   2  103.59    3.80
  -4  -2   2  112.35    4.12
  -4  -2   2  110.31    4.05
  -4  -2   2  108.29    4.12
  -4  -2   2  101.53    4.53
   3   2  -2  170.73    4.96
   3   2  -2  172.18    4.19
   3   2  -2  160.01    5.19
   3   2  -2  174.73    5.25
   3   2  -2  173.05    5.16
   3   2  -2  166.65    5.15
   3   2  -2  177.03    5.20
   3   2  -2  175.99    4.82
  -3  -2   2  176.43    5.23
  -3  -2   2  173.64    5.16
  -3  -2   2  166.62    4.95
  -3  -2   2  173.93    5.10
  -3  -2   2  174.58    5.22
   2   2  -2   14.23    0.92
   2   2  -2   13.70    1.29
   2   2  -2   14.72    1.18
   2   2  -2   15.67    1.26
   2   2  -2   12.97    1.40
   2   2  -2   14.15    1.01
   2   2  -2   14.63    1.38
   2   2  -2   13.37    1.31
  -2  -2   2   13.48    1.35
  -2  -2   2   13.92    1.18
  -2  -2   2   13.18    1.28
  -2  -2   2   14.50    1.41
  -2  -2   2   14.78    1.38
  -2  -2   2   14.06    1.02
  -2  -2   2   14.78    1.17
  -2   2  -2   48.02    1.22
  -2   2  -2   48.60    1.21
  -2   2  -2   51.28    1.23
  -2   2  -2   48.67    1.24
  -2   2  -2   48.53    1.53
  -2   2  -2   48.86    1.68
  -2   2  -2   50.40    1.82
  -2   2  -2   49.33    1.33
  -2   2  -2   48.23    1.80
  -2   2  -2   47.95    1.82
   2  -2   2   49.49    1.24
   2  -2   2   50.40    1.81
   2  -2   2   50.24    1.24
   2  -2   2   46.89    1.81
   2  -2   2   49.15    1.51
   2  -2   2   48.81    1.24
   2  -2   2   49.42    1.86
  -3   2  -2   24.69    1.35
  -3   2  -2   25.42    1.55
  -3   2  -2   23.36    0.84
  -3   2  -2   22.58    1.19
  -3   2  -2   24.00    0.71
  -3   2  -2   21.59    1.32
  -3   2  -2   22.45    0.90
  -3   2  -2   23.04    0.68
  -3   2  -2   23.80    1.15
  -3   2  -2   22.39    1.47
   3  -2   2   22.92    0.75
   3  -2   2   22.21    1.40
   3  -2   2   23.24    0.94
   3  -2   2   22.40    1.13
   3  -2   2   23.08    0.91
   3  -2   2   25.32    0.77
   3  -2   2   23.19    1.61
   3  -2   2   24.37    1.28
  -4   2  -2    3.82    0.59
  -4   2  -2    2.89    0.52
  -4   2  -2    4.60    1.06
  -4   2  -2    4.85    1.31
  -4   2  -2    4.42    0.91
  -4   2  -2    3.68    1.09
  -4   2  -2    3.25    0.38
   4  -2   2    2.51    0.73
   4  -2   2    2.89    0.58
   4  -2   2    4.74    0.49
   4  -2   2    2.94    0.47
   4  -2   2    3.72    0.63
   4  -2   2    2.87    1.08
   4  -2   2    2.81    0.81
  -5   2  -2   -0.62    1.09
  -5   2  -2    0.86    1.27
  -5   2  -2    0.10    0.52
  -5   2  -2   -0.18    0.35
   5  -2   2   -0.32    1.26
   5  -2   2   -0.08    0.85
   5  -2   2   -0.27    0.48
   5  -2   2    0.62    0.54
   5  -2   2   -0.37    0.44
  -6   2  -2   21.06    1.33
  -6   2  -2   20.10    2.68
  -6   2  -2   18.74    2.65
  -6   2  -2   20.93    1.27
   6  -2   2   25.34    2.58
   6  -2   2   16.94    1.08
   6  -2   2   23.60    2.19
   6  -2   2   18.43    1.59
   6  -2   2   19.21    1.15
   6   1  -2   16.27    2.18
   6   1  -2   17.93    1.99
   6   1  -2   24.28    2.57
   6   1  -2   22.36    2.03
   6   1  -2   18.54    2.02
  -6  -1   2   21.10    2.50
  -6  -1   2   25.20    2.24
  -6  -1   2   19.87    2.44
  -6  -1   2   24.81    2.37
  -6  -1   2   18.90    2.20
   5   1  -2   56.18    2.85
   5   1  -2   52.73    2.64
   5   1  -2   66.18    3.22
   5   1  -2   62.15    2.99
   5   1  -2   63.83    2.72
  -5  -1   2   62.86    2.88
  -5  -1   2   61.38    3.21
  -5  -1   2   63.51    2.99
  -5  -1   2   64.29    2.91
  -5  -1   2   62.56    2.93
  -5  -1   2   59.12    2.90
  -5  -1   2   68.70    3.37
  -5  -1   2   62.28    3.03
   4   1  -2   10.06    1.35
   4   1  -2    9.48    1.66
   4   1  -2   11.66    1.41
   4   1  -2    8.06    1.21
   4   1  -2   10.73    1.40
   4   1  -2    9.76    1.32
   4   1  -2   11.79    1.48
   4   1  -2   10.97    0.91
  -4  -1   2   11.56    1.43
  -4  -1   2   13.29    1.53
  -4  -1   2   12.20    1.62
  -4  -1   2   11.60    1.43
  -4  -1   2    9.84    1.31
  -4  -1   2   13.69    1.51
  -4  -1   2   11.34    1.37
   3   1  -2  165.41    4.68
   3   1  -2  168.36    4.53
   3   1  -2  161.79    4.76
   3   1  -2  165.04    4.79
   3   1  -2  167.79    3.95
   3   1  -2  161.48    4.73
   3   1  -2  161.61    4.72
   3   1  -2  166.49    4.89
  -3  -1   2  166.92    4.63
  -3  -1   2  172.94    4.89
  -3  -1   2  164.27    4.77
  -3  -1   2  161.68    4.70
  -3  -1   2  162.23    4.59
  -3  -1   2  166.20    4.74
  -3  -1   2  165.19    4.77
   2   1  -2    7.67    0.89
   2   1  -2    8.69    0.46
   2   1  -2    8.87    0.99
   2   1  -2    8.88    0.50
   2   1  -2    8.82    0.98
   2   1  -2    7.34    0.82
   2   1  -2    8.64    0.85
   2   1  -2    8.96    1.01
   2   1  -2    8.89    0.96
  -2  -1   2    8.34    0.97
  -2  -1   2    8.23    0.61
  -2  -1   2    9.78    1.02
  -2  -1   2    7.75    0.95
  -2  -1   2    9.07    1.02
  -2  -1   2    9.55    0.88
  -2  -1   2    7.79    0.80
  -2  -1   2    8.52    0.88
   1   1  -2  140.37    3.75
   1   1  -2  152.44    3.77
   1   1  -2  141.97    3.60
   1   1  -2  141.98    3.47
   1   1  -2  140.55    3.71
   1   1  -2  142.84    3.45
   1   1  -2  144.53    3.76
   1   1  -2  137.73    3.64
  -1  -1   2  143.64    3.72
  -1  -1   2  146.08    3.77
  -1  -1   2  141.53    3.73
  -1  -1   2  145.72    3.65
  -1  -1   2  144.79    3.45
  -1  -1   2  143.08    3.62
  -1  -1   2  142.63    3.53
   0   1  -2    9.52    0.56
   0   1  -2   11.12    0.60
   0   1  -2   10.29    0.58
   0   1  -2   10.40    0.37
   0   1  -2   10.97    0.49
   0   1  -2   10.64    0.55
   0  -1   2   11.25    0.56
   0  -1   2   10.84    0.60
   0  -1   2   11.34    0.44
   0  -1   2   10.54    0.55
   0  -1   2   10.48    0.51
   0  -1   2   10.84    0.35
   0  -1   2    9.71    0.55
  -1   1  -2  100.72    2.51
  -1   1  -2  100.19    2.26
  -1   1  -2   98.78    2.53
  -1   1  -2   98.37    2.55
  -1   1  -2  101.58    2.26
  -1   1  -2   97.98    2.25
  -1   1  -2   94.23    2.54
   1  -1   2   99.14    2.56
   1  -1   2  100.63    2.59
   1  -1   2   90.49    2.24
   1  -1   2   92.92    2.30
   1  -1   2   98.82    2.23
   1  -1   2   97.65    2.58
  -2   1  -2  188.29    4.56
  -2   1  -2  194.89    4.76
  -2   1  -2  197.10    4.83
  -2   1  -2  198.24    4.94
  -2   1  -2  189.39    4.88
  -2   1  -2  195.42    4.59
  -2   1  -2  197.05    4.58
   2  -1   2  189.26    4.94
   2  -1   2  190.23    4.46
   2  -1   2  196.11    4.59
   2  -1   2  186.90    4.61
   2  -1   2  195.02    4.73
   2  -1   2  191.43    4.48
  -3   1  -2   68.55    2.17
  -3   1  -2   71.02    2.00
  -3   1  -2   68.48    1.77
  -3   1  -2   68.84    2.19
  -3   1  -2   69.05    1.96
  -3   1  -2   67.28    2.18
  -3   1  -2   70.17    2.49
  -3   1  -2   67.35    2.54
   3  -1   2   71.48    2.22
   3  -1   2   69.70    2.62
   3  -1   2   68.70    2.21
   3  -1   2   70.48    2.07
   3  -1   2   69.69    2.02
   3  -1   2   72.04    2.24
  -4   1  -2   68.02    2.39
  -4   1  -2   65.15    2.38
  -4   1  -2   63.42    2.22
  -4   1  -2   68.06    2.88
  -4   1  -2   67.47    2.10
  -4   1  -2   70.21    2.16
   4  -1   2   71.74    2.27
   4  -1   2   67.83    2.24
   4  -1   2   70.58    3.25
   4  -1   2   65.20    2.90
   4  -1   2   61.42    2.31
   4  -1   2   68.93    2.40
   4  -1   2   65.82    2.41
  -5   1  -2    2.28    0.95
  -5   1  -2    1.40    1.21
  -5   1  -2    0.64    1.17
  -5   1  -2    0.80    0.62
  -5   1  -2    0.40    0.77
  -5   1  -2    0.25    0.71
  -5   1  -2    0.52    0.58
  -5   1  -2    0.75    0.83
   5  -1   2    2.58    1.29
   5  -1   2    1.31    0.78
   5  -1   2    0.36    0.67
   5  -1   2    1.97    0.81
   5  -1   2    1.29    0.90
   5  -1   2    1.19    0.72
  -6   1  -2   33.21    2.51
  -6   1  -2   31.08    2.75
  -6   1  -2   33.71    1.99
  -6   1  -2   38.79    2.62
  -6   1  -2   34.94    2.12
  -6   1  -2   35.72    2.86
   6  -1   2   30.05    1.77
   6  -1   2   40.49    2.93
   6  -1   2   35.88    2.15
   6  -1   2   32.03    1.95
   6  -1   2   35.75    2.19
   6   0  -2   14.77    2.11
   6   0  -2   12.54    2.02
   6   0  -2   16.67    1.76
   6   0  -2   16.35    1.90
   6   0  -2   12.35    1.55
  -6   0   2   19.76    1.92
  -6   0   2   18.76    2.41
  -6   0   2   17.44    2.04
  -6   0   2   13.21    2.13
  -6   0   2   20.30    1.79
  -6   0   2   15.67    1.92
   5   0  -2   24.15    1.78
   5   0  -2   23.41    2.09
   5   0  -2   27.52    1.84
   5   0  -2   25.32    1.76
   5   0  -2   28.03    1.87
   5   0  -2   26.50    1.58
   5   0  -2   23.96    1.88
  -5   0   2   27.61    2.42
  -5   0   2   24.20    1.74
  -5   0   2   23.46    1.75
  -5   0   2   24.04    1.79
  -5   0   2   26.49    1.93
  -5   0   2   27.48    1.94
  -5   0   2   21.71    2.18
  -5   0   2   28.62    2.05
   4   0  -2   88.69    3.14
   4   0  -2   89.51    2.92
   4   0  -2   93.78    3.12
   4   0  -2   87.46    2.66
   4   0  -2   88.57    3.08
   4   0  -2   87.63    2.76
   4   0  -2   86.14    3.31
   4   0  -2   87.78    3.12
  -4   0   2   95.92    3.49
  -4   0   2   88.69    3.42
  -4   0   2   90.06    3.05
  -4   0   2   90.36    3.08
  -4   0   2   90.60    3.30
   3   0  -2   75.35    2.20
   3   0  -2   69.94    2.45
   3   0  -2   68.59    2.33
   3   0  -2   74.24    2.51
   3   0  -2   76.17    2.36
   3   0  -2   76.38    2.48
   3   0  -2   76.32    2.74
   3   0  -2   75.91    2.53
   3   0  -2   72.80    2.65
  -3   0   2   79.18    2.54
  -3   0   2   75.00    2.48
  -3   0   2   75.59    1.71
  -3   0   2   75.20    2.64
  -3   0   2   74.56    2.44
  -3   0   2   74.21    2.42
  -3   0   2   78.52    2.75
   2   0  -2   80.64    2.51
   2   0  -2   84.26    2.21
   2   0  -2   83.05    2.42
   2   0  -2   81.75    2.50
   2   0  -2   80.19    2.39
   2   0  -2   84.42    2.41
   2   0  -2   83.91    2.25
  -2   0   2   83.51    2.29
  -2   0   2   84.18    2.39
  -2   0   2   83.89    2.38
  -2   0   2   85.16    1.97
  -2   0   2   82.58    2.53
  -2   0   2   84.88    2.44
  -2   0   2   79.82    2.39
  -2   0   2   81.43    2.49
  -1   0  -2  156.37    3.90
  -1   0  -2  163.74    3.86
  -1   0  -2  165.18    3.88
   1   0   2  158.03    3.82
   1   0   2  158.68    3.96
  -2   0  -2    1.47    0.34
  -2   0  -2    1.35    0.63
  -2   0  -2    1.62    0.53
  -2   0  -2    1.51    0.47
  -2   0  -2    1.73    0.45
  -2   0  -2    1.74    0.47
   2   0   2    0.93    0.52
   2   0   2    2.10    0.66
   2   0   2    1.20    0.45
   2   0   2    1.64    0.51
   2   0   2    1.42    0.49
   2   0   2    1.37    0.53
  -3   0  -2    9.20    0.95
  -3   0  -2    6.97    0.95
  -3   0  -2    8.10    0.89
  -3   0  -2    9.67    1.05
  -3   0  -2    7.86    0.66
  -3   0  -2    8.89    1.11
  -3   0  -2    6.99    1.01
  -3   0  -2   10.42    0.93
   3   0   2    8.97    1.01
   3   0   2    9.12    0.95
   3   0   2    8.61    0.95
   3   0   2    7.94    1.01
   3   0   2    6.90    0.71
   3   0   2    9.45    1.07
   3   0   2    9.15    1.11
  -4   0  -2   25.60    1.75
  -4   0  -2   25.65    1.45
  -4   0  -2   24.95    1.69
  -4   0  -2   26.80    1.94
  -4   0  -2   23.52    1.51
  -4   0  -2   22.69    1.67
  -4   0  -2   24.78    1.53
   4   0   2   20.11    1.53
   4   0   2   23.77    1.68
   4   0   2   22.25    1.65
   4   0   2   25.34    1.55
   4   0   2   24.31    1.48
   4   0   2   22.77    1.50
   4   0   2   25.69    1.79
   4   0   2   24.41    1.90
  -5   0  -2   12.92    1.52
  -5   0  -2   14.94    1.56
  -5   0  -2   14.25    1.41
  -5   0  -2   16.44    1.91
  -5   0  -2   18.03    2.13
  -5   0  -2   12.59    1.40
   5   0   2   15.19    1.51
   5   0   2   14.52    1.52
   5   0   2   13.30    1.46
   5   0   2   12.83    1.47
   5   0   2   14.30    1.76
   5   0   2   13.92    1.86
   5   0   2   14.50    1.58
  -6   0  -2   16.97    2.32
  -6   0  -2   14.88    1.81
  -6   0  -2   17.74    1.90
   6   0   2   14.97    1.70
   6   0   2   11.20    2.05
   6   0   2   14.15    1.63
   6   0   2   13.29    1.57
   6   0   2   15.02    1.66
   6  -1  -2   50.38    2.63
   6  -1  -2   51.49    2.27
   6  -1  -2   62.07    3.40
   6  -1  -2   47.55    2.22
  -6   1   2   53.89    2.26
  -6   1   2   50.91    2.73
  -6   1   2   54.12    3.23
  -6   1   2   53.29    2.82
   5  -1  -2   40.90    2.13
   5  -1  -2   37.65    2.31
   5  -1  -2   37.87    1.83
   5  -1  -2   40.09    1.83
   5  -1  -2   39.82    1.98
   5  -1  -2   37.97    1.81
   5  -1  -2   37.47    1.77
   5  -1  -2   36.98    1.82
  -5   1   2   39.51    2.54
  -5   1   2   37.27    1.77
  -5   1   2   37.15    1.67
  -5   1   2   36.65    1.74
  -5   1   2   43.20    3.09
   4  -1  -2   59.93    2.11
   4  -1  -2   59.77    2.28
   4  -1  -2   64.72    2.10
   4  -1  -2   60.97    2.54
   4  -1  -2   62.40    2.72
   4  -1  -2   61.98    2.18
   4  -1  -2   62.41    2.19
   4  -1  -2   59.91    2.13
   4  -1  -2   60.59    2.26
  -4   1   2   61.82    2.67
  -4   1   2   63.03    2.15
  -4   1   2   60.60    2.12
  -4   1   2   63.66    2.83
  -4   1   2   61.26    1.65
  -4   1   2   63.50    1.56
  -4   1   2   60.18    2.04
  -4   1   2   59.96    2.73
  -4   1   2   59.93    2.35
   3  -1  -2   23.85    1.13
   3  -1  -2   25.95    1.34
   3  -1  -2   25.27    1.52
   3  -1  -2   23.88    1.47
   3  -1  -2   27.47    1.27
   3  -1  -2   27.20    1.16
   3  -1  -2   26.65    1.12
   3  -1  -2   25.26    1.16
   3  -1  -2   27.39    1.15
  -3   1   2   27.82    1.17
  -3   1   2   25.97    1.54
  -3   1   2   25.40    1.12
  -3   1   2   26.07    1.24
  -3   1   2   25.99    1.10
  -3   1   2   25.95    1.54
  -3   1   2   28.80    1.63
  -3   1   2   25.05    1.07
  -3   1   2   24.60    1.22
  -3   1   2   25.82    1.21
   2  -1  -2  235.46    5.71
   2  -1  -2  239.36    5.45
   2  -1  -2  233.87    5.74
   2  -1  -2  236.64    5.46
   2  -1  -2  234.93    5.88
  -2   1   2  233.16    5.35
  -2   1   2  242.42    5.39
  -2   1   2  241.28    5.86
  -2   1   2  240.07    5.90
  -2   1   2  231.18    5.76
   1  -1  -2    0.05    0.05
   0  -1  -2    2.31    0.36
   0  -1  -2    2.56    0.40
   0  -1  -2    2.46    0.37
   0  -1  -2    1.83    0.32
   0  -1  -2    2.91    0.38
   0  -1  -2    2.10    0.23
   0  -1  -2    1.89    0.30
   0  -1  -2    2.47    0.26
   0   1   2    1.97    0.21
   0   1   2    2.34    0.37
   0   1   2    3.03    0.40
   0   1   2    2.69    0.27
   0   1   2    2.42    0.36
   0   1   2    2.77    0.31
   0   1   2    2.58    0.36
   0   1   2    1.80    0.41
   0   1   2    3.10    0.39
  -2  -1  -2   16.37    1.12
  -2  -1  -2   14.65    1.11
  -2  -1  -2   16.90    1.18
  -2  -1  -2   13.33    1.22
  -2  -1  -2   15.25    1.07
  -2  -1  -2   18.12    1.42
  -2  -1  -2   16.10    1.28
   2   1   2   13.11    1.21
   2   1   2   16.10    0.72
   2   1   2   15.92    1.27
   2   1   2   16.30    1.12
   2   1   2   15.37    1.27
   2   1   2   16.18    1.13
   2   1   2   16.33    1.16
   2   1   2   14.92    1.12
  -3  -1  -2  806.13   18.38
  -3  -1  -2  788.83   18.33
   3   1   2  778.16   18.28
   3   1   2  780.09   18.16
   3   1   2  767.27   18.18
  -4  -1  -2   12.57    1.52
  -4  -1  -2   13.23    1.43
  -4  -1  -2   11.95    1.35
  -4  -1  -2   11.17    1.31
  -4  -1  -2   10.46    1.48
  -4  -1  -2   13.67    1.58
  -4  -1  -2   13.40    1.61
   4   1   2   14.87    1.61
   4   1   2   14.73    1.55
   4   1   2   12.58    1.51
   4   1   2   11.01    1.48
   4   1   2   10.55    1.51
   4   1   2   10.50    1.27
   4   1   2   12.90    1.57
  -5  -1  -2   36.57    2.28
  -5  -1  -2   36.56    2.67
  -5  -1  -2   37.74    2.61
  -5  -1  -2   41.84    2.63
  -5  -1  -2   42.18    2.31
  -5  -1  -2   36.91    3.24
   5   1   2   37.83    2.53
   5   1   2   34.89    2.24
   5   1   2   37.10    2.79
   5   1   2   34.63    2.29
   5   1   2   37.60    2.50
   5   1   2   42.50    2.49
   5   1   2   39.56    2.33
  -6  -1  -2   25.99    2.58
  -6  -1  -2   21.62    2.65
  -6  -1  -2   22.02    2.16
  -6  -1  -2   24.57    2.43
   6   1   2   17.39    1.96
   6   1   2   23.66    2.71
   6   1   2   18.09    2.06
   6   1   2   16.72    2.19
   6   1   2   18.34    1.94
   6  -2  -2   17.14    1.82
   6  -2  -2   16.99    1.12
   6  -2  -2   21.12    2.52
   6  -2  -2   16.58    1.04
  -6   2   2   19.66    1.03
  -6   2   2   22.57    2.75
  -6   2   2   24.56    2.43
  -6   2   2   26.40    2.96
   5  -2  -2    0.12    0.45
   5  -2  -2    0.54    0.56
   5  -2  -2    1.50    1.00
   5  -2  -2    1.13    0.51
   5  -2  -2    1.23    0.45
   5  -2  -2    1.00    0.99
   5  -2  -2    1.54    0.75
   5  -2  -2    1.32    1.25
  -5   2   2    0.41    0.34
  -5   2   2    1.30    0.46
  -5   2   2    1.63    1.21
  -5   2   2    0.80    0.42
  -5   2   2    0.05    1.14
  -5   2   2    0.69    0.43
   4  -2  -2  116.31    3.80
   4  -2  -2  127.38    3.09
   4  -2  -2  131.08    3.22
   4  -2  -2  124.68    3.92
   4  -2  -2  126.66    4.20
   4  -2  -2  126.14    3.08
   4  -2  -2  124.57    3.18
  -4   2   2  129.42    3.77
  -4   2   2  119.80    4.15
  -4   2   2  128.97    3.77
  -4   2   2  132.12    2.96
  -4   2   2  127.98    3.08
  -4   2   2  131.00    4.14
  -4   2   2  127.87    3.61
  -4   2   2  131.20    3.15
  -4   2   2  130.72    3.09
  -4   2   2  129.07    4.17
   3  -2  -2   18.23    1.37
   3  -2  -2   16.98    0.63
   3  -2  -2   17.21    0.59
   3  -2  -2   18.49    1.34
   3  -2  -2   16.04    1.04
   3  -2  -2   17.53    0.49
   3  -2  -2   17.67    0.52
  -3   2   2   17.79    1.02
  -3   2   2   18.40    1.30
  -3   2   2   17.88    0.47
  -3   2   2   18.18    1.20
  -3   2   2   20.57    1.23
  -3   2   2   19.49    1.10
  -3   2   2   19.58    1.38
  -3   2   2   18.30    1.34
  -3   2   2   16.00    0.59
   2  -2  -2  137.95    3.63
   2  -2  -2  139.11    3.90
   2  -2  -2  145.57    3.89
  -2   2   2  149.28    3.74
  -2   2   2  148.81    3.88
  -2   2   2  148.03    3.65
  -2   2   2  147.99    3.51
  -2   2   2  128.92    3.64
  -2   2   2  148.50    3.70
  -2   2   2  143.97    3.91
  -2   2   2  146.33    4.00
   1  -2  -2  302.55    7.14
   1  -2  -2  298.96    6.84
   1  -2  -2  296.05    6.81
  -1   2   2  301.44    7.11
  -1   2   2  301.13    6.78
  -1   2   2  301.49    6.98
   0  -2  -2    7.93    0.74
   0  -2  -2    7.20    0.76
   0  -2  -2    7.38    0.46
   0  -2  -2    7.21    0.71
   0  -2  -2    7.22    0.42
   0  -2  -2    6.87    0.64
   0  -2  -2    6.34    0.69
   0   2   2    6.69    0.71
   0   2   2    7.71    0.69
   0   2   2    8.19    0.74
   0   2   2    6.43    0.49
   0   2   2    7.31    0.75
   0   2   2    7.13    0.62
   0   2   2    6.32    0.71
  -1  -2  -2  325.13    8.12
  -1  -2  -2  334.21    7.52
  -1  -2  -2  343.59    8.22
  -1  -2  -2  336.36    8.16
  -1  -2  -2  332.08    8.21
  -1  -2  -2  338.02    7.91
   1   2   2  332.79    8.13
   1   2   2  329.94    8.02
   1   2   2  344.01    8.21
   1   2   2  329.54    8.14
   1   2   2  330.86    8.21
   1   2   2  337.19    8.20
  -2  -2  -2    3.91    0.88
  -2  -2  -2    3.86    0.87
  -2  -2  -2    4.66    0.84
  -2  -2  -2    4.57    1.01
  -2  -2  -2    3.37    0.90
  -2  -2  -2    2.52    0.75
   2   2   2    4.34    0.88
   2   2   2    2.49    0.79
   2   2   2    2.62    0.84
   2   2   2    3.51    0.62
   2   2   2    3.08    0.97
   2   2   2    2.71    0.82
   2   2   2    4.31    0.97
  -3  -2  -2  151.43    4.81
  -3  -2  -2  147.62    4.61
  -3  -2  -2  148.62    4.78
  -3  -2  -2  145.52    4.60
  -3  -2  -2  146.95    4.65
  -3  -2  -2  148.69    4.73
  -3  -2  -2  143.18    4.36
   3   2   2  148.04    4.63
   3   2   2  155.92    4.89
   3   2   2  157.16    4.71
   3   2   2  152.34    4.43
   3   2   2  153.72    5.36
   3   2   2  142.91    4.58
   3   2   2  148.88    3.76
   3   2   2  143.30    4.55
  -4  -2  -2    1.92    1.12
  -4  -2  -2    2.23    1.20
  -4  -2  -2    3.61    1.20
  -4  -2  -2    2.64    1.16
  -4  -2  -2    4.36    1.36
  -4  -2  -2    2.99    1.05
  -4  -2  -2    0.99    1.03
   4   2   2    2.04    1.21
   4   2   2    4.18    1.26
   4   2   2    2.15    1.12
   4   2   2    3.14    1.19
   4   2   2    2.95    1.36
   4   2   2    2.87    1.13
  -5  -2  -2   20.56    2.27
  -5  -2  -2   21.51    2.36
  -5  -2  -2   21.26    2.36
  -5  -2  -2   19.22    2.00
  -5  -2  -2   20.26    1.99
   5   2   2   19.51    2.17
   5   2   2   20.48    2.22
   5   2   2   20.72    2.10
   5   2   2   20.34    2.24
   5   2   2   19.09    2.02
   5   2   2   20.82    2.18
  -6  -2  -2   13.78    2.06
  -6  -2  -2   13.14    2.40
  -6  -2  -2   11.66    1.83
  -6  -2  -2   13.50    2.50
   6   2   2    9.87    1.69
   6   2   2   12.74    2.14
   6  -3  -2    3.18    1.16
   6  -3  -2    2.65    1.52
  -6   3   2    3.29    1.48
  -6   3   2    4.50    1.44
  -6   3   2    2.23    0.86
   5  -3  -2   18.20    1.84
   5  -3  -2   16.45    1.60
   5  -3  -2   14.44    1.83
  -5   3   2   17.76    1.90
  -5   3   2   15.61    1.77
  -5   3   2   16.79    1.21
  -5   3   2   14.58    1.63
  -5   3   2   13.45    1.40
   4  -3  -2   26.77    2.05
   4  -3  -2   26.58    1.51
   4  -3  -2   25.39    1.94
  -4   3   2   27.50    1.44
  -4   3   2   27.91    1.50
  -4   3   2   25.73    1.47
  -4   3   2   26.65    1.78
  -4   3   2   28.69    1.75
  -4   3   2   29.51    2.24
  -4   3   2   26.85    1.69
  -4   3   2   27.88    1.81
   3  -3  -2    0.65    0.84
   3  -3  -2    1.54    0.63
   3  -3  -2    2.00    0.90
  -3   3   2    1.21    0.60
  -3   3   2    1.26    0.61
  -3   3   2    0.82    0.71
  -3   3   2    1.87    0.64
  -3   3   2    1.86    0.60
  -3   3   2    1.45    0.51
  -3   3   2    0.70    0.65
  -3   3   2    0.75    0.66
   2  -3  -2   71.26    2.34
   2  -3  -2   72.75    2.04
   2  -3  -2   71.28    1.85
   2  -3  -2   73.76    2.22
   2  -3  -2   69.41    2.51
   2  -3  -2   70.53    1.74
   2  -3  -2   71.40    1.68
  -2   3   2   68.61    2.07
  -2   3   2   68.29    1.98
  -2   3   2   71.21    2.45
  -2   3   2   70.59    2.72
  -2   3   2   70.61    2.06
  -2   3   2   71.63    1.81
  -2   3   2   71.83    1.65
  -2   3   2   70.12    2.16
  -2   3   2   71.04    1.70
  -2   3   2   73.64    2.39
   1  -3  -2   35.11    1.26
   1  -3  -2   32.47    1.37
   1  -3  -2   33.01    1.02
   1  -3  -2   33.38    1.29
   1  -3  -2   34.38    1.54
   1  -3  -2   31.79    1.34
   1  -3  -2   31.91    1.30
  -1   3   2   32.35    0.95
  -1   3   2   33.69    1.27
  -1   3   2   32.23    1.35
  -1   3   2   33.62    1.86
  -1   3   2   33.89    1.30
  -1   3   2   32.62    0.94
  -1   3   2   31.98    1.33
  -1   3   2   33.33    1.46
  -1   3   2   33.43    1.24
   0  -3  -2   58.68    1.61
   0  -3  -2   56.40    1.89
   0  -3  -2   56.06    2.13
   0  -3  -2   60.57    2.08
   0  -3  -2   56.12    2.16
   0  -3  -2   55.34    1.87
   0  -3  -2   58.79    2.12
   0  -3  -2   56.05    1.51
   0   3   2   58.10    2.18
   0   3   2   55.78    1.84
   0   3   2   55.12    2.07
   0   3   2   54.87    2.27
   0   3   2   57.40    2.08
   0   3   2   55.66    1.70
   0   3   2   56.84    2.14
   0   3   2   53.38    1.96
  -1  -3  -2  175.12    4.42
  -1  -3  -2  163.52    4.05
  -1  -3  -2  161.88    4.47
  -1  -3  -2  160.42    4.68
  -1  -3  -2  162.86    4.79
  -1  -3  -2  163.69    4.76
  -1  -3  -2  166.04    4.83
   1   3   2  165.61    4.71
   1   3   2  168.86    4.77
   1   3   2  158.10    4.71
   1   3   2  164.01    4.53
   1   3   2  165.48    4.02
   1   3   2  172.88    4.89
   1   3   2  165.96    4.83
   1   3   2  162.25    4.37
   1   3   2  164.73    5.23
  -2  -3  -2   93.36    3.33
  -2  -3  -2   93.54    3.43
  -2  -3  -2   91.53    3.08
  -2  -3  -2   91.79    3.48
  -2  -3  -2   95.31    3.50
   2   3   2   98.12    3.18
   2   3   2   92.83    3.36
   2   3   2   90.67    3.32
   2   3   2   91.30    3.50
   2   3   2   93.28    3.16
   2   3   2   89.27    3.37
  -3  -3  -2   52.25    2.70
  -3  -3  -2   54.15    2.68
  -3  -3  -2   55.91    2.89
  -3  -3  -2   58.30    2.99
  -3  -3  -2   56.44    2.84
  -3  -3  -2   54.41    2.67
   3   3   2   57.56    2.36
   3   3   2   56.10    2.16
   3   3   2   59.18    2.78
   3   3   2   56.00    2.74
   3   3   2   52.97    2.95
   3   3   2   59.95    2.80
   3   3   2   57.09    3.19
   3   3   2   57.16    2.91
  -4  -3  -2    1.77    1.19
  -4  -3  -2    1.78    1.17
  -4  -3  -2    0.37    1.12
  -4  -3  -2    0.77    1.06
  -4  -3  -2    1.60    1.33
  -4  -3  -2   -0.20    1.56
   4   3   2    1.88    1.28
   4   3   2    0.70    1.20
   4   3   2    1.91    1.28
   4   3   2    0.22    1.22
   4   3   2    0.65    1.07
   4   3   2   -0.63    1.10
   4   3   2   -0.30    1.06
   4   3   2    0.70    0.43
  -5  -3  -2   38.02    3.08
  -5  -3  -2   36.61    2.51
  -5  -3  -2   41.56    2.94
  -5  -3  -2   39.73    2.80
   5   3   2   36.77    3.02
   5   3   2   37.22    2.79
   5   3   2   38.19    2.79
   5   3   2   40.92    3.25
   5   3   2   40.93    2.91
   5   3   2   36.36    2.85
   6  -4  -2    6.61    1.94
   6  -4  -2    6.60    1.34
   6  -4  -2    5.38    1.76
  -6   4   2    6.36    1.02
  -6   4   2    5.31    1.55
  -6   4   2    4.71    1.46
   5  -4  -2   24.54    2.42
   5  -4  -2   23.75    2.11
   5  -4  -2   21.95    1.78
  -5   4   2   22.97    1.95
  -5   4   2   23.86    1.92
  -5   4   2   21.83    1.36
  -5   4   2   22.90    2.05
  -5   4   2   20.01    1.75
   4  -4  -2   82.80    3.27
   4  -4  -2   81.98    2.88
   4  -4  -2   75.68    3.28
  -4   4   2   88.69    2.93
  -4   4   2   81.33    3.33
  -4   4   2   80.58    2.79
  -4   4   2   83.11    2.62
  -4   4   2   83.50    3.08
   3  -4  -2   25.97    1.61
   3  -4  -2   26.96    1.50
   3  -4  -2   30.88    1.93
  -3   4   2   27.17    1.41
  -3   4   2   24.88    1.41
  -3   4   2   27.33    1.54
  -3   4   2   28.28    2.02
  -3   4   2   24.35    1.66
  -3   4   2   28.65    1.35
  -3   4   2   25.58    1.23
  -3   4   2   27.47    1.65
   2  -4  -2  190.98    4.69
   2  -4  -2  193.56    4.62
   2  -4  -2  188.59    5.38
   2  -4  -2  190.30    4.55
   2  -4  -2  192.16    4.72
   2  -4  -2  191.86    4.75
  -2   4   2  195.02    5.31
  -2   4   2  188.73    4.62
  -2   4   2  191.57    4.90
  -2   4   2  185.00    4.89
  -2   4   2  190.10    4.57
  -2   4   2  189.39    5.06
  -2   4   2  189.62    4.50
  -2   4   2  188.30    4.44
   1  -4  -2    1.67    0.67
   1  -4  -2    2.52    0.45
   1  -4  -2    3.25    0.78
   1  -4  -2    1.02    0.61
   1  -4  -2    1.51    0.62
   1  -4  -2    1.68    0.63
   1  -4  -2    2.24    0.60
  -1   4   2    2.64    0.54
  -1   4   2    3.75    0.77
  -1   4   2    1.50    0.68
  -1   4   2    1.51    0.74
  -1   4   2    2.54    0.40
  -1   4   2    3.02    1.02
  -1   4   2    2.53    0.67
  -1   4   2    2.38    0.65
  -1   4   2    2.39    0.72
  -1   4   2    2.88    0.35
   0  -4  -2  189.49    5.27
   0  -4  -2  193.46    4.61
   0  -4  -2  195.12    5.07
   0  -4  -2  195.18    5.42
   0  -4  -2  193.97    5.31
   0  -4  -2  187.51    5.02
   0  -4  -2  197.46    4.48
   0  -4  -2  189.61    5.37
   0   4   2  186.09    5.54
   0   4   2  188.20    5.65
   0   4   2  196.04    5.32
   0   4   2  182.04    5.37
   0   4   2  189.19    5.26
   0   4   2  194.97    4.81
   0   4   2  190.37    4.98
  -1  -4  -2   37.55    2.20
  -1  -4  -2   31.32    2.06
  -1  -4  -2   36.38    1.78
  -1  -4  -2   33.50    2.03
  -1  -4  -2   33.94    2.07
  -1  -4  -2   35.54    1.55
   1   4   2   38.69    2.02
   1   4   2   34.34    1.37
   1   4   2   34.91    1.86
   1   4   2   32.81    2.15
   1   4   2   35.19    2.02
   1   4   2   34.87    1.68
   1   4   2   35.85    2.11
   1   4   2   34.98    2.13
   1   4   2   34.86    2.06
  -2  -4  -2  107.50    3.56
  -2  -4  -2  103.55    3.93
  -2  -4  -2  103.98    3.88
  -2  -4  -2  111.58    4.21
  -2  -4  -2  105.14    5.02
   2   4   2  101.49    3.87
   2   4   2  105.87    3.71
   2   4   2  106.64    4.22
   2   4   2  108.91    4.00
   2   4   2  114.68    3.83
   2   4   2  111.12    3.69
   2   4   2  104.66    3.96
   2   4   2  112.00    4.22
  -3  -4  -2   59.23    2.76
  -3  -4  -2   55.45    3.07
  -3  -4  -2   53.60    3.08
  -3  -4  -2   55.57    2.68
  -3  -4  -2   60.79    3.26
  -3  -4  -2   61.35    3.33
   3   4   2   61.57    2.96
   3   4   2   59.11    2.49
   3   4   2   60.95    3.04
   3   4   2   58.42    3.14
   3   4   2   55.25    2.77
   3   4   2   54.94    3.16
   3   4   2   58.52    3.13
   3   4   2   56.66    2.54
  -4  -4  -2   11.00    1.84
  -4  -4  -2    8.41    1.94
  -4  -4  -2   10.89    2.07
  -4  -4  -2   12.33    2.00
  -4  -4  -2   10.26    1.70
  -4  -4  -2    9.93    1.63
   4   4   2   12.64    2.11
   4   4   2   12.58    1.94
   4   4   2   11.25    1.86
   4   4   2    9.77    1.86
   4   4   2   14.25    3.37
   4   4   2   12.30    1.99
   4   4   2   10.99    1.61
  -5  -4  -2   33.56    3.28
  -5  -4  -2   37.36    2.90
  -5  -4  -2   35.01    2.76
   5   4   2   33.51    2.99
   5   4   2   31.25    2.96
   5   4   2   37.86    3.10
   5   4   2   34.78    2.77
   6  -5  -2    4.64    1.69
   6  -5  -2    3.92    1.37
  -6   5   2    5.98    1.36
  -6   5   2    3.00    1.42
   5  -5  -2   13.89    2.00
   5  -5  -2   16.90    2.01
  -5   5   2   14.17    1.54
  -5   5   2   15.99    1.78
  -5   5   2   16.93    1.38
  -5   5   2   15.01    1.81
  -5   5   2   15.02    1.70
   4  -5  -2   38.09    2.24
   4  -5  -2   35.83    2.52
  -4   5   2   36.64    2.58
  -4   5   2   38.38    1.70
  -4   5   2   37.32    1.97
  -4   5   2   37.46    1.79
  -4   5   2   38.36    2.10
   3  -5  -2   17.39    0.56
   3  -5  -2   17.55    0.51
   3  -5  -2   15.89    0.77
   3  -5  -2   17.17    0.68
   3  -5  -2   20.04    1.97
  -3   5   2   18.18    0.92
  -3   5   2   21.75    1.65
  -3   5   2   18.03    1.35
  -3   5   2   16.88    0.58
  -3   5   2   18.34    1.26
  -3   5   2   15.56    1.89
   2  -5  -2   80.36    2.41
   2  -5  -2   78.58    2.44
   2  -5  -2   77.63    2.42
   2  -5  -2   81.45    3.12
  -2   5   2   76.19    3.45
  -2   5   2   79.30    2.41
  -2   5   2   77.24    2.74
  -2   5   2   80.58    2.58
  -2   5   2   76.51    2.66
  -2   5   2   75.80    2.93
  -2   5   2   76.44    2.60
  -2   5   2   76.31    2.70
  -2   5   2   73.13    1.97
  -2   5   2   79.09    2.11
  -2   5   2   76.06    2.33
   1  -5  -2    0.76    0.69
   1  -5  -2    0.17    0.62
   1  -5  -2    0.69    0.30
   1  -5  -2   -0.33    0.69
   1  -5  -2   -0.15    0.67
   1  -5  -2   -0.20    0.86
  -1   5   2    0.57    0.75
  -1   5   2    0.40    0.67
  -1   5   2   -0.11    0.47
  -1   5   2    0.31    0.42
  -1   5   2   -0.69    0.69
  -1   5   2   -0.21    0.65
  -1   5   2   -0.37    0.70
  -1   5   2   -0.13    0.75
  -1   5   2   -0.89    0.83
   0  -5  -2  119.38    4.46
   0  -5  -2  119.71    3.19
   0  -5  -2  118.58    3.69
   0  -5  -2  117.53    4.05
   0  -5  -2  118.38    3.99
   0  -5  -2  123.82    2.98
   0  -5  -2  118.21    3.92
   0  -5  -2  124.99    3.73
   0   5   2  122.00    4.00
   0   5   2  121.41    3.96
   0   5   2  122.97    4.11
   0   5   2  117.60    3.90
   0   5   2  117.63    3.61
   0   5   2  117.33    3.42
   0   5   2  120.08    4.41
   0   5   2  122.82    4.16
  -1  -5  -2    9.88    0.90
  -1  -5  -2    9.95    1.44
  -1  -5  -2    8.64    1.51
  -1  -5  -2   11.51    1.08
  -1  -5  -2   10.94    1.60
  -1  -5  -2   13.19    1.72
  -1  -5  -2   12.80    1.44
   1   5   2    9.95    1.55
   1   5   2    8.77    1.53
   1   5   2   10.49    1.55
   1   5   2    9.77    1.18
   1   5   2    9.21    0.94
   1   5   2   12.52    1.75
   1   5   2   11.11    1.69
   1   5   2   11.30    1.55
   1   5   2   10.74    1.41
  -2  -5  -2   39.45    2.08
  -2  -5  -2   39.24    2.85
  -2  -5  -2   38.64    2.23
  -2  -5  -2   32.56    2.41
  -2  -5  -2   36.27    2.60
  -2  -5  -2   34.51    2.46
   2   5   2   38.31    2.45
   2   5   2   37.36    2.57
   2   5   2   37.04    2.87
   2   5   2   35.37    2.62
   2   5   2   38.12    2.38
   2   5   2   39.09    2.23
   2   5   2   36.09    2.51
   2   5   2   35.21    2.47
  -3  -5  -2   45.44    2.60
  -3  -5  -2   40.48    3.00
  -3  -5  -2   47.29    3.13
  -3  -5  -2   44.14    3.09
  -3  -5  -2   48.34    3.20
   3   5   2   50.64    3.43
   3   5   2   45.37    2.93
   3   5   2   48.74    3.47
   3   5   2   42.60    3.02
   3   5   2   49.39    2.82
   3   5   2   45.38    3.00
   3   5   2   46.18    2.59
   3   5   2   49.71    3.19
   3   5   2   48.19    2.28
  -4  -5  -2   21.70    2.55
  -4  -5  -2   21.59    2.71
  -4  -5  -2   20.70    2.29
  -4  -5  -2   25.75    2.82
   4   5   2   23.36    2.77
   4   5   2   23.65    2.15
   4   5   2   19.47    2.26
   4   5   2   25.35    2.64
   4   5   2   26.00    3.01
   4   5   2   24.47    2.78
   5  -6  -2   28.78    2.71
  -5   6   2   25.24    2.07
  -5   6   2   27.57    3.22
  -5   6   2   27.47    2.67
  -5   6   2   27.27    1.83
   4  -6  -2    2.34    1.47
  -4   6   2    2.76    0.61
  -4   6   2    2.75    1.34
  -4   6   2    2.83    1.03
  -4   6   2    3.27    1.08
  -4   6   2    2.87    1.18
   3  -6  -2   24.32    1.08
   3  -6  -2   24.52    0.97
   3  -6  -2   25.09    1.13
   3  -6  -2   26.55    1.22
   3  -6  -2   22.58    1.43
  -3   6   2   25.15    1.43
  -3   6   2   23.85    0.85
  -3   6   2   24.98    1.12
  -3   6   2   26.58    1.86
  -3   6   2   25.00    1.02
  -3   6   2   23.69    1.02
  -3   6   2   21.41    2.38
  -3   6   2   23.82    0.95
  -3   6   2   25.97    1.83
   2  -6  -2   42.65    1.86
   2  -6  -2   41.49    1.95
   2  -6  -2   39.70    2.02
   2  -6  -2   44.14    1.90
   2  -6  -2   40.16    3.09
  -2   6   2   42.78    1.90
  -2   6   2   45.10    2.95
  -2   6   2   40.50    1.97
  -2   6   2   41.21    2.06
  -2   6   2   40.56    1.79
  -2   6   2   39.97    1.48
  -2   6   2   43.81    2.21
  -2   6   2   42.16    1.98
   1  -6  -2   18.60    1.66
   1  -6  -2   16.38    1.37
   1  -6  -2   20.24    1.89
   1  -6  -2   18.04    0.81
   1  -6  -2   16.44    1.60
   1  -6  -2   17.11    1.70
  -1   6   2   17.80    1.63
  -1   6   2   18.89    1.16
  -1   6   2   19.30    1.79
  -1   6   2   17.80    1.22
  -1   6   2   17.21    1.73
  -1   6   2   15.67    1.92
  -1   6   2   16.99    1.64
  -1   6   2   16.62    1.67
  -1   6   2   19.53    1.68
   0  -6  -2   39.36    2.07
   0  -6  -2   39.30    1.35
   0  -6  -2   39.01    2.40
   0  -6  -2   40.07    2.44
   0  -6  -2   39.81    2.52
   0   6   2   41.39    2.67
   0   6   2   38.09    2.56
   0   6   2   42.26    2.39
   0   6   2   41.27    2.47
   0   6   2   38.18    1.95
   0   6   2   39.54    1.87
   0   6   2   43.96    3.02
   0   6   2   36.39    2.41
  -1  -6  -2    1.16    1.33
  -1  -6  -2   -0.16    1.23
  -1  -6  -2    0.63    0.52
  -1  -6  -2    0.38    1.08
  -1  -6  -2    1.58    1.17
  -1  -6  -2    0.01    0.64
  -1  -6  -2   -0.03    1.14
   1   6   2   -0.72    1.07
   1   6   2   -0.16    1.21
   1   6   2    2.77    1.57
   1   6   2    0.17    0.63
   1   6   2    0.90    1.24
   1   6   2    0.55    1.23
   1   6   2   -0.57    1.34
   1   6   2    2.46    1.41
   1   6   2    0.86    0.84
  -2  -6  -2   46.40    2.34
  -2  -6  -2   50.15    3.08
  -2  -6  -2   43.54    3.54
  -2  -6  -2   50.92    2.70
  -2  -6  -2   46.43    3.14
  -2  -6  -2   47.16    2.97
   2   6   2   50.93    2.10
   2   6   2   48.59    3.26
   2   6   2   55.45    3.55
   2   6   2   55.12    3.02
   2   6   2   49.70    3.11
   2   6   2   50.94    3.39
   2   6   2   50.77    3.09
   2   6   2   50.73    2.66
   2   6   2   48.73    2.94
  -3  -6  -2    1.80    1.49
  -3  -6  -2   -0.61    1.34
  -3  -6  -2   -0.04    1.05
  -3  -6  -2    1.03    1.25
   3   6   2    1.19    1.60
   3   6   2   -0.67    1.54
   3   6   2    0.53    0.94
   3   6   2   -0.27    1.30
   3   6   2    1.95    1.59
   3   6   2   -0.47    1.83
   3   6   2   -0.91    0.97
   3   6   2    1.09    1.24
   3   6   2    1.94    1.53
  -4  -6  -2   15.90    2.55
  -4  -6  -2   11.95    1.78
  -4  -6  -2   10.51    2.18
   4   6   2   11.80    2.31
   4   6   2   13.86    2.25
   4   6   2    9.64    1.94
  -5   7   2   11.74    2.23
  -5   7   2   11.31    1.78
   4  -7  -2   -0.87    1.59
  -4   7   2    3.36    1.36
  -4   7   2    1.57    1.58
  -4   7   2    2.01    1.68
   3  -7  -2   53.54    2.19
   3  -7  -2   48.83    1.77
   3  -7  -2   55.45    1.96
   3  -7  -2   55.87    3.21
   3  -7  -2   55.55    1.91
  -3   7   2   49.52    1.85
  -3   7   2   53.43    1.82
  -3   7   2   51.94    3.53
  -3   7   2   49.76    2.01
  -3   7   2   56.16    2.03
  -3   7   2   55.03    2.65
   2  -7  -2   14.18    1.51
   2  -7  -2   14.08    1.52
   2  -7  -2   11.83    1.33
   2  -7  -2   12.01    1.27
   2  -7  -2   14.49    1.40
   2  -7  -2   14.32    1.89
  -2   7   2   13.25    1.45
  -2   7   2   12.31    2.17
  -2   7   2   13.06    1.38
  -2   7   2   15.30    1.71
  -2   7   2   14.30    1.04
  -2   7   2   13.90    1.48
  -2   7   2   15.83    1.93
   1  -7  -2   25.72    2.03
   1  -7  -2   29.73    2.25
   1  -7  -2   24.34    2.02
   1  -7  -2   26.79    1.73
  -1   7   2   27.47    1.52
  -1   7   2   24.36    2.02
  -1   7   2   25.99    2.04
  -1   7   2   29.56    2.36
  -1   7   2   29.73    2.39
  -1   7   2   26.88    2.38
  -1   7   2   23.44    2.64
   0  -7  -2   23.07    2.26
   0  -7  -2   19.97    0.93
   0  -7  -2   20.36    2.18
   0  -7  -2   23.15    1.92
   0  -7  -2   22.87    2.22
   0  -7  -2   24.38    2.27
   0   7   2   23.39    2.27
   0   7   2   23.54    1.61
   0   7   2   25.49    2.63
   0   7   2   22.56    2.26
   0   7   2   24.69    2.28
   0   7   2   22.68    2.60
   0   7   2   21.68    2.42
  -1  -7  -2    3.47    0.84
  -1  -7  -2    2.82    0.62
  -1  -7  -2    2.04    1.32
  -1  -7  -2    3.33    1.51
  -1  -7  -2    3.63    1.51
  -1  -7  -2    3.63    1.31
  -1  -7  -2    1.97    1.29
   1   7   2    1.26    1.67
   1   7   2    2.06    1.46
   1   7   2    1.83    1.51
   1   7   2    1.39    1.49
   1   7   2    0.40    1.26
   1   7   2    3.88    1.57
   1   7   2    1.17    1.50
   1   7   2    4.15    2.09
  -2  -7  -2   30.12    2.45
  -2  -7  -2   21.77    3.28
  -2  -7  -2   27.89    2.62
  -2  -7  -2   30.27    2.88
  -2  -7  -2   30.02    2.44
  -2  -7  -2   27.02    2.84
   2   7   2   24.42    2.59
   2   7   2   28.76    2.95
   2   7   2   28.15    2.82
   2   7   2   29.47    2.28
   2   7   2   35.79    3.43
   2   7   2   32.77    2.91
   2   7   2   33.95    3.16
  -3  -7  -2    0.58    1.48
  -3  -7  -2   -2.35    2.23
   3   7   2   -0.45    1.41
   3   7   2   -0.34    1.58
   3   7   2    2.18    1.92
  -4   8   2    1.53    1.67
  -4   8   2    2.15    1.32
  -4   8   2    2.36    1.47
   3  -8  -2   30.06    1.76
   3  -8  -2   35.04    1.87
   3  -8  -2   31.94    1.66
  -3   8   2   34.47    2.64
  -3   8   2   33.20    3.57
  -3   8   2   35.16    1.64
  -3   8   2   39.11    1.89
   2  -8  -2    0.87    1.01
   2  -8  -2    1.83    1.00
   2  -8  -2    3.06    1.01
  -2   8   2    5.03    1.61
  -2   8   2    4.45    1.24
  -2   8   2    5.21    1.24
  -2   8   2    2.50    1.61
   1  -8  -2   21.14    1.75
   1  -8  -2   22.37    2.12
   1  -8  -2   19.03    1.98
  -1   8   2   23.35    2.38
  -1   8   2   26.57    2.69
  -1   8   2   20.04    2.65
   0  -8  -2    7.11    1.71
   0  -8  -2    7.61    1.47
   0  -8  -2    6.13    1.71
   0   8   2    9.40    1.89
   0   8   2    5.99    1.80
   0   8   2    9.23    1.93
   0   8   2   10.28    2.09
   0   8   2    7.98    1.99
  -1  -8  -2    4.42    1.65
  -1  -8  -2    5.56    1.44
  -1  -8  -2    2.26    1.52
   1   8   2    3.97    1.78
   1   8   2    4.33    1.84
   1   8   2    7.19    2.09
   1   8   2    8.99    2.13
   1   8   2    8.18    2.02
   1   8   2    5.13    1.80
  -2  -8  -2   15.16    2.46
  -2  -8  -2   15.86    2.26
   2   8   2   14.72    2.62
   2   8   2   12.06    2.09
   2   8   2   10.31    2.23
   2   8   2   14.43    2.70
   3  -9  -2    0.85    0.88
  -3   9   2    0.76    1.82
  -3   9   2    1.49    1.57
   2  -9  -2    2.65    0.99
   2  -9  -2    1.39    1.00
  -2   9   2    5.79    1.37
  -2   9   2   -1.60    1.50
  -2   9   2    5.96    1.36
  -2   9   2    0.21    1.44
   1  -9  -2    8.79    1.48
  -1   9   2   13.11    1.99
  -1   9   2    7.54    2.38
  -1   9   2    8.70    2.07
  -1   9   2   12.75    1.94
   0   9   2    4.51    1.78
   0   9   2    1.45    1.72
   0   9   2   -0.29    1.73
   0   9  -3    8.97    2.20
   0   9  -3    1.46    1.70
  -1   9  -3   15.69    2.36
   1  -9   3   11.12    1.89
   1  -9   3   15.33    1.63
  -2   9  -3    5.04    1.16
  -2   9  -3    1.31    1.47
  -2   9  -3    4.40    2.42
   2  -9   3    6.08    1.28
  -3   9  -3    1.24    1.93
   2   8  -3    1.52    1.42
   2   8  -3    7.19    2.01
   2   8  -3    3.01    2.20
   2   8  -3    0.83    2.75
   2   8  -3    2.93    1.39
  -2  -8   3    4.97    1.76
  -2  -8   3    7.57    1.88
  -2  -8   3    0.46    1.00
   1   8  -3   22.25    2.66
   1   8  -3   21.45    2.56
   1   8  -3   21.99    2.68
   1   8  -3   24.71    2.66
   1   8  -3   19.63    2.10
   1   8  -3   32.71    3.14
   1   8  -3   27.97    2.70
  -1  -8   3   22.46    2.66
  -1  -8   3   19.30    2.49
  -1  -8   3   26.25    2.20
  -1  -8   3   26.02    2.73
   0   8  -3    4.30    1.42
   0   8  -3    2.07    1.49
   0   8  -3    2.07    1.07
   0   8  -3    0.55    1.39
   0   8  -3    3.04    1.31
   0  -8   3    3.36    1.33
   0  -8   3    1.99    2.02
   0  -8   3    2.85    1.15
   0  -8   3    1.99    1.51
  -1   8  -3   22.41    2.16
  -1   8  -3   22.68    2.23
  -1   8  -3   23.71    2.43
  -1   8  -3   17.07    1.84
  -1   8  -3   18.67    2.51
   1  -8   3   17.54    2.04
   1  -8   3   18.89    1.64
  -2   8  -3    3.07    1.03
  -2   8  -3    0.09    1.25
  -2   8  -3    3.70    1.08
  -2   8  -3    0.46    1.48
   2  -8   3    1.54    1.10
   2  -8   3    1.76    0.90
   2  -8   3   -0.03    1.38
  -3   8  -3   11.40    1.72
  -3   8  -3    8.18    1.97
  -3   8  -3   14.42    1.20
  -3   8  -3   13.37    1.16
   3  -8   3   10.06    1.17
   3  -8   3   12.27    1.26
  -4   8  -3    4.92    1.79
  -4   8  -3    6.02    1.78
   3   7  -3    4.23    1.57
   3   7  -3    5.70    1.98
   3   7  -3    0.77    1.88
   3   7  -3    2.41    1.46
   3   7  -3    0.46    1.17
  -3  -7   3    1.28    1.21
  -3  -7   3    2.01    1.71
  -3  -7   3    2.81    1.83
  -3  -7   3    5.17    1.68
   2   7  -3   14.59    1.95
   2   7  -3   12.65    2.14
   2   7  -3   11.73    1.87
   2   7  -3   18.24    2.54
   2   7  -3   21.15    2.68
   2   7  -3   19.91    2.58
  -2  -7   3   18.26    1.59
  -2  -7   3   14.92    3.69
  -2  -7   3   19.05    2.50
  -2  -7   3   15.48    2.04
  -2  -7   3   22.31    2.48
  -2  -7   3   17.03    1.78
  -2  -7   3   15.39    2.36
   1   7  -3   38.01    2.81
   1   7  -3   34.46    2.26
   1   7  -3   38.76    3.09
   1   7  -3   38.36    2.95
   1   7  -3   39.39    3.10
   1   7  -3   38.16    2.71
   1   7  -3   36.91    2.85
  -1  -7   3   34.45    2.31
  -1  -7   3   33.52    2.82
  -1  -7   3   36.20    2.91
  -1  -7   3   42.20    2.86
  -1  -7   3   38.18    2.77
  -1  -7   3   35.61    1.88
  -1  -7   3   35.22    1.55
   0   7  -3   13.25    1.83
   0   7  -3   13.97    1.90
   0   7  -3   12.41    1.41
   0   7  -3   18.26    2.11
   0   7  -3   15.57    1.96
   0   7  -3   14.13    1.85
   0   7  -3   14.46    2.17
   0  -7   3   13.73    1.93
   0  -7   3   13.74    1.75
   0  -7   3   11.98    1.73
   0  -7   3   12.13    0.59
   0  -7   3   12.02    0.48
   0  -7   3   12.94    1.57
   0  -7   3   14.30    1.96
  -1   7  -3   19.23    1.98
  -1   7  -3   17.59    1.88
  -1   7  -3   16.85    2.15
  -1   7  -3   18.52    1.96
  -1   7  -3   17.65    1.85
  -1   7  -3   16.47    1.44
   1  -7   3   14.95    1.73
   1  -7   3   19.44    1.94
   1  -7   3   20.72    1.94
   1  -7   3   19.44    1.55
   1  -7   3   16.82    1.84
  -2   7  -3    1.03    0.84
  -2   7  -3   -0.54    0.81
  -2   7  -3    0.99    0.87
  -2   7  -3    0.42    1.12
  -2   7  -3    1.16    1.09
  -2   7  -3    0.83    1.29
  -2   7  -3    1.42    0.71
   2  -7   3    1.95    0.93
   2  -7   3    2.38    1.20
   2  -7   3    1.49    0.82
   2  -7   3    1.31    0.90
   2  -7   3    0.50    0.68
  -3   7  -3   23.33    1.24
  -3   7  -3   22.14    1.88
  -3   7  -3   24.40    2.87
  -3   7  -3   26.37    2.44
  -3   7  -3   22.43    1.42
  -3   7  -3   24.12    1.13
  -3   7  -3   23.26    1.39
   3  -7   3   22.72    1.40
   3  -7   3   24.11    1.14
   3  -7   3   21.82    1.41
   3  -7   3   20.52    1.43
  -4   7  -3    4.39    1.16
  -4   7  -3    4.66    1.14
  -4   7  -3    3.86    1.55
  -4   7  -3    4.66    1.49
  -5   7  -3   17.99    2.35
  -5   7  -3   20.35    3.39
   4   6  -3    9.92    2.00
  -4  -6   3   11.25    2.30
  -4  -6   3   10.45    1.77
  -4  -6   3   13.83    2.34
  -4  -6   3   17.44    2.54
   3   6  -3   14.57    2.26
   3   6  -3   12.21    2.18
   3   6  -3   13.49    1.90
   3   6  -3   16.29    2.57
   3   6  -3   14.46    2.28
   3   6  -3   13.67    1.72
   3   6  -3   16.69    2.34
  -3  -6   3   13.79    1.65
  -3  -6   3   13.03    2.21
  -3  -6   3   19.13    2.51
  -3  -6   3   16.16    2.32
   2   6  -3   34.02    2.63
   2   6  -3   33.33    1.32
   2   6  -3   33.04    2.82
   2   6  -3   32.23    2.59
   2   6  -3   32.17    2.66
   2   6  -3   33.16    2.66
   2   6  -3   34.21    2.84
   2   6  -3   36.80    2.42
   2   6  -3   36.20    2.86
  -2  -6   3   33.86    2.89
  -2  -6   3   32.45    2.81
  -2  -6   3   34.33    3.19
  -2  -6   3   31.43    2.23
  -2  -6   3   31.27    2.02
   1   6  -3   22.25    2.39
   1   6  -3   19.23    1.73
   1   6  -3   18.44    2.08
   1   6  -3   23.78    2.05
   1   6  -3   21.18    2.41
   1   6  -3   22.10    1.50
   1   6  -3   22.19    2.28
   1   6  -3   23.21    2.17
  -1  -6   3   22.94    2.21
  -1  -6   3   19.56    1.78
  -1  -6   3   21.76    1.48
  -1  -6   3   24.47    2.32
  -1  -6   3   21.04    2.11
   0   6  -3   16.95    1.84
   0   6  -3   14.78    1.83
   0   6  -3   14.59    1.49
   0   6  -3   17.83    1.92
   0   6  -3   17.00    1.44
   0   6  -3   15.83    1.86
   0   6  -3   17.73    1.77
   0   6  -3   18.78    2.30
   0  -6   3   17.97    1.93
   0  -6   3   17.24    0.83
   0  -6   3   17.46    1.87
   0  -6   3   16.14    1.50
   0  -6   3   16.83    1.89
   0  -6   3   17.40    0.63
   0  -6   3   18.76    1.95
  -1   6  -3   71.43    2.88
  -1   6  -3   73.42    2.89
  -1   6  -3   75.71    2.99
  -1   6  -3   69.31    2.42
  -1   6  -3   75.99    2.99
  -1   6  -3   68.16    2.99
  -1   6  -3   72.17    2.13
  -1   6  -3   76.28    3.60
  -1   6  -3   73.37    2.99
   1  -6   3   72.62    2.66
   1  -6   3   70.85    2.92
   1  -6   3   67.91    2.94
   1  -6   3   74.17    2.99
  -2   6  -3    1.44    0.76
  -2   6  -3    0.46    0.55
  -2   6  -3    0.90    0.72
  -2   6  -3    0.99    0.76
  -2   6  -3    0.07    0.67
  -2   6  -3    1.83    0.92
  -2   6  -3    0.39    0.64
  -2   6  -3   -0.59    1.09
   2  -6   3    0.91    0.68
   2  -6   3    0.68    0.74
   2  -6   3    0.60    0.75
   2  -6   3    0.63    0.69
   2  -6   3    0.55    0.81
  -3   6  -3   44.78    1.49
  -3   6  -3   47.30    1.76
  -3   6  -3   47.49    2.99
  -3   6  -3   47.21    2.55
  -3   6  -3   41.81    1.16
  -3   6  -3   45.95    1.46
  -3   6  -3   45.70    2.12
   3  -6   3   47.12    1.51
   3  -6   3   44.08    1.75
   3  -6   3   45.31    1.38
   3  -6   3   45.01    1.65
   3  -6   3   43.57    1.72
  -4   6  -3    8.35    1.11
  -4   6  -3    7.29    1.61
  -4   6  -3    8.73    1.36
  -4   6  -3    9.42    2.67
  -4   6  -3    6.13    0.74
   4  -6   3    7.12    1.37
  -5   6  -3   18.62    2.05
   5  -6   3   19.18    2.16
   5   5  -3    4.39    2.24
  -5  -5   3    6.90    2.00
  -5  -5   3    9.48    2.11
  -5  -5   3    3.51    1.45
  -5  -5   3    4.45    1.63
   4   5  -3   26.58    2.92
   4   5  -3   29.46    2.45
   4   5  -3   27.54    2.95
   4   5  -3   35.65    3.33
   4   5  -3   30.06    2.02
  -4  -5   3   31.02    3.10
  -4  -5   3   29.57    3.06
  -4  -5   3   25.80    2.34
  -4  -5   3   25.73    2.40
   3   5  -3    3.70    3.01
   3   5  -3    2.78    1.23
   3   5  -3   -0.41    1.38
   3   5  -3    0.18    0.87
   3   5  -3    1.47    0.80
   3   5  -3    1.97    1.40
   3   5  -3    1.72    1.31
   3   5  -3    0.67    1.30
  -3  -5   3    1.47    1.55
  -3  -5   3    1.19    1.11
  -3  -5   3    0.69    1.04
  -3  -5   3    1.95    1.36
  -3  -5   3    0.90    1.30
   2   5  -3   77.14    3.63
   2   5  -3   69.51    3.42
   2   5  -3   72.82    3.21
   2   5  -3   75.55    3.16
   2   5  -3   68.34    2.20
   2   5  -3   71.00    3.43
   2   5  -3   69.72    3.47
   2   5  -3   68.68    2.29
   2   5  -3   71.18    3.44
   2   5  -3   72.81    3.17
  -2  -5   3   70.72    3.52
  -2  -5   3   77.87    3.52
  -2  -5   3   71.34    2.81
  -2  -5   3   68.28    3.35
  -2  -5   3   68.90    3.47
  -2  -5   3   68.38    3.03
   1   5  -3    4.25    1.29
   1   5  -3    4.39    1.22
   1   5  -3    3.14    1.23
   1   5  -3    3.41    1.11
   1   5  -3    3.60    1.08
   1   5  -3    3.31    0.76
   1   5  -3    5.10    1.35
   1   5  -3    4.01    0.97
   1   5  -3    3.72    0.37
  -1  -5   3    1.78    1.01
  -1  -5   3    4.25    0.78
  -1  -5   3    4.83    1.32
  -1  -5   3    2.98    1.19
  -1  -5   3    4.07    1.20
   0   5  -3   50.33    2.16
   0   5  -3   55.40    2.78
   0   5  -3   58.27    2.39
   0   5  -3   55.40    2.55
   0   5  -3   55.79    2.49
   0   5  -3   53.40    2.42
   0   5  -3   54.07    1.36
   0   5  -3   54.28    2.49
   0   5  -3   55.17    2.11
   0  -5   3   52.76    2.45
   0  -5   3   50.78    2.60
   0  -5   3   53.58    1.58
   0  -5   3   55.35    2.21
   0  -5   3   54.64    1.41
   0  -5   3   55.22    2.58
   0  -5   3   53.78    2.77
  -1   5  -3   32.29    1.39
  -1   5  -3   31.81    1.80
  -1   5  -3   33.63    1.26
  -1   5  -3   35.16    2.25
  -1   5  -3   33.39    1.80
  -1   5  -3   31.64    1.73
  -1   5  -3   31.69    1.77
  -1   5  -3   34.63    1.93
   1  -5   3   32.08    1.74
   1  -5   3   32.78    1.81
   1  -5   3   32.60    1.78
   1  -5   3   32.83    1.56
   1  -5   3   31.41    2.28
  -2   5  -3   17.53    1.12
  -2   5  -3   18.15    1.24
  -2   5  -3   18.27    1.22
  -2   5  -3   17.32    1.27
  -2   5  -3   17.69    1.82
  -2   5  -3   17.97    1.19
  -2   5  -3   18.34    1.61
   2  -5   3   14.84    1.21
   2  -5   3   19.97    1.10
   2  -5   3   15.47    1.20
   2  -5   3   17.87    1.14
   2  -5   3   17.14    1.06
  -3   5  -3   69.00    1.68
  -3   5  -3   72.62    2.14
  -3   5  -3   68.64    2.39
  -3   5  -3   70.27    1.81
  -3   5  -3   76.05    3.31
  -3   5  -3   72.52    2.89
  -3   5  -3   67.83    2.44
  -3   5  -3   69.60    2.04
  -3   5  -3   74.64    2.80
   3  -5   3   74.62    2.71
   3  -5   3   71.43    1.83
   3  -5   3   72.42    2.09
   3  -5   3   70.38    1.76
   3  -5   3   72.68    1.95
  -4   5  -3   16.55    1.21
  -4   5  -3   15.55    1.60
  -4   5  -3   15.67    1.92
  -4   5  -3   14.33    1.54
  -4   5  -3   15.15    1.30
   4  -5   3   16.39    1.78
  -5   5  -3   33.32    2.34
  -5   5  -3   29.03    2.77
  -5   5  -3   31.00    2.00
  -5   5  -3   31.58    1.56
  -5   5  -3   31.42    2.32
   5  -5   3   34.44    2.09
  -6   5  -3    0.85    1.56
   6  -5   3    2.51    1.28
   6  -5   3    2.78    1.73
   5   4  -3   13.13    1.87
   5   4  -3   11.21    2.00
   5   4  -3   14.12    2.16
   5   4  -3   11.87    1.78
   5   4  -3   14.94    2.38
   5   4  -3   10.56    2.07
  -5  -4   3   13.02    2.05
  -5  -4   3    6.90    2.25
  -5  -4   3   11.57    2.07
  -5  -4   3   14.33    2.27
  -5  -4   3   17.16    2.40
  -5  -4   3   15.93    2.15
   4   4  -3   23.22    2.43
   4   4  -3   26.94    2.58
   4   4  -3   26.19    2.46
   4   4  -3   25.13    1.90
   4   4  -3   26.43    2.62
   4   4  -3   27.95    2.23
   4   4  -3   24.31    2.39
  -4  -4   3   26.22    2.23
  -4  -4   3   25.85    2.53
  -4  -4   3   30.76    2.76
  -4  -4   3   24.70    2.60
  -4  -4   3   26.63    2.22
   3   4  -3    7.60    1.47
   3   4  -3    6.12    0.45
   3   4  -3    5.98    1.45
   3   4  -3    4.19    1.85
   3   4  -3    6.88    1.03
   3   4  -3    6.44    1.24
   3   4  -3    6.33    1.58
   3   4  -3    6.05    1.54
   3   4  -3    8.13    1.47
  -3  -4   3    6.33    1.24
  -3  -4   3    6.47    1.55
  -3  -4   3    9.22    1.65
  -3  -4   3    6.11    1.51
  -3  -4   3    5.83    1.39
  -3  -4   3    6.24    1.49
   2   4  -3  120.98    3.90
   2   4  -3  118.38    4.31
   2   4  -3  120.14    4.25
   2   4  -3  115.82    3.91
   2   4  -3  117.62    3.22
   2   4  -3  112.08    4.19
   2   4  -3  114.49    4.08
   2   4  -3  119.32    3.98
   2   4  -3  120.74    4.29
  -2  -4   3  113.39    4.18
  -2  -4   3  114.41    3.96
  -2  -4   3  120.73    4.34
  -2  -4   3  118.27    4.24
  -2  -4   3  117.88    4.22
  -2  -4   3  116.91    3.89
  -2  -4   3  118.37    3.72
   1   4  -3   54.96    2.20
   1   4  -3   51.99    1.91
   1   4  -3   59.31    2.59
   1   4  -3   53.80    2.58
   1   4  -3   56.34    2.53
   1   4  -3   54.53    2.29
   1   4  -3   56.53    2.47
   1   4  -3   52.49    1.49
   1   4  -3   53.61    2.46
  -1  -4   3   55.13    2.58
  -1  -4   3   53.15    2.55
  -1  -4   3   53.61    2.55
  -1  -4   3   59.29    2.58
  -1  -4   3   52.82    2.21
  -1  -4   3   55.36    2.60
  -1  -4   3   55.16    1.97
  -1   4  -3  177.88    5.24
  -1   4  -3  169.83    4.61
  -1   4  -3  167.94    4.16
  -1   4  -3  170.79    4.55
  -1   4  -3  168.22    4.56
  -1   4  -3  168.26    4.60
  -1   4  -3  171.31    4.51
  -1   4  -3  170.31    4.78
  -1   4  -3  168.97    4.20
   1  -4   3  163.28    4.48
   1  -4   3  175.99    4.56
   1  -4   3  164.24    4.58
   1  -4   3  165.92    4.35
   1  -4   3  171.26    4.63
   1  -4   3  173.35    5.22
  -2   4  -3  259.60    6.18
  -2   4  -3  253.09    5.87
  -2   4  -3  259.82    6.42
  -2   4  -3  256.53    5.95
  -2   4  -3  257.94    6.82
  -2   4  -3  258.83    6.22
  -2   4  -3  248.24    6.27
   2  -4   3  254.14    5.98
   2  -4   3  259.73    6.07
   2  -4   3  262.43    6.43
   2  -4   3  253.90    6.21
   2  -4   3  260.97    6.24
   2  -4   3  266.02    7.20
  -3   4  -3   31.54    1.52
  -3   4  -3   30.15    1.83
  -3   4  -3   30.58    1.31
  -3   4  -3   33.67    1.81
  -3   4  -3   34.07    2.29
  -3   4  -3   29.37    1.74
  -3   4  -3   33.02    1.58
   3  -4   3   34.75    1.85
   3  -4   3   32.26    0.89
   3  -4   3   30.95    1.00
  -4   4  -3   40.30    2.24
  -4   4  -3   39.97    1.54
  -4   4  -3   42.91    2.07
  -4   4  -3   39.01    1.80
  -4   4  -3   40.47    2.16
  -4   4  -3   43.20    2.17
   4  -4   3   42.15    1.91
   4  -4   3   39.02    2.42
  -5   4  -3   34.66    1.48
  -5   4  -3   34.85    2.50
  -5   4  -3   38.57    2.52
  -5   4  -3   34.76    2.23
   5  -4   3   42.16    2.32
   5  -4   3   37.42    2.70
  -6   4  -3    1.40    1.51
  -6   4  -3   -0.05    1.21
   6  -4   3    0.01    1.52
   6  -4   3    0.57    1.06
   6   3  -3    5.77    1.67
  -6  -3   3    4.46    1.86
  -6  -3   3    6.21    1.93
   5   3  -3   24.98    2.13
   5   3  -3   24.37    2.91
   5   3  -3   20.22    2.33
   5   3  -3   28.08    2.59
   5   3  -3   23.06    3.16
   5   3  -3   26.85    2.79
  -5  -3   3   23.65    2.24
  -5  -3   3   30.19    3.11
  -5  -3   3   30.38    3.06
  -5  -3   3   29.20    2.72
  -5  -3   3   23.54    2.40
  -5  -3   3   23.76    2.54
   4   3  -3   47.01    2.91
   4   3  -3   44.35    2.71
   4   3  -3   42.51    2.34
   4   3  -3   42.73    2.86
   4   3  -3   46.79    3.01
   4   3  -3   43.34    2.83
   4   3  -3   44.80    1.59
  -4  -3   3   41.18    2.56
  -4  -3   3   41.29    2.83
  -4  -3   3   40.74    2.65
  -4  -3   3   37.98    2.42
  -4  -3   3   43.57    2.72
   3   3  -3   17.60    1.84
   3   3  -3   15.83    1.78
   3   3  -3   22.42    2.39
   3   3  -3   17.08    1.90
   3   3  -3   18.38    1.69
   3   3  -3   14.15    1.31
   3   3  -3   18.47    1.58
   3   3  -3   17.81    0.59
  -3  -3   3   17.66    1.86
  -3  -3   3   19.82    1.98
  -3  -3   3   20.33    1.78
  -3  -3   3   16.67    1.96
  -3  -3   3   19.03    1.81
  -3  -3   3   18.31    1.89
   2   3  -3  128.03    4.14
   2   3  -3  134.21    4.38
   2   3  -3  137.79    3.38
   2   3  -3  139.30    4.46
   2   3  -3  139.34    3.95
   2   3  -3  138.45    4.38
   2   3  -3  135.72    4.15
   2   3  -3  137.43    3.62
  -2  -3   3  134.18    4.35
  -2  -3   3  136.99    4.36
  -2  -3   3  139.10    4.42
  -2  -3   3  135.26    4.05
  -2  -3   3  138.91    4.48
  -2  -3   3  133.31    4.08
  -2  -3   3  133.95    4.02
   1   3  -3    0.60    0.30
   1   3  -3    0.31    0.76
   1   3  -3    1.24    0.63
   1   3  -3    0.81    0.48
   1   3  -3    0.65    0.66
   1   3  -3    0.79    0.73
   1   3  -3    0.76    0.77
  -1  -3   3    0.11    0.71
  -1  -3   3    0.01    0.73
  -1  -3   3   -0.31    0.51
  -1  -3   3    0.71    0.66
  -1  -3   3    0.01    0.74
  -1  -3   3    0.54    0.78
  -1  -3   3   -0.11    0.62
   0   3  -3   99.64    3.11
   0   3  -3  104.84    3.10
   0   3  -3  104.98    2.79
   0   3  -3  101.94    2.94
   0   3  -3  107.88    3.14
   0   3  -3  103.40    3.14
   0   3  -3  102.12    3.32
   0   3  -3   94.33    2.31
   0   3  -3  107.02    2.96
   0  -3   3   98.22    3.08
   0  -3   3  106.28    3.39
   0  -3   3  103.57    2.66
   0  -3   3  106.87    3.11
   0  -3   3  100.27    2.48
   0  -3   3  106.44    3.18
   0  -3   3  102.47    2.92
   0  -3   3  105.56    3.12
  -1   3  -3    6.47    0.69
  -1   3  -3    6.20    0.61
  -1   3  -3    6.87    0.70
  -1   3  -3    6.31    0.70
  -1   3  -3    5.44    0.85
  -1   3  -3    7.85    0.90
  -1   3  -3    6.88    0.67
  -1   3  -3    5.95    0.66
   1  -3   3    5.32    0.67
   1  -3   3    5.22    0.87
   1  -3   3    5.30    0.62
   1  -3   3    5.62    0.57
   1  -3   3    6.22    0.65
   1  -3   3    5.26    0.67
  -2   3  -3  111.53    2.85
  -2   3  -3  113.33    2.63
  -2   3  -3  108.22    3.40
  -2   3  -3  109.33    3.28
  -2   3  -3  114.70    2.63
  -2   3  -3  107.76    2.97
  -2   3  -3  114.97    3.23
  -2   3  -3  115.18    3.53
  -2   3  -3  108.59    2.76
   2  -3   3  110.70    2.81
   2  -3   3  113.66    2.59
   2  -3   3  108.62    3.19
   2  -3   3  114.23    3.62
   2  -3   3  104.84    2.73
   2  -3   3  110.42    2.81
   2  -3   3  112.01    2.63
  -3   3  -3   10.35    1.15
  -3   3  -3   10.80    1.10
  -3   3  -3    9.65    0.85
  -3   3  -3   10.69    1.15
  -3   3  -3    8.88    1.13
  -3   3  -3   10.61    1.16
  -3   3  -3   11.52    0.43
  -3   3  -3   11.56    0.68
   3  -3   3   11.50    0.43
   3  -3   3   11.00    0.52
   3  -3   3   10.70    0.89
   3  -3   3   10.73    0.42
   3  -3   3    8.45    1.14
   3  -3   3   11.00    0.53
  -4   3  -3   26.92    2.22
  -4   3  -3   28.49    1.82
  -4   3  -3   28.45    1.89
  -4   3  -3   27.80    1.47
  -4   3  -3   29.30    1.82
  -4   3  -3   28.45    1.12
  -4   3  -3   27.54    1.61
   4  -3   3   27.28    2.12
   4  -3   3   27.80    0.85
   4  -3   3   28.25    1.50
  -5   3  -3   27.70    2.75
  -5   3  -3   25.51    2.13
  -5   3  -3   24.81    2.06
  -5   3  -3   28.05    1.23
  -5   3  -3   23.79    1.64
   5  -3   3   27.57    2.01
   5  -3   3   32.27    2.44
   5  -3   3   27.91    0.90
   5  -3   3   28.58    1.05
  -6   3  -3   -0.13    2.19
  -6   3  -3    2.61    1.40
   6  -3   3    1.48    1.25
   6  -3   3    0.37    1.45
   6   2  -3    0.12    1.28
   6   2  -3    1.85    1.61
   6   2  -3   -1.43    1.38
  -6  -2   3    2.02    1.94
  -6  -2   3    0.96    1.61
  -6  -2   3    1.72    1.20
  -6  -2   3   -1.46    1.24
  -6  -2   3    0.42    1.65
   5   2  -3   41.07    2.38
   5   2  -3   39.06    2.78
   5   2  -3   46.38    2.80
   5   2  -3   42.56    2.80
   5   2  -3   38.92    2.68
  -5  -2   3   44.14    2.83
  -5  -2   3   38.76    2.68
  -5  -2   3   41.15    2.56
  -5  -2   3   43.89    2.85
  -5  -2   3   42.91    2.86
  -5  -2   3   43.68    2.89
   4   2  -3   82.48    3.49
   4   2  -3   77.60    3.33
   4   2  -3   69.51    3.23
   4   2  -3   75.15    3.10
   4   2  -3   72.90    3.33
   4   2  -3   80.50    3.08
   4   2  -3   79.89    3.46
  -4  -2   3   77.54    3.37
  -4  -2   3   79.53    3.37
  -4  -2   3   76.71    3.30
  -4  -2   3   77.28    3.23
  -4  -2   3   80.07    3.97
   3   2  -3  104.14    3.43
   3   2  -3   98.19    3.68
   3   2  -3  106.08    3.77
   3   2  -3  108.35    2.56
   3   2  -3  103.80    3.30
   3   2  -3  109.61    2.80
   3   2  -3  105.99    3.82
   3   2  -3  106.47    3.71
   3   2  -3  108.64    3.73
  -3  -2   3  105.65    3.71
  -3  -2   3  112.70    3.72
  -3  -2   3  106.94    3.70
  -3  -2   3  106.13    3.55
  -3  -2   3  108.11    3.61
  -3  -2   3  103.80    3.01
  -3  -2   3  110.19    3.76
   2   2  -3  120.40    3.73
   2   2  -3  113.61    3.12
   2   2  -3  110.77    3.53
   2   2  -3  117.55    3.48
   2   2  -3  114.27    3.70
   2   2  -3  116.41    3.70
   2   2  -3  113.48    3.19
   2   2  -3  113.10    3.66
  -2  -2   3  120.89    3.54
  -2  -2   3  118.31    3.75
  -2  -2   3  114.54    3.28
  -2  -2   3  118.26    3.68
  -2  -2   3  109.55    3.42
  -2  -2   3  120.10    3.70
  -2  -2   3  114.21    3.65
   1   2  -3  105.49    3.16
   1   2  -3  105.96    3.16
   1   2  -3  106.78    2.98
   1   2  -3  101.67    2.57
   1   2  -3  105.37    2.96
   1   2  -3  104.39    3.11
   1   2  -3  108.72    2.98
   1   2  -3  102.44    3.14
  -1  -2   3  106.22    2.89
  -1  -2   3  105.90    3.20
  -1  -2   3  105.48    3.11
  -1  -2   3  104.14    2.96
  -1  -2   3  102.71    3.14
  -1  -2   3  103.27    3.04
  -1  -2   3  102.13    3.13
   0   2  -3  219.60    5.44
   0   2  -3  226.38    5.58
   0   2  -3  222.82    5.40
   0   2  -3  224.38    5.28
   0  -2   3  220.94    5.38
   0  -2   3  222.71    5.43
   0  -2   3  217.59    5.38
   0  -2   3  216.89    5.59
   0  -2   3  220.58    5.26
   0  -2   3  215.41    5.43
  -1   2  -3  426.49    9.88
  -2   2  -3   56.55    2.01
  -2   2  -3   59.48    2.02
  -2   2  -3   55.54    1.98
  -2   2  -3   59.20    1.94
  -2   2  -3   59.10    1.46
  -2   2  -3   57.83    1.50
  -2   2  -3   59.14    1.59
  -2   2  -3   57.11    1.48
  -2   2  -3   56.99    1.47
  -2   2  -3   57.63    1.70
   2  -2   3   57.94    1.47
   2  -2   3   58.01    1.48
   2  -2   3   58.41    1.47
   2  -2   3   58.79    2.08
   2  -2   3   58.64    1.70
   2  -2   3   55.71    1.98
   2  -2   3   56.05    2.04
  -3   2  -3    4.48    0.51
  -3   2  -3    5.02    0.39
  -3   2  -3    4.79    0.91
  -3   2  -3    4.67    0.78
  -3   2  -3    4.08    0.37
  -3   2  -3    5.42    0.63
  -3   2  -3    3.55    0.88
  -3   2  -3    4.33    0.62
  -3   2  -3    5.21    0.54
   3  -2   3    4.45    0.51
   3  -2   3    4.11    0.93
   3  -2   3    4.62    0.64
   3  -2   3    4.86    0.80
   3  -2   3    5.05    0.46
   3  -2   3    5.04    0.54
   3  -2   3    5.58    0.45
  -4   2  -3   47.64    2.42
  -4   2  -3   45.75    1.31
  -4   2  -3   45.04    1.64
  -4   2  -3   44.61    1.30
  -4   2  -3   38.62    2.18
  -4   2  -3   43.71    1.51
  -4   2  -3   42.09    1.95
   4  -2   3   42.41    1.84
   4  -2   3   44.22    1.37
   4  -2   3   44.25    1.63
   4  -2   3   43.97    2.38
   4  -2   3   43.88    2.03
   4  -2   3   44.20    1.40
  -5   2  -3   20.67    0.94
  -5   2  -3   21.13    2.06
  -5   2  -3   21.63    2.41
  -5   2  -3   24.70    1.26
   5  -2   3   22.66    1.13
   5  -2   3   26.18    2.29
   5  -2   3   22.89    1.33
   5  -2   3   24.59    1.75
   5  -2   3   22.32    1.07
  -6   2  -3    8.77    1.01
  -6   2  -3   10.86    1.80
  -6   2  -3    9.99    0.99
  -6   2  -3   15.16    2.17
   6  -2   3   10.43    2.11
   6  -2   3    6.93    0.80
   6  -2   3    9.26    1.35
   6  -2   3    7.26    0.79
   6   1  -3    1.22    1.25
   6   1  -3    2.19    1.42
   6   1  -3   -0.41    1.14
   6   1  -3    1.66    1.33
   6   1  -3    3.76    1.59
  -6  -1   3    1.92    1.63
  -6  -1   3    1.89    1.35
  -6  -1   3    5.90    1.34
  -6  -1   3    4.77    1.32
  -6  -1   3    2.45    1.44
   5   1  -3  132.42    4.22
   5   1  -3  136.24    5.22
   5   1  -3  125.47    5.03
   5   1  -3  115.03    4.01
   5   1  -3  127.72    4.69
   5   1  -3  120.45    4.36
   5   1  -3  126.08    4.51
  -5  -1   3  124.30    4.73
  -5  -1   3  121.62    4.33
  -5  -1   3  125.43    4.31
  -5  -1   3  123.83    4.41
  -5  -1   3  126.07    4.81
  -5  -1   3  120.23    4.37
  -5  -1   3  126.48    4.37
  -5  -1   3  129.02    4.46
   4   1  -3    0.52    0.90
   4   1  -3   -0.15    0.94
   4   1  -3   -0.03    1.07
   4   1  -3    1.00    0.83
   4   1  -3    0.39    0.44
   4   1  -3    0.32    0.80
   4   1  -3   -0.13    0.77
   4   1  -3    0.06    0.96
  -4  -1   3    1.12    0.92
  -4  -1   3   -0.02    0.80
  -4  -1   3    0.65    0.88
  -4  -1   3    0.22    0.93
  -4  -1   3    1.44    0.92
  -4  -1   3    0.39    0.81
   3   1  -3  168.57    4.85
   3   1  -3  165.80    4.73
   3   1  -3  168.43    4.87
   3   1  -3  172.83    4.98
   3   1  -3  163.77    4.84
   3   1  -3  173.49    4.12
   3   1  -3  175.49    4.60
   3   1  -3  168.45    4.83
  -3  -1   3  171.25    4.92
  -3  -1   3  176.52    4.94
  -3  -1   3  173.09    4.73
  -3  -1   3  166.97    4.08
  -3  -1   3  165.66    4.78
  -3  -1   3  170.33    4.75
  -3  -1   3  173.73    4.86
   2   1  -3   58.00    2.11
   2   1  -3   57.27    1.89
   2   1  -3   57.67    1.94
   2   1  -3   57.93    2.11
   2   1  -3   58.37    1.57
   2   1  -3   57.35    2.08
   2   1  -3   57.25    2.12
   2   1  -3   56.30    2.10
  -2  -1   3   57.17    2.09
  -2  -1   3   58.94    1.71
  -2  -1   3   59.00    1.94
  -2  -1   3   56.18    2.12
  -2  -1   3   54.28    2.03
  -2  -1   3   56.48    2.08
   1   1  -3    8.34    0.60
   1   1  -3    8.51    0.83
   1   1  -3    6.81    0.60
   1   1  -3    7.53    0.77
   1   1  -3    9.01    0.87
   1   1  -3    6.69    0.75
  -1  -1   3    7.84    0.61
  -1  -1   3    7.64    0.80
  -1  -1   3    7.51    0.80
  -1  -1   3    6.92    0.68
  -1  -1   3    7.54    0.78
  -1  -1   3    7.81    0.70
  -1  -1   3    8.86    0.85
  -1  -1   3    8.56    0.67
   0   1  -3    8.53    0.60
   0   1  -3    8.31    0.57
   0   1  -3    8.83    0.36
   0   1  -3    8.24    0.57
   0   1  -3    9.63    0.51
   0   1  -3    9.19    0.64
   0   1  -3    9.20    0.60
   0   1  -3    9.09    0.44
   0  -1   3    8.73    0.62
   0  -1   3    8.99    0.65
   0  -1   3    8.07    0.56
   0  -1   3    8.67    0.48
   0  -1   3    8.43    0.32
   0  -1   3    8.19    0.56
   0  -1   3    8.87    0.58
  -1   1  -3   11.94    0.52
  -1   1  -3   10.22    0.43
  -1   1  -3    9.45    0.46
  -1   1  -3   10.26    0.76
  -1   1  -3    9.81    0.49
  -1   1  -3   11.05    0.51
   1  -1   3    9.87    0.47
   1  -1   3   11.42    0.76
   1  -1   3    9.62    0.85
   1  -1   3   11.22    0.52
   1  -1   3    9.56    0.49
   1  -1   3   10.16    0.80
   1  -1   3   10.15    0.50
   1  -1   3   10.91    0.45
  -2   1  -3  527.35   12.05
  -3   1  -3  172.83    3.97
  -3   1  -3  170.42    4.42
  -3   1  -3  168.63    4.19
  -3   1  -3  171.52    4.17
  -3   1  -3  172.75    4.75
  -3   1  -3  166.90    4.74
  -3   1  -3  174.00    4.45
   3  -1   3  169.45    4.45
   3  -1   3  168.08    4.23
   3  -1   3  167.13    4.33
   3  -1   3  169.55    4.86
   3  -1   3  170.05    4.23
   3  -1   3  170.31    4.44
   3  -1   3  178.70    4.53
  -4   1  -3  153.24    4.86
  -4   1  -3  150.62    4.30
  -4   1  -3  148.11    4.11
  -4   1  -3  154.61    4.20
  -4   1  -3  148.68    3.91
  -4   1  -3  150.47    4.28
  -4   1  -3  153.02    3.98
  -4   1  -3  154.77    4.68
   4  -1   3  150.79    4.32
   4  -1   3  145.76    5.31
   4  -1   3  150.88    4.17
   4  -1   3  151.99    4.83
   4  -1   3  149.57    4.04
   4  -1   3  160.19    4.36
  -5   1  -3   14.32    1.13
  -5   1  -3   15.90    1.92
  -5   1  -3   17.95    1.98
  -5   1  -3   19.07    1.57
  -5   1  -3   17.97    1.21
  -5   1  -3   18.88    1.61
   5  -1   3   17.85    1.29
   5  -1   3   16.95    1.66
   5  -1   3   15.97    1.31
   5  -1   3   20.31    2.19
   5  -1   3   16.39    1.49
   5  -1   3   18.14    1.50
  -6   1  -3   25.52    2.63
  -6   1  -3   24.12    1.82
   6  -1   3   20.20    1.53
   6  -1   3   19.59    1.51
   6  -1   3   29.50    2.95
   6  -1   3   24.41    2.20
   6  -1   3   23.20    1.86
   6   0  -3    4.81    1.34
   6   0  -3    4.64    1.75
   6   0  -3    4.22    1.46
   6   0  -3    2.63    1.07
   6   0  -3    4.06    1.24
  -6   0   3    4.78    1.42
  -6   0   3    6.88    1.26
  -6   0   3    5.72    1.75
  -6   0   3    3.15    1.54
  -6   0   3    7.81    1.26
   5   0  -3   58.12    2.58
   5   0  -3   58.11    2.56
   5   0  -3   57.32    2.52
   5   0  -3   62.90    4.63
   5   0  -3   56.60    2.52
   5   0  -3   60.31    2.23
   5   0  -3   56.05    2.14
   5   0  -3   59.14    2.67
   5   0  -3   55.34    2.91
  -5   0   3   57.85    3.07
  -5   0   3   59.69    2.63
  -5   0   3   56.72    2.57
  -5   0   3   58.26    2.53
  -5   0   3   56.66    2.50
  -5   0   3   55.61    2.65
  -5   0   3   57.87    3.09
  -5   0   3   55.74    2.59
   4   0  -3    2.65    0.82
   4   0  -3    3.52    1.08
   4   0  -3    1.08    0.81
   4   0  -3    3.00    0.84
   4   0  -3    1.69    0.92
   4   0  -3    2.04    0.82
   4   0  -3    2.56    0.64
   4   0  -3    2.55    0.71
   4   0  -3    1.53    0.85
  -4   0   3    2.64    0.99
  -4   0   3    1.77    0.79
  -4   0   3    1.69    0.80
  -4   0   3    3.81    1.19
  -4   0   3    1.87    0.82
  -4   0   3    2.49    0.82
  -4   0   3    1.82    0.94
   3   0  -3  163.85    4.36
   3   0  -3  158.83    4.37
   3   0  -3  156.44    4.52
   3   0  -3  159.69    4.35
   3   0  -3  156.44    4.21
   3   0  -3  158.88    4.16
   3   0  -3  156.93    4.57
   3   0  -3  166.74    4.10
   3   0  -3  157.72    4.39
  -3   0   3  162.69    4.64
  -3   0   3  158.58    4.20
  -3   0   3  159.98    3.71
  -3   0   3  158.70    4.39
  -3   0   3  161.42    4.31
  -3   0   3  164.02    4.56
  -3   0   3  163.34    4.37
   2   0  -3   42.35    1.54
   2   0  -3   40.42    1.52
   2   0  -3   42.05    1.59
   2   0  -3   43.74    1.66
   2   0  -3   42.62    1.31
   2   0  -3   42.37    1.42
   2   0  -3   43.28    1.51
  -2   0   3   42.79    1.60
  -2   0   3   38.97    1.66
  -2   0   3   40.73    1.33
  -2   0   3   42.72    1.55
  -2   0   3   40.57    1.49
  -2   0   3   43.08    1.52
  -2   0   3   43.29    1.48
  -2   0   3   44.08    1.18
  -2   0   3   43.54    1.64
   1   0  -3  194.61    4.62
   1   0  -3  195.08    4.57
  -1   0   3  195.71    4.65
  -1   0   3  192.28    4.60
   0   0  -3   54.22    1.36
   0   0  -3   56.51    1.44
   0   0  -3   55.80    1.28
   0   0  -3   56.85    1.41
   0   0  -3   58.65    1.38
   0   0  -3   57.11    1.37
   0   0   3   57.12    1.28
   0   0   3   56.28    1.43
   0   0   3   55.54    1.37
   0   0   3   57.54    1.34
   0   0   3   52.23    1.39
  -1   0  -3   23.51    0.93
  -1   0  -3   23.82    0.96
  -1   0  -3   23.82    0.90
  -1   0  -3   23.76    0.82
  -1   0  -3   23.26    1.02
  -1   0  -3   23.66    1.15
  -1   0  -3   24.19    0.99
   1   0   3   24.35    0.93
   1   0   3   25.39    0.77
   1   0   3   23.24    0.98
   1   0   3   23.08    1.05
   1   0   3   23.52    0.82
  -2   0  -3  125.88    3.43
  -2   0  -3  134.16    3.61
  -2   0  -3  134.55    3.47
  -2   0  -3  134.30    3.27
  -2   0  -3  133.50    3.61
  -2   0  -3  133.86    3.69
  -2   0  -3  134.51    3.74
  -2   0  -3  134.40    3.39
   2   0   3  130.53    3.64
   2   0   3  140.40    3.61
   2   0   3  131.83    3.63
   2   0   3  135.12    3.71
   2   0   3  132.05    3.48
   2   0   3  135.05    3.50
  -3   0  -3    1.39    0.41
  -3   0  -3    2.23    0.64
  -3   0  -3    1.20    0.53
  -3   0  -3    1.19    0.89
  -3   0  -3    0.84    0.71
  -3   0  -3    1.12    0.65
  -3   0  -3    1.86    0.73
   3   0   3    0.63    0.57
   3   0   3    1.52    0.70
   3   0   3    1.58    0.84
   3   0   3    1.29    0.69
   3   0   3    1.29    0.56
   3   0   3    2.25    0.81
  -4   0  -3   87.08    2.87
  -4   0  -3   86.71    3.43
  -4   0  -3   89.05    3.18
  -4   0  -3   87.27    2.94
  -4   0  -3   83.87    2.94
  -4   0  -3   91.42    3.36
  -4   0  -3   86.89    3.19
  -4   0  -3   90.22    2.95
   4   0   3   88.92    2.97
   4   0   3   84.69    3.01
   4   0   3   87.43    3.21
   4   0   3   90.52    3.02
   4   0   3   89.20    3.21
   4   0   3   85.10    3.26
   4   0   3   84.32    2.84
   4   0   3   92.20    3.41
  -5   0  -3    2.72    0.86
  -5   0  -3    4.62    1.35
  -5   0  -3    4.54    1.14
  -5   0  -3    2.45    1.28
  -5   0  -3    3.15    1.13
  -5   0  -3    2.99    1.10
  -5   0  -3    2.68    0.92
   5   0   3    2.38    1.06
   5   0   3    4.81    1.04
   5   0   3    2.85    0.96
   5   0   3    4.29    1.53
   5   0   3    2.05    0.98
   5   0   3    1.29    1.01
   5   0   3    2.35    1.02
  -6   0  -3   13.38    2.10
  -6   0  -3   14.16    2.02
  -6   0  -3   14.67    1.74
  -6   0  -3   16.58    1.87
   6   0   3   10.78    2.06
   6   0   3   12.04    1.61
   6   0   3   12.10    1.54
   6   0   3   13.30    1.54
   6   0   3   13.25    1.51
   6  -1  -3   31.18    1.86
   6  -1  -3   37.29    2.36
   6  -1  -3   31.25    1.89
   6  -1  -3   31.97    2.61
   6  -1  -3   37.29    3.01
  -6   1   3   39.93    4.53
  -6   1   3   37.27    2.80
  -6   1   3   39.03    1.77
  -6   1   3   34.88    2.34
   5  -1  -3   50.93    2.60
   5  -1  -3   49.69    2.05
   5  -1  -3   49.37    2.00
   5  -1  -3   48.18    2.01
   5  -1  -3   51.71    2.24
   5  -1  -3   52.74    2.42
   5  -1  -3   48.75    2.13
   5  -1  -3   49.65    2.06
  -5   1   3   49.10    2.05
  -5   1   3   49.87    2.79
  -5   1   3   46.91    1.93
  -5   1   3   49.05    2.28
  -5   1   3   52.32    1.98
  -5   1   3   45.11    3.12
   4  -1  -3    7.88    0.90
   4  -1  -3    7.68    0.88
   4  -1  -3    8.22    1.24
   4  -1  -3    9.04    0.92
   4  -1  -3    8.57    0.96
   4  -1  -3    6.35    1.21
   4  -1  -3    9.42    1.07
   4  -1  -3    8.07    0.84
   4  -1  -3    8.47    1.05
  -4   1   3    7.49    1.24
  -4   1   3    8.57    0.69
  -4   1   3    8.73    0.88
  -4   1   3    7.14    1.22
  -4   1   3    8.01    0.57
  -4   1   3    8.99    0.92
  -4   1   3    7.88    0.83
  -4   1   3    8.81    1.23
  -4   1   3    6.87    0.96
   3  -1  -3   79.02    2.68
   3  -1  -3   84.19    2.51
   3  -1  -3   83.98    2.32
   3  -1  -3   80.64    2.33
   3  -1  -3   82.06    2.38
   3  -1  -3   81.57    2.41
   3  -1  -3   84.11    2.59
   3  -1  -3   85.57    2.88
   3  -1  -3   82.84    2.29
  -3   1   3   84.10    2.40
  -3   1   3   82.54    2.31
  -3   1   3   82.84    2.86
  -3   1   3   82.47    2.40
  -3   1   3   82.25    2.35
  -3   1   3   77.99    3.09
  -3   1   3   79.64    2.84
  -3   1   3   80.73    2.25
   2  -1  -3    5.79    0.64
   2  -1  -3    5.42    0.49
   2  -1  -3    4.97    0.67
   2  -1  -3    5.76    0.66
   2  -1  -3    5.81    0.52
   2  -1  -3    5.86    0.57
   2  -1  -3    5.90    0.43
  -2   1   3    6.03    0.52
  -2   1   3    6.01    0.42
  -2   1   3    5.71    0.67
  -2   1   3    5.78    0.74
  -2   1   3    5.62    0.58
  -2   1   3    7.29    0.74
  -2   1   3    6.05    0.52
  -2   1   3    5.57    0.49
  -2   1   3    5.34    0.39
   0  -1  -3   39.70    1.07
   0  -1  -3   38.78    1.23
   0  -1  -3   40.09    1.27
   0  -1  -3   41.63    1.30
   0  -1  -3   42.05    1.09
   0  -1  -3   40.64    1.24
   0  -1  -3   40.99    1.18
   0   1   3   40.13    1.23
   0   1   3   40.75    1.04
   0   1   3   43.21    1.13
   0   1   3   42.04    1.27
   0   1   3   40.83    1.30
   0   1   3   39.89    1.26
   0   1   3   40.23    1.21
   0   1   3   38.90    1.34
  -1  -1  -3  233.95    5.79
  -1  -1  -3  241.91    5.87
  -1  -1  -3  240.84    5.87
  -1  -1  -3  234.64    5.88
  -1  -1  -3  250.98    5.85
   1   1   3  238.81    5.88
   1   1   3  234.95    5.71
   1   1   3  244.32    5.82
   1   1   3  236.02    5.88
  -2  -1  -3  214.56    5.59
  -2  -1  -3  215.29    5.60
  -2  -1  -3  212.31    5.60
  -2  -1  -3  204.66    5.28
  -2  -1  -3  208.24    5.52
  -2  -1  -3  224.94    5.55
  -2  -1  -3  213.04    4.67
  -2  -1  -3  214.99    5.46
   2   1   3  210.94    5.52
   2   1   3  208.59    5.47
   2   1   3  207.62    5.47
   2   1   3  202.53    5.44
   2   1   3  214.41    5.30
   2   1   3  211.85    5.57
   2   1   3  213.17    5.61
  -3  -1  -3   66.97    2.70
  -3  -1  -3   68.01    2.39
  -3  -1  -3   61.33    2.58
  -3  -1  -3   65.21    2.53
  -3  -1  -3   63.69    2.64
  -3  -1  -3   66.23    2.44
  -3  -1  -3   67.50    2.69
   3   1   3   67.26    2.55
   3   1   3   65.97    2.56
   3   1   3   69.24    2.65
   3   1   3   66.27    2.71
   3   1   3   69.96    2.74
   3   1   3   66.43    2.51
   3   1   3   66.14    2.53
  -4  -1  -3   69.40    2.99
  -4  -1  -3   61.58    2.87
  -4  -1  -3   57.74    2.88
  -4  -1  -3   60.82    2.57
  -4  -1  -3   67.93    2.72
  -4  -1  -3   65.20    2.64
  -4  -1  -3   65.30    3.01
   4   1   3   64.27    2.84
   4   1   3   62.44    2.65
   4   1   3   65.51    2.91
   4   1   3   60.90    2.89
   4   1   3   62.53    2.70
   4   1   3   61.44    2.81
   4   1   3   67.05    2.95
  -5  -1  -3    1.54    1.36
  -5  -1  -3    2.11    1.07
  -5  -1  -3    0.95    1.19
  -5  -1  -3    2.72    1.25
  -5  -1  -3    0.42    0.98
  -5  -1  -3    1.80    1.16
   5   1   3    1.64    1.40
   5   1   3    0.66    1.20
   5   1   3    1.13    1.15
   5   1   3    0.97    0.98
   5   1   3    1.90    1.06
   5   1   3    1.16    1.02
   5   1   3    1.79    1.20
  -6  -1  -3   32.00    2.64
  -6  -1  -3   38.42    2.89
  -6  -1  -3   30.71    2.58
  -6  -1  -3   35.41    3.00
  -6  -1  -3   27.30    2.23
   6   1   3   33.76    2.88
   6   1   3   33.70    2.39
   6   1   3   28.05    2.63
   6   1   3   26.70    2.17
   6   1   3   27.98    2.26
   6  -2  -3   12.76    1.65
   6  -2  -3   12.18    1.61
   6  -2  -3   11.36    1.92
   6  -2  -3   10.87    1.12
   6  -2  -3    9.25    0.90
  -6   2   3   13.84    0.87
  -6   2   3   19.38    2.68
  -6   2   3   12.97    1.97
   5  -2  -3   54.43    1.68
   5  -2  -3   50.42    2.44
   5  -2  -3   63.10    3.10
   5  -2  -3   58.04    2.63
   5  -2  -3   53.89    1.86
   5  -2  -3   52.39    1.70
   5  -2  -3   53.73    1.77
  -5   2   3   53.76    1.68
  -5   2   3   56.47    2.82
  -5   2   3   54.75    1.53
  -5   2   3   54.35    1.87
  -5   2   3   56.93    2.44
  -5   2   3   52.32    1.64
  -5   2   3   60.28    2.91
   4  -2  -3   46.96    1.51
   4  -2  -3   47.01    1.34
   4  -2  -3   47.57    1.41
   4  -2  -3   47.10    2.08
   4  -2  -3   46.96    2.19
   4  -2  -3   46.27    2.11
   4  -2  -3   44.01    2.35
   4  -2  -3   45.68    1.43
  -4   2   3   45.72    1.89
  -4   2   3   48.61    1.94
  -4   2   3   48.30    2.29
  -4   2   3   42.78    2.29
  -4   2   3   47.33    1.41
  -4   2   3   47.89    1.26
  -4   2   3   47.61    2.23
  -4   2   3   44.06    1.90
  -4   2   3   48.36    1.25
  -4   2   3   45.96    1.31
   3  -2  -3  189.18    4.82
   3  -2  -3  189.05    4.11
   3  -2  -3  181.76    4.27
   3  -2  -3  184.48    4.18
   3  -2  -3  190.37    5.06
   3  -2  -3  172.86    4.74
   3  -2  -3  184.62    4.16
  -3   2   3  183.97    5.14
  -3   2   3  182.12    4.94
  -3   2   3  187.31    4.56
  -3   2   3  182.44    4.76
  -3   2   3  188.17    4.10
  -3   2   3  186.62    4.96
  -3   2   3  177.99    4.82
  -3   2   3  183.46    4.98
   2  -2  -3   25.72    1.33
   2  -2  -3   26.33    1.39
   2  -2  -3   22.83    1.05
   2  -2  -3   26.27    0.70
   2  -2  -3   24.52    0.71
   2  -2  -3   25.80    0.70
   2  -2  -3   26.29    0.70
   2  -2  -3   24.99    1.24
  -2   2   3   24.88    1.28
  -2   2   3   25.17    0.96
  -2   2   3   24.54    1.11
  -2   2   3   28.07    1.17
  -2   2   3   23.98    1.02
  -2   2   3   26.52    1.23
  -2   2   3   25.95    1.12
   0  -2  -3   14.98    0.94
   0  -2  -3   14.80    0.81
   0  -2  -3   15.97    0.94
   0  -2  -3   13.31    0.77
   0  -2  -3   14.50    0.93
   0  -2  -3   15.81    0.62
   0  -2  -3   15.21    0.68
   0  -2  -3   15.85    0.95
   0   2   3   14.24    0.92
   0   2   3   16.12    0.65
   0   2   3   15.98    0.90
   0   2   3   16.52    0.79
   0   2   3   13.57    0.99
   0   2   3   15.99    0.85
   0   2   3   15.28    0.98
   0   2   3   16.47    0.95
  -1  -2  -3  443.35   10.55
  -1  -2  -3  444.68   10.58
   1   2   3  445.27   10.63
   1   2   3  450.17   10.68
   1   2   3  448.51   10.57
  -2  -2  -3   94.96    3.14
  -2  -2  -3   88.97    3.20
  -2  -2  -3   90.53    3.61
  -2  -2  -3   82.72    2.78
  -2  -2  -3   95.35    3.03
  -2  -2  -3   93.78    3.14
  -2  -2  -3   87.33    3.00
   2   2   3   88.04    2.68
   2   2   3   89.45    2.98
   2   2   3   84.86    3.02
   2   2   3   89.76    3.22
   2   2   3   93.11    3.10
   2   2   3   86.11    3.11
   2   2   3   84.45    3.05
  -3  -2  -3   77.83    2.79
  -3  -2  -3   76.96    3.17
  -3  -2  -3   73.01    3.11
  -3  -2  -3   75.48    2.95
  -3  -2  -3   73.34    3.10
  -3  -2  -3   78.12    3.05
  -3  -2  -3   86.61    3.14
   3   2   3   78.00    3.01
   3   2   3   79.90    3.06
   3   2   3   80.17    3.25
   3   2   3   82.38    2.90
   3   2   3   76.54    2.98
   3   2   3   80.20    3.03
   3   2   3   77.22    3.24
   3   2   3   79.11    2.29
  -4  -2  -3   54.48    2.98
  -4  -2  -3   56.84    2.80
  -4  -2  -3   54.26    2.86
  -4  -2  -3   58.66    2.63
  -4  -2  -3   56.27    2.73
  -4  -2  -3   53.34    2.91
  -4  -2  -3   54.38    2.88
   4   2   3   56.89    2.77
   4   2   3   48.87    2.85
   4   2   3   59.06    2.87
   4   2   3   55.80    2.93
   4   2   3   57.40    2.79
   4   2   3   57.33    2.82
   4   2   3   55.35    2.82
  -5  -2  -3    1.34    1.06
  -5  -2  -3    2.00    1.39
  -5  -2  -3    2.89    1.46
  -5  -2  -3    2.92    1.34
  -5  -2  -3    2.43    1.18
  -5  -2  -3    2.57    1.41
   5   2   3    2.49    1.25
   5   2   3    1.42    1.26
   5   2   3    0.33    1.38
   5   2   3    1.33    1.23
   5   2   3    0.91    1.17
   5   2   3    0.73    1.23
  -6  -2  -3   38.09    3.20
  -6  -2  -3   38.64    3.10
  -6  -2  -3   35.52    2.74
  -6  -2  -3   36.09    3.50
  -6  -2  -3   44.01    3.23
   6   2   3   31.81    2.49
   6   2   3   37.51    3.05
   6  -3  -3   15.73    2.12
   6  -3  -3   16.96    2.16
   6  -3  -3   14.96    1.75
  -6   3   3   13.73    1.43
  -6   3   3   16.84    2.13
  -6   3   3   17.01    2.11
   5  -3  -3    1.32    1.66
   5  -3  -3    1.22    1.15
   5  -3  -3   -0.33    1.20
  -5   3   3    1.27    0.78
  -5   3   3    0.80    0.71
  -5   3   3    0.21    0.93
  -5   3   3    1.37    1.13
   4  -3  -3   19.87    1.94
   4  -3  -3   15.68    1.26
   4  -3  -3   19.74    1.84
  -4   3   3   14.41    1.32
  -4   3   3   16.16    1.54
  -4   3   3   13.32    1.25
  -4   3   3   14.94    1.45
  -4   3   3   14.81    1.39
  -4   3   3   14.14    1.07
  -4   3   3   16.93    1.51
   3  -3  -3   96.99    3.35
   3  -3  -3  103.64    3.31
   3  -3  -3  102.06    3.00
  -3   3   3  105.34    3.46
  -3   3   3  102.73    3.27
  -3   3   3   91.11    2.97
  -3   3   3   98.99    3.33
  -3   3   3  101.15    3.07
  -3   3   3  104.99    2.98
  -3   3   3  101.90    2.79
   2  -3  -3   15.23    0.70
   2  -3  -3   16.05    0.59
   2  -3  -3   14.17    0.95
   2  -3  -3   15.88    1.37
   2  -3  -3   14.81    0.96
   2  -3  -3   15.12    0.74
   2  -3  -3   16.50    0.53
   2  -3  -3   16.25    0.89
  -2   3   3   14.18    0.79
  -2   3   3   14.42    0.65
  -2   3   3   16.29    0.98
  -2   3   3   17.80    1.50
  -2   3   3   15.21    1.15
  -2   3   3   15.96    0.54
  -2   3   3   15.83    0.57
  -2   3   3   15.95    0.92
  -2   3   3   15.15    0.70
  -2   3   3   14.78    0.84
  -2   3   3   12.58    1.11
   1  -3  -3  291.81    6.79
   1  -3  -3  299.05    7.01
   1  -3  -3  301.98    7.12
   1  -3  -3  297.15    7.02
   1  -3  -3  301.44    7.11
   1  -3  -3  290.59    7.30
  -1   3   3  302.52    7.01
  -1   3   3  299.78    7.10
  -1   3   3  295.83    6.97
  -1   3   3  288.78    7.00
  -1   3   3  294.11    7.23
  -1   3   3  297.17    7.13
  -1   3   3  291.44    6.62
  -1   3   3  311.14    7.78
   0  -3  -3    1.12    0.63
   0  -3  -3    0.15    0.54
   0  -3  -3    0.49    0.52
   0  -3  -3    0.79    0.28
   0  -3  -3    0.79    0.52
   0  -3  -3    1.03    0.31
   0  -3  -3    0.58    0.64
   0  -3  -3    0.70    0.68
   0   3   3    1.14    0.70
   0   3   3    1.17    0.63
   0   3   3    0.64    0.44
   0   3   3    0.05    0.58
   0   3   3    0.56    0.63
   0   3   3    0.88    0.68
   0   3   3    1.12    0.60
  -1  -3  -3  253.89    6.26
  -1  -3  -3  251.37    6.66
  -1  -3  -3  242.72    6.37
  -1  -3  -3  250.42    6.77
  -1  -3  -3  260.72    6.81
  -1  -3  -3  257.06    6.01
  -1  -3  -3  252.84    6.66
   1   3   3  248.37    6.29
   1   3   3  248.27    6.63
   1   3   3  262.94    6.85
   1   3   3  248.85    6.74
   1   3   3  253.06    6.65
   1   3   3  254.20    5.92
   1   3   3  258.39    6.71
   1   3   3  257.06    6.78
   1   3   3  254.82    6.49
  -2  -3  -3    0.23    0.80
  -2  -3  -3    1.75    0.92
  -2  -3  -3    0.26    0.84
  -2  -3  -3    1.10    0.95
  -2  -3  -3    0.95    0.74
   2   3   3    0.78    0.72
   2   3   3    0.28    0.84
   2   3   3    1.24    0.92
   2   3   3   -0.20    0.57
   2   3   3    1.85    1.01
   2   3   3    0.73    0.86
   2   3   3    0.16    0.73
  -3  -3  -3   37.60    2.44
  -3  -3  -3   34.20    2.23
  -3  -3  -3   35.07    2.27
  -3  -3  -3   37.25    2.35
  -3  -3  -3   36.76    2.48
  -3  -3  -3   36.50    2.11
   3   3   3   36.16    2.46
   3   3   3   35.89    2.29
   3   3   3   37.42    1.75
   3   3   3   37.44    2.07
   3   3   3   38.62    2.01
   3   3   3   35.00    2.23
   3   3   3   39.48    2.58
   3   3   3   34.51    2.49
  -4  -3  -3   35.80    2.40
  -4  -3  -3   38.78    2.41
  -4  -3  -3   35.98    2.53
  -4  -3  -3   40.04    2.57
  -4  -3  -3   35.89    2.77
  -4  -3  -3   32.94    2.60
   4   3   3   36.67    1.40
   4   3   3   33.90    2.52
   4   3   3   35.34    2.66
   4   3   3   37.35    2.47
   4   3   3   38.49    2.89
   4   3   3   37.46    2.56
   4   3   3   37.16    2.37
   4   3   3   37.88    2.44
  -5  -3  -3   20.14    2.56
  -5  -3  -3   18.63    2.08
  -5  -3  -3   17.71    2.33
  -5  -3  -3   16.37    1.98
  -5  -3  -3   17.75    2.34
   5   3   3   19.49    2.41
   5   3   3   14.92    1.98
   5   3   3   15.50    2.09
   5   3   3   19.52    2.44
   5   3   3   17.78    2.15
   6  -4  -3   59.41    2.90
   6  -4  -3   58.80    3.41
   6  -4  -3   60.49    3.31
  -6   4   3   54.63    2.32
  -6   4   3   58.41    3.21
  -6   4   3   63.74    3.16
   5  -4  -3    1.74    1.05
   5  -4  -3    1.59    1.23
   5  -4  -3    2.19    1.45
  -5   4   3    2.32    0.75
  -5   4   3    0.89    1.07
  -5   4   3    1.21    0.93
  -5   4   3    1.05    1.01
  -5   4   3    0.21    0.91
   4  -4  -3   82.71    3.45
   4  -4  -3   87.74    3.07
   4  -4  -3   82.11    3.28
  -4   4   3   89.38    2.77
  -4   4   3   89.46    2.95
  -4   4   3   79.49    3.08
  -4   4   3   84.62    3.44
   3  -4  -3    4.06    1.18
   3  -4  -3    2.44    0.73
   3  -4  -3    3.38    0.87
  -3   4   3    3.68    0.81
  -3   4   3    3.76    0.62
  -3   4   3    4.24    0.97
  -3   4   3    3.66    1.09
  -3   4   3    3.90    0.80
  -3   4   3    2.73    0.79
  -3   4   3    3.91    0.97
   2  -4  -3   62.85    2.54
   2  -4  -3   63.44    1.96
   2  -4  -3   61.74    1.93
   2  -4  -3   59.96    1.81
   2  -4  -3   60.98    1.75
   2  -4  -3   60.40    1.97
  -2   4   3   61.90    1.78
  -2   4   3   65.12    2.49
  -2   4   3   61.30    1.91
  -2   4   3   58.43    2.77
  -2   4   3   58.49    2.04
  -2   4   3   60.91    1.71
  -2   4   3   60.76    2.26
  -2   4   3   62.07    1.79
  -2   4   3   61.34    2.10
  -2   4   3   61.50    1.68
   1  -4  -3   87.61    2.24
   1  -4  -3   84.41    2.96
   1  -4  -3   87.52    2.86
   1  -4  -3   84.95    2.79
   1  -4  -3   87.22    2.60
   1  -4  -3   86.47    2.72
   1  -4  -3   87.23    2.71
  -1   4   3   86.33    2.59
  -1   4   3   85.29    2.54
  -1   4   3   89.37    2.23
  -1   4   3   86.36    2.80
  -1   4   3   88.45    2.25
  -1   4   3   85.37    2.79
  -1   4   3   84.68    2.66
  -1   4   3   91.90    2.91
  -1   4   3   89.50    2.72
   0  -4  -3   65.79    2.45
   0  -4  -3   64.83    2.26
   0  -4  -3   63.78    2.48
   0  -4  -3   63.89    1.84
   0  -4  -3   63.63    2.60
   0  -4  -3   65.98    2.31
   0  -4  -3   61.51    1.74
   0  -4  -3   65.01    2.59
   0   4   3   63.47    2.44
   0   4   3   63.32    2.17
   0   4   3   63.89    3.32
   0   4   3   60.79    2.44
   0   4   3   65.43    2.03
   0   4   3   68.59    3.24
  -1  -4  -3  101.64    3.04
  -1  -4  -3  103.65    3.61
  -1  -4  -3   98.31    3.25
  -1  -4  -3  103.15    3.60
  -1  -4  -3  101.27    3.68
  -1  -4  -3   98.87    2.88
  -1  -4  -3  103.31    3.70
   1   4   3  100.85    3.65
   1   4   3  104.71    3.61
   1   4   3  101.03    4.18
   1   4   3   96.83    2.78
   1   4   3   99.12    3.66
   1   4   3  102.41    3.15
   1   4   3  105.23    3.60
   1   4   3  105.49    3.68
   1   4   3  100.70    3.41
  -2  -4  -3   -0.84    0.95
  -2  -4  -3    2.01    1.09
  -2  -4  -3   -0.80    0.86
  -2  -4  -3    0.63    0.72
   2   4   3    1.07    1.06
   2   4   3   -0.11    0.80
   2   4   3    0.28    0.74
   2   4   3    0.91    0.98
   2   4   3    1.02    1.04
   2   4   3    0.60    0.98
  -3  -4  -3   75.80    3.66
  -3  -4  -3   79.67    3.58
  -3  -4  -3   77.11    3.43
  -3  -4  -3   75.93    3.26
  -3  -4  -3   71.55    3.68
  -3  -4  -3   78.34    3.20
   3   4   3   79.08    3.49
   3   4   3   75.41    2.96
   3   4   3   73.96    3.22
   3   4   3   75.19    3.24
   3   4   3   72.99    3.51
   3   4   3   82.28    3.89
   3   4   3   77.02    3.00
   3   4   3   74.44    3.51
  -4  -4  -3    0.71    1.20
  -4  -4  -3    1.33    1.44
  -4  -4  -3    1.61    1.18
  -4  -4  -3   -0.30    1.31
  -4  -4  -3   -0.35    1.15
  -4  -4  -3    0.18    1.50
   4   4   3   -0.23    1.29
   4   4   3   -0.52    1.46
   4   4   3    1.03    1.41
   4   4   3    1.43    1.17
   4   4   3   -0.07    1.15
   4   4   3    1.11    1.22
   4   4   3    0.00    1.24
  -5  -4  -3   13.41    2.05
  -5  -4  -3   13.51    2.05
  -5  -4  -3   16.32    2.56
   5   4   3   14.75    2.24
   5   4   3   12.63    2.16
   5   4   3   15.34    2.05
   5   4   3   13.07    2.15
   5   4   3   18.32    2.52
   6  -5  -3   12.93    2.25
   6  -5  -3   15.36    2.33
   6  -5  -3   14.67    1.88
  -6   5   3   10.95    1.61
  -6   5   3    9.88    2.16
   5  -5  -3    4.63    1.92
   5  -5  -3    3.04    1.75
   5  -5  -3    3.26    1.65
  -5   5   3    3.54    0.94
  -5   5   3    3.84    1.01
  -5   5   3    4.22    1.15
  -5   5   3    3.15    1.19
  -5   5   3    3.38    1.16
   4  -5  -3   51.15    2.30
   4  -5  -3   47.03    3.35
  -4   5   3   48.02    3.11
  -4   5   3   47.88    1.93
  -4   5   3   51.01    2.98
  -4   5   3   49.98    2.37
  -4   5   3   48.18    2.12
   3  -5  -3    2.46    0.26
   3  -5  -3    2.65    0.36
   3  -5  -3    1.39    1.14
   3  -5  -3    2.28    0.33
   3  -5  -3    2.02    0.47
  -3   5   3    3.19    1.22
  -3   5   3    3.08    0.52
  -3   5   3    4.88    0.97
  -3   5   3    2.66    0.31
  -3   5   3    2.53    0.35
  -3   5   3    3.21    0.92
   2  -5  -3   82.47    2.52
   2  -5  -3   79.26    2.34
   2  -5  -3   83.89    3.18
   2  -5  -3   81.86    2.65
   2  -5  -3   80.11    2.60
   2  -5  -3   77.74    2.45
   2  -5  -3   78.64    2.38
  -2   5   3   76.66    2.08
  -2   5   3   83.84    2.84
  -2   5   3   80.27    3.59
  -2   5   3   79.92    2.64
  -2   5   3   76.53    2.60
  -2   5   3   78.12    2.74
  -2   5   3   80.23    2.43
  -2   5   3   80.35    2.99
  -2   5   3   75.87    2.32
  -2   5   3   70.03    2.02
   1  -5  -3   63.59    2.61
   1  -5  -3   61.10    2.40
   1  -5  -3   62.82    2.41
   1  -5  -3   59.87    2.20
   1  -5  -3   60.17    2.53
   1  -5  -3   63.21    1.74
  -1   5   3   62.49    2.36
  -1   5   3   62.70    2.44
  -1   5   3   63.58    2.56
  -1   5   3   60.93    2.51
  -1   5   3   61.94    1.87
  -1   5   3   63.66    3.08
  -1   5   3   60.81    2.09
  -1   5   3   61.84    2.41
  -1   5   3   63.18    2.50
   0  -5  -3   82.23    3.04
   0  -5  -3   83.62    2.15
   0  -5  -3   79.71    2.83
   0  -5  -3   79.05    3.13
   0  -5  -3   80.11    2.29
   0  -5  -3   77.87    2.81
   0  -5  -3   82.97    3.12
   0  -5  -3   83.69    3.27
   0   5   3   78.30    3.20
   0   5   3   71.26    3.36
   0   5   3   77.01    2.97
   0   5   3   77.17    2.50
   0   5   3   79.52    3.14
   0   5   3   81.47    3.03
   0   5   3   79.62    3.15
   0   5   3   80.93    2.73
  -1  -5  -3   85.65    3.66
  -1  -5  -3   87.10    2.79
  -1  -5  -3   86.16    3.16
  -1  -5  -3   87.54    2.60
  -1  -5  -3   86.59    3.50
  -1  -5  -3   86.68    3.66
  -1  -5  -3   90.27    3.60
   1   5   3   88.18    3.56
   1   5   3   88.22    3.77
   1   5   3   88.30    3.75
   1   5   3   95.44    3.84
   1   5   3   81.79    2.65
   1   5   3   88.61    3.64
   1   5   3   90.77    3.39
   1   5   3   84.49    3.47
   1   5   3   85.75    2.97
  -2  -5  -3    8.54    1.61
  -2  -5  -3    9.04    1.72
  -2  -5  -3   10.43    1.83
  -2  -5  -3   13.19    1.64
  -2  -5  -3    9.24    1.22
  -2  -5  -3   10.41    1.65
   2   5   3    8.95    1.65
   2   5   3    8.46    1.73
   2   5   3   12.08    1.66
   2   5   3   10.55    1.44
   2   5   3    8.45    1.70
   2   5   3    9.38    1.72
   2   5   3    8.96    1.46
   2   5   3   10.28    1.81
  -3  -5  -3   76.74    4.36
  -3  -5  -3   72.47    3.28
  -3  -5  -3   80.59    3.98
  -3  -5  -3   76.89    3.69
  -3  -5  -3   71.43    3.86
   3   5   3   74.99    2.93
   3   5   3   75.85    3.52
   3   5   3   72.82    3.91
   3   5   3   77.14    3.70
   3   5   3   75.09    3.99
   3   5   3   73.94    3.65
   3   5   3   76.23    3.30
   3   5   3   79.20    3.51
   3   5   3   80.86    3.89
  -4  -5  -3    2.11    1.63
  -4  -5  -3    0.44    1.41
  -4  -5  -3    0.48    1.42
  -4  -5  -3    1.77    1.35
  -4  -5  -3   -0.93    1.99
   4   5   3    0.37    1.42
   4   5   3    1.98    1.70
   4   5   3    0.59    1.44
   4   5   3    0.33    1.16
   4   5   3    1.68    1.49
   6  -6  -3   12.21    2.24
   5  -6  -3    8.90    1.94
  -5   6   3    7.14    1.66
  -5   6   3    7.93    1.48
  -5   6   3    8.64    1.31
   4  -6  -3   16.49    2.12
  -4   6   3   19.48    1.68
  -4   6   3   17.92    1.50
  -4   6   3   19.13    3.64
  -4   6   3   19.22    1.89
   3  -6  -3    0.84    1.44
   3  -6  -3    0.74    0.50
   3  -6  -3   -0.22    0.45
   3  -6  -3    0.66    0.72
   3  -6  -3    0.81    0.55
   3  -6  -3    0.33    0.37
  -3   6   3    0.23    0.43
  -3   6   3    0.94    0.92
  -3   6   3    0.07    0.32
  -3   6   3    0.70    0.98
  -3   6   3    0.24    1.19
  -3   6   3    0.55    0.53
   2  -6  -3   78.01    2.62
   2  -6  -3   77.57    2.65
   2  -6  -3   78.96    3.41
   2  -6  -3   79.38    2.29
   2  -6  -3   80.59    2.77
   2  -6  -3   77.77    2.86
  -2   6   3   76.24    2.09
  -2   6   3   76.12    3.06
  -2   6   3   76.47    2.82
  -2   6   3   80.25    3.87
  -2   6   3   76.93    2.78
  -2   6   3   81.28    2.90
  -2   6   3   75.70    2.55
  -2   6   3   77.44    2.22
  -2   6   3   73.18    2.62
   1  -6  -3    7.30    1.34
   1  -6  -3    6.17    0.62
   1  -6  -3    6.15    1.03
   1  -6  -3    4.29    1.02
   1  -6  -3    6.94    1.54
   1  -6  -3    6.94    1.19
  -1   6   3    8.07    1.63
  -1   6   3    4.66    1.21
  -1   6   3    3.84    1.15
  -1   6   3    3.32    1.00
  -1   6   3    6.40    1.27
  -1   6   3    5.95    1.11
  -1   6   3    5.64    0.73
  -1   6   3    6.38    0.87
  -1   6   3    7.35    1.20
   0  -6  -3   44.74    2.13
   0  -6  -3   38.58    2.42
   0  -6  -3   38.25    2.12
   0  -6  -3   37.95    2.39
   0  -6  -3   39.05    2.49
   0  -6  -3   38.57    1.39
   0   6   3   41.25    2.38
   0   6   3   39.85    1.84
   0   6   3   38.13    2.65
   0   6   3   41.21    2.00
   0   6   3   39.56    2.83
   0   6   3   37.91    2.43
   0   6   3   39.65    2.41
   0   6   3   40.02    2.61
  -1  -6  -3   48.74    2.90
  -1  -6  -3   49.68    2.52
  -1  -6  -3   49.43    2.98
  -1  -6  -3   47.73    1.99
  -1  -6  -3   47.04    2.98
  -1  -6  -3   46.09    2.85
  -1  -6  -3   48.55    1.75
   1   6   3   45.34    2.24
   1   6   3   44.32    3.15
   1   6   3   45.53    3.19
   1   6   3   46.45    2.87
   1   6   3   47.82    2.92
   1   6   3   48.83    2.84
   1   6   3   46.75    1.95
   1   6   3   42.91    2.91
   1   6   3   45.10    2.94
  -2  -6  -3   14.23    1.57
  -2  -6  -3   15.24    1.34
  -2  -6  -3   14.20    2.05
  -2  -6  -3   14.27    2.00
  -2  -6  -3   15.19    1.80
  -2  -6  -3   15.68    2.28
  -2  -6  -3   15.91    2.11
   2   6   3   13.12    2.06
   2   6   3   16.54    2.35
   2   6   3   19.45    2.26
   2   6   3   18.56    2.37
   2   6   3   16.94    1.83
   2   6   3   18.27    2.42
   2   6   3   15.04    1.95
   2   6   3   15.90    2.22
  -3  -6  -3   15.55    2.34
  -3  -6  -3   11.26    1.55
  -3  -6  -3   11.76    1.76
  -3  -6  -3    8.82    1.92
   3   6   3   16.00    2.28
   3   6   3   12.21    1.72
   3   6   3   16.54    3.65
   3   6   3   14.65    2.64
   3   6   3   11.97    1.48
   3   6   3   10.23    2.06
   3   6   3   13.63    1.74
   3   6   3   14.00    2.25
  -4  -6  -3    0.26    1.12
  -4  -6  -3    1.59    1.80
  -4  -6  -3    2.36    1.71
   4   6   3    5.49    2.24
   4   6   3    1.26    1.74
   4   6   3    0.30    1.29
   5  -7  -3    6.11    1.98
  -5   7   3    4.16    1.54
  -5   7   3    4.85    1.90
  -5   7   3    4.59    2.67
   4  -7  -3   11.83    2.19
  -4   7   3   10.19    1.99
  -4   7   3   11.88    1.70
  -4   7   3    8.72    1.45
   3  -7  -3   10.22    1.02
   3  -7  -3   10.22    0.92
   3  -7  -3   11.17    1.88
   3  -7  -3   13.94    1.22
   3  -7  -3   11.06    1.23
  -3   7   3   11.33    1.90
  -3   7   3   10.06    1.01
  -3   7   3    9.01    1.90
  -3   7   3   12.49    1.23
   2  -7  -3   20.76    1.64
   2  -7  -3   24.49    1.81
   2  -7  -3   22.90    2.22
   2  -7  -3   23.62    1.61
   2  -7  -3   20.90    1.55
  -2   7   3   24.12    2.57
  -2   7   3   21.79    1.63
  -2   7   3   24.64    2.69
  -2   7   3   23.20    1.84
  -2   7   3   19.60    1.14
  -2   7   3   19.82    1.85
   1  -7  -3    0.17    0.35
   1  -7  -3   -0.91    0.94
   1  -7  -3   -0.08    1.18
   1  -7  -3    0.72    0.94
   1  -7  -3    0.38    0.84
   1  -7  -3    0.04    0.81
  -1   7   3    0.10    1.13
  -1   7   3    0.02    1.10
  -1   7   3   -0.59    0.95
  -1   7   3    0.74    0.61
  -1   7   3    0.26    1.01
  -1   7   3    0.58    1.41
  -1   7   3   -0.23    1.15
   0  -7  -3   28.20    2.32
   0  -7  -3   29.58    2.26
   0  -7  -3   29.74    2.00
   0  -7  -3   29.77    2.42
   0  -7  -3   27.81    1.14
   0  -7  -3   25.07    2.50
   0   7   3   30.38    1.73
   0   7   3   31.83    2.48
   0   7   3   31.35    2.77
   0   7   3   28.59    2.60
   0   7   3   33.63    2.66
   0   7   3   30.74    2.38
   0   7   3   29.74    2.63
   0   7   3   31.00    3.07
  -1  -7  -3   22.26    2.22
  -1  -7  -3   20.19    2.25
  -1  -7  -3   23.81    1.51
  -1  -7  -3   24.66    2.69
  -1  -7  -3   24.82    2.45
  -1  -7  -3   20.69    1.91
  -1  -7  -3   22.34    1.22
   1   7   3   25.79    2.78
   1   7   3   24.24    2.42
   1   7   3   20.78    2.52
   1   7   3   22.30    2.55
   1   7   3   21.85    1.82
   1   7   3   24.11    2.55
   1   7   3   18.45    2.27
   1   7   3   25.21    2.79
  -2  -7  -3   15.92    1.95
  -2  -7  -3   15.55    1.97
  -2  -7  -3   12.29    2.07
  -2  -7  -3   11.67    2.03
  -2  -7  -3   15.06    2.30
   2   7   3   15.42    2.12
   2   7   3   17.17    2.51
   2   7   3   12.78    2.08
   2   7   3   18.07    2.39
   2   7   3   16.09    2.62
   2   7   3   16.52    1.85
   2   7   3   15.99    2.52
  -3  -7  -3    8.70    2.17
   3   7   3   14.57    2.41
   3   7   3    7.61    2.19
   3   7   3    7.36    1.69
   3   7   3   13.84    2.66
   3   7   3    5.10    1.97
   4  -8  -3    5.83    2.01
  -4   8   3    9.32    1.73
  -4   8   3    7.89    2.08
   3  -8  -3   20.67    1.37
   3  -8  -3   19.17    1.66
   3  -8  -3   18.54    1.27
   3  -8  -3   25.54    2.78
  -3   8   3   27.51    1.71
  -3   8   3   26.51    1.47
  -3   8   3   20.94    2.85
  -3   8   3   23.51    2.41
   2  -8  -3   22.88    1.74
   2  -8  -3   17.39    1.69
   2  -8  -3   18.19    1.77
  -2   8   3   18.42    2.56
  -2   8   3   23.62    2.06
  -2   8   3   25.43    2.21
  -2   8   3   20.45    2.25
   1  -8  -3    6.63    1.44
   1  -8  -3    6.41    1.27
   1  -8  -3    3.81    1.21
  -1   8   3    6.58    2.08
  -1   8   3    7.04    1.55
  -1   8   3    7.11    1.67
  -1   8   3    3.03    1.63
   0  -8  -3   13.27    1.91
   0  -8  -3   18.15    2.14
   0  -8  -3   18.17    1.85
   0   8   3   17.67    2.39
   0   8   3   19.89    2.60
   0   8   3   15.27    2.39
   0   8   3   20.41    2.56
   0   8   3   21.04    2.54
  -1  -8  -3    2.67    1.31
  -1  -8  -3    1.69    1.52
  -1  -8  -3    1.13    1.44
   1   8   3    5.66    1.96
   1   8   3    3.92    1.83
   1   8   3    3.75    1.79
   1   8   3    3.52    1.74
   1   8   3    3.67    1.82
   1   8   3    2.92    1.86
  -2  -8  -3   15.62    2.44
   2   8   3   11.50    2.39
   2   8   3   15.62    2.62
   2   8   3   10.18    1.92
   2   8   3   10.06    2.21
   2   8   3   16.17    2.82
   2  -9  -3    4.15    1.18
   2  -9  -3    5.09    1.11
  -2   9   3    3.39    1.83
  -2   9   3    7.01    1.51
  -2   9   3    5.32    1.97
  -2   9   3    6.93    1.45
  -1   9   3    1.66    1.44
  -1   9   3    0.71    1.73
  -1   9   3    0.56    1.57
  -1   9   3    4.10    1.56
   0   9   3   14.87    2.51
   0   9   3   15.75    2.40
   0   9   3    8.31    2.36
   0   9  -4   13.97    2.36
   0   9  -4   12.29    2.97
   0   9  -4   17.89    2.57
   0  -9   4   15.78    1.90
  -1   9  -4   16.67    2.99
  -1   9  -4    5.35    1.87
  -1   9  -4   12.20    1.77
   1  -9   4    7.47    1.32
   1  -9   4    3.05    1.51
  -2   9  -4   14.86    3.74
  -2   9  -4   18.32    1.82
  -2   9  -4    9.08    2.38
   2  -9   4   18.51    1.81
   2  -9   4   11.25    1.44
  -3   9  -4    0.83    1.91
  -3   9  -4    5.86    1.69
   2   8  -4    0.61    2.84
   2   8  -4    8.18    2.28
   2   8  -4    8.82    1.92
   2   8  -4    2.95    2.27
  -2  -8   4    9.26    1.98
  -2  -8   4    6.37    1.81
   1   8  -4   17.78    2.42
   1   8  -4   21.19    2.56
   1   8  -4   14.10    1.79
   1   8  -4   14.99    2.38
   1   8  -4   20.93    2.45
   1   8  -4   16.51    2.36
  -1  -8   4   15.38    2.39
  -1  -8   4   22.13    2.44
  -1  -8   4   16.57    2.02
  -1  -8   4   13.60    2.22
   0   8  -4    8.43    1.70
   0   8  -4    5.67    1.62
   0   8  -4    6.04    1.65
   0   8  -4    4.83    1.69
   0   8  -4    5.31    1.25
   0  -8   4    7.28    1.51
   0  -8   4    4.80    1.51
   0  -8   4    6.49    1.79
   0  -8   4    5.80    1.38
  -1   8  -4    2.18    1.53
  -1   8  -4    5.55    1.12
  -1   8  -4    6.53    1.44
  -1   8  -4    5.18    1.33
  -1   8  -4    4.60    1.81
   1  -8   4    3.77    1.41
   1  -8   4    5.50    1.23
  -2   8  -4   11.86    2.12
  -2   8  -4   19.74    1.78
  -2   8  -4   18.44    2.14
  -2   8  -4   16.57    1.66
   2  -8   4   14.45    1.93
   2  -8   4   11.70    1.58
   2  -8   4   14.02    1.42
  -3   8  -4    2.38    1.53
  -3   8  -4    0.74    1.62
  -3   8  -4    2.49    0.72
  -3   8  -4    1.14    0.65
  -3   8  -4    1.01    1.38
   3  -8   4    0.09    0.81
   3  -8   4    0.75    0.71
   3  -8   4    2.63    0.78
  -4   8  -4   12.77    2.36
  -4   8  -4   16.30    2.32
   3   7  -4   31.46    2.63
   3   7  -4   24.50    2.40
   3   7  -4   41.22    3.46
   3   7  -4   30.91    3.34
   3   7  -4   39.11    3.16
  -3  -7   4   34.34    3.11
  -3  -7   4   33.64    3.32
  -3  -7   4   27.88    2.98
  -3  -7   4   27.98    2.28
   2   7  -4    4.96    1.74
   2   7  -4    0.42    1.43
   2   7  -4    1.60    1.47
   2   7  -4    2.22    1.53
   2   7  -4    1.67    1.51
   2   7  -4    0.19    1.31
   2   7  -4    0.96    1.12
  -2  -7   4    1.86    0.99
  -2  -7   4    3.17    1.36
  -2  -7   4    1.62    0.94
  -2  -7   4    1.18    1.39
  -2  -7   4    2.30    1.35
  -2  -7   4    1.05    1.50
   1   7  -4   39.45    2.40
   1   7  -4   41.24    2.87
   1   7  -4   38.00    3.01
   1   7  -4   35.07    2.78
   1   7  -4   43.67    3.13
   1   7  -4   38.53    2.73
   1   7  -4   44.68    3.05
  -1  -7   4   36.45    1.91
  -1  -7   4   36.25    2.97
  -1  -7   4   40.98    2.55
  -1  -7   4   43.55    2.87
  -1  -7   4   38.98    1.73
  -1  -7   4   37.78    2.79
  -1  -7   4   44.06    2.91
   0   7  -4   -0.95    1.16
   0   7  -4   -0.39    1.16
   0   7  -4    1.71    1.20
   0   7  -4    1.89    1.24
   0   7  -4    1.08    1.14
   0   7  -4   -1.14    1.05
   0  -7   4    1.44    1.00
   0  -7   4    0.18    1.09
   0  -7   4    0.65    1.19
   0  -7   4    1.08    1.25
   0  -7   4    1.20    1.12
  -1   7  -4   31.27    2.55
  -1   7  -4   27.04    2.13
  -1   7  -4   26.88    2.66
  -1   7  -4   27.29    2.16
  -1   7  -4   29.73    1.76
  -1   7  -4   29.45    2.16
  -1   7  -4   24.23    2.12
   1  -7   4   30.08    2.21
   1  -7   4   21.56    2.08
   1  -7   4   25.60    1.94
   1  -7   4   29.67    1.87
  -2   7  -4   20.81    1.76
  -2   7  -4   21.12    1.44
  -2   7  -4   22.69    1.62
  -2   7  -4   23.92    1.71
  -2   7  -4   24.15    2.59
  -2   7  -4   21.69    1.89
   2  -7   4   23.59    1.67
   2  -7   4   24.25    1.54
   2  -7   4   22.97    1.81
   2  -7   4   21.89    1.81
  -3   7  -4    8.34    1.01
  -3   7  -4   10.22    1.92
  -3   7  -4    9.18    0.87
  -3   7  -4   10.68    1.78
  -3   7  -4    8.12    0.96
  -3   7  -4    8.87    0.86
  -3   7  -4   11.92    1.48
   3  -7   4    8.01    1.13
   3  -7   4   10.33    1.11
   3  -7   4    8.01    1.00
   3  -7   4    9.60    1.12
  -4   7  -4   25.62    2.91
  -4   7  -4   22.06    2.25
  -4   7  -4   25.17    1.84
  -4   7  -4   24.95    2.03
  -5   7  -4   -2.18    1.35
  -5   7  -4   -0.96    1.33
   5  -7   4    0.01    1.38
   4   6  -4   14.19    2.44
   4   6  -4   12.27    1.95
   4   6  -4    8.85    1.96
  -4  -6   4    5.84    2.02
  -4  -6   4    9.14    2.09
  -4  -6   4   10.09    2.07
  -4  -6   4    6.09    1.50
   3   6  -4   45.01    3.37
   3   6  -4   37.02    2.66
   3   6  -4   41.59    2.56
   3   6  -4   47.68    3.43
   3   6  -4   39.49    3.14
   3   6  -4   42.92    2.93
   3   6  -4   37.24    3.04
  -3  -6   4   38.52    3.07
  -3  -6   4   40.48    2.54
  -3  -6   4   46.00    3.30
  -3  -6   4   41.30    2.55
  -3  -6   4   43.79    3.19
  -3  -6   4   40.29    3.20
   2   6  -4    6.59    1.75
   2   6  -4    2.40    1.26
   2   6  -4    2.94    1.42
   2   6  -4    2.65    1.11
   2   6  -4    5.04    1.60
   2   6  -4    6.15    1.70
   2   6  -4    4.86    1.61
   2   6  -4    2.97    1.52
  -2  -6   4    3.94    1.52
  -2  -6   4    6.00    2.41
  -2  -6   4    5.10    1.60
  -2  -6   4    2.90    0.95
  -2  -6   4    3.71    1.38
  -2  -6   4    4.14    1.04
  -2  -6   4    3.40    1.50
   1   6  -4   54.15    2.98
   1   6  -4   49.63    2.20
   1   6  -4   52.78    3.31
   1   6  -4   45.63    3.01
   1   6  -4   48.45    3.01
   1   6  -4   50.21    3.04
   1   6  -4   49.32    2.71
  -1  -6   4   52.89    2.07
  -1  -6   4   53.62    2.15
  -1  -6   4   49.29    2.88
  -1  -6   4   49.34    3.00
  -1  -6   4   53.00    3.39
  -1  -6   4   50.74    2.90
  -1  -6   4   46.93    2.48
   0   6  -4    9.74    1.60
   0   6  -4   12.43    1.49
   0   6  -4   10.30    1.57
   0   6  -4   13.03    1.65
   0   6  -4   11.84    1.55
   0   6  -4   13.48    1.66
   0   6  -4   12.53    1.33
   0   6  -4   10.03    1.70
   0  -6   4   13.31    1.51
   0  -6   4    9.91    1.45
   0  -6   4   10.62    1.62
   0  -6   4   10.42    1.71
   0  -6   4    8.79    1.46
   0  -6   4   10.00    0.58
   0  -6   4    8.68    0.44
   0  -6   4    7.56    1.54
  -1   6  -4   88.90    2.41
  -1   6  -4   93.69    3.35
  -1   6  -4   89.22    3.36
  -1   6  -4   85.85    3.46
  -1   6  -4   96.22    3.29
  -1   6  -4   84.79    3.89
  -1   6  -4   87.04    3.37
  -1   6  -4   93.07    3.33
  -1   6  -4   85.50    2.84
   1  -6   4   87.61    3.37
   1  -6   4   85.55    2.95
   1  -6   4   88.61    3.29
   1  -6   4   86.59    3.96
   1  -6   4   89.42    3.38
  -2   6  -4   31.55    1.80
  -2   6  -4   29.87    1.74
  -2   6  -4   29.38    1.85
  -2   6  -4   27.85    1.61
  -2   6  -4   29.24    2.47
  -2   6  -4   31.05    1.46
  -2   6  -4   31.03    1.58
  -2   6  -4   27.95    1.48
   2  -6   4   29.37    1.49
   2  -6   4   28.05    1.75
   2  -6   4   30.84    1.84
   2  -6   4   27.27    1.61
  -3   6  -4   35.40    1.85
  -3   6  -4   28.57    2.13
  -3   6  -4   32.88    2.58
  -3   6  -4   31.50    0.87
  -3   6  -4   34.49    1.35
  -3   6  -4   33.70    1.24
  -3   6  -4   33.82    1.13
  -3   6  -4   35.68    2.28
   3  -6   4   33.80    1.89
   3  -6   4   31.08    1.42
   3  -6   4   34.96    1.16
   3  -6   4   33.31    1.47
   3  -6   4   33.12    1.56
   3  -6   4   33.95    1.27
  -4   6  -4   50.40    2.49
  -4   6  -4   49.73    2.14
  -4   6  -4   51.65    3.14
  -4   6  -4   50.44    2.67
  -4   6  -4   45.07    1.71
   4  -6   4   51.15    2.64
  -5   6  -4    4.13    1.51
  -5   6  -4    4.32    1.37
  -5   6  -4    1.23    2.31
   5  -6   4    4.42    1.54
  -5  -5   4    6.28    1.61
  -5  -5   4    8.49    2.02
  -5  -5   4    3.02    1.72
  -5  -5   4    6.80    1.91
   4   5  -4   18.12    2.49
   4   5  -4   20.09    2.50
   4   5  -4   22.92    2.31
   4   5  -4   24.79    2.89
   4   5  -4   21.53    1.78
  -4  -5   4   22.54    2.61
  -4  -5   4   24.06    2.77
  -4  -5   4   24.63    2.35
  -4  -5   4   22.52    2.19
  -4  -5   4   22.58    2.41
  -4  -5   4   18.33    2.42
   3   5  -4   20.22    2.44
   3   5  -4   16.26    1.98
   3   5  -4   14.28    2.09
   3   5  -4   16.49    1.70
   3   5  -4   17.95    2.13
   3   5  -4   20.21    2.47
   3   5  -4   16.05    1.35
  -3  -5   4   18.62    1.95
  -3  -5   4   17.33    2.21
  -3  -5   4   17.93    2.31
  -3  -5   4   17.03    1.97
  -3  -5   4   14.91    2.23
   2   5  -4   24.28    2.43
   2   5  -4   21.98    2.00
   2   5  -4   19.28    1.76
   2   5  -4   23.50    1.99
   2   5  -4   20.84    2.17
   2   5  -4   21.57    2.16
   2   5  -4   23.88    2.37
   2   5  -4   24.20    1.29
   2   5  -4   24.65    2.36
   2   5  -4   21.77    1.08
  -2  -5   4   18.43    2.08
  -2  -5   4   22.30    1.61
  -2  -5   4   20.62    2.15
  -2  -5   4   23.87    1.89
  -2  -5   4   21.15    2.00
  -2  -5   4   24.76    2.36
   1   5  -4   48.20    2.39
   1   5  -4   44.89    2.51
   1   5  -4   52.16    2.78
   1   5  -4   50.37    2.62
   1   5  -4   47.05    2.65
   1   5  -4   47.84    2.25
   1   5  -4   49.53    2.74
   1   5  -4   50.74    2.04
  -1  -5   4   46.72    2.62
  -1  -5   4   44.43    2.50
  -1  -5   4   49.07    3.47
  -1  -5   4   49.47    2.68
  -1  -5   4   49.14    1.95
  -1  -5   4   47.54    2.70
   0   5  -4   11.65    1.10
   0   5  -4    9.71    1.25
   0   5  -4   11.64    1.59
   0   5  -4    9.85    1.27
   0   5  -4   10.41    1.16
   0   5  -4   11.22    1.35
   0   5  -4    9.00    1.29
   0   5  -4    9.16    1.28
   0  -5   4   12.02    1.27
   0  -5   4   11.07    1.56
   0  -5   4    8.64    1.25
   0  -5   4   11.04    1.46
   0  -5   4   10.25    0.49
   0  -5   4    9.78    1.28
   0  -5   4    8.35    1.27
   0  -5   4   10.81    0.59
  -1   5  -4   79.47    2.88
  -1   5  -4   79.42    2.20
  -1   5  -4   79.12    2.73
  -1   5  -4   78.30    2.87
  -1   5  -4   79.99    3.02
  -1   5  -4   79.55    3.37
  -1   5  -4   82.73    2.83
  -1   5  -4   78.33    2.45
   1  -5   4   78.48    2.58
   1  -5   4   79.10    3.43
   1  -5   4   76.75    2.87
   1  -5   4   78.58    2.79
   1  -5   4   79.98    2.89
  -2   5  -4    8.19    1.01
  -2   5  -4    7.83    1.41
  -2   5  -4    7.41    0.91
  -2   5  -4    6.76    0.94
  -2   5  -4    7.67    0.92
  -2   5  -4    7.62    0.91
  -2   5  -4    8.04    1.26
  -2   5  -4    6.77    0.78
   2  -5   4    7.87    1.40
   2  -5   4    8.00    0.88
   2  -5   4    6.91    0.94
   2  -5   4    7.12    0.78
   2  -5   4    8.20    0.96
   2  -5   4    7.97    0.86
   2  -5   4    7.80    0.82
  -3   5  -4   65.24    1.96
  -3   5  -4   69.94    3.25
  -3   5  -4   65.84    1.76
  -3   5  -4   64.60    2.59
  -3   5  -4   65.47    1.76
  -3   5  -4   62.41    2.34
  -3   5  -4   65.36    2.75
  -3   5  -4   66.29    1.64
   3  -5   4   65.75    2.63
   3  -5   4   65.55    2.03
   3  -5   4   66.40    1.75
   3  -5   4   64.88    1.94
   3  -5   4   65.27    1.70
  -4   5  -4   12.75    1.57
  -4   5  -4   13.53    1.58
  -4   5  -4   12.17    1.22
  -4   5  -4   12.37    1.45
  -4   5  -4   13.15    1.09
   4  -5   4   11.56    1.64
  -5   5  -4    9.13    1.40
  -5   5  -4    9.95    1.57
  -5   5  -4   10.96    1.62
  -5   5  -4   12.28    1.45
   5  -5   4    8.92    2.94
   5  -5   4   13.24    1.47
  -6   5  -4   10.53    1.97
  -6   5  -4    8.20    1.93
   6  -5   4   12.20    1.66
   6  -5   4    5.47    1.75
   5   4  -4   -2.05    1.35
   5   4  -4    1.54    1.35
   5   4  -4   -0.22    1.58
   5   4  -4    1.71    1.32
   5   4  -4   -1.43    1.34
   5   4  -4    1.86    1.15
  -5  -4   4    2.59    1.53
  -5  -4   4   -1.34    2.02
  -5  -4   4    2.46    1.43
  -5  -4   4   -0.18    1.34
  -5  -4   4    3.90    1.58
  -5  -4   4   -0.31    1.27
   4   4  -4  115.11    4.95
   4   4  -4  130.32    5.03
   4   4  -4  123.27    4.56
   4   4  -4  131.57    4.17
   4   4  -4  119.38    4.68
   4   4  -4  121.10    4.99
   4   4  -4  124.18    3.65
   4   4  -4  127.19    5.03
  -4  -4   4  122.66    4.71
  -4  -4   4  118.88    4.66
  -4  -4   4  127.34    4.70
  -4  -4   4  120.55    4.86
  -4  -4   4  121.25    4.87
  -4  -4   4  120.17    5.05
  -4  -4   4  123.69    5.01
   3   4  -4   15.66    2.02
   3   4  -4   16.99    2.10
   3   4  -4   19.58    1.86
   3   4  -4   17.22    2.06
   3   4  -4   18.56    0.83
   3   4  -4   18.12    2.19
   3   4  -4   14.48    2.01
   3   4  -4   17.27    1.38
  -3  -4   4   17.16    1.68
  -3  -4   4   17.73    1.84
  -3  -4   4   20.17    2.10
  -3  -4   4   20.46    2.25
  -3  -4   4   18.41    2.13
   2   4  -4   87.78    3.31
   2   4  -4   91.05    3.57
   2   4  -4   88.86    2.54
   2   4  -4   91.75    3.66
   2   4  -4   90.49    3.60
   2   4  -4   89.22    3.65
   2   4  -4   96.86    3.29
   2   4  -4   88.61    2.57
   2   4  -4   82.17    3.33
  -2  -4   4   86.24    3.63
  -2  -4   4   86.17    3.50
  -2  -4   4   87.58    3.10
  -2  -4   4   87.21    3.31
  -2  -4   4   84.19    3.31
  -2  -4   4   85.29    3.52
   1   4  -4  152.50    4.76
   1   4  -4  158.68    4.86
   1   4  -4  150.66    3.52
   1   4  -4  153.30    4.12
   1   4  -4  152.06    4.70
   1   4  -4  153.06    4.39
   1   4  -4  155.83    4.74
   1   4  -4  145.57    4.75
   1   4  -4  153.90    4.49
  -1  -4   4  153.44    4.77
  -1  -4   4  157.35    4.85
  -1  -4   4  157.68    4.78
  -1  -4   4  153.37    4.82
  -1  -4   4  152.74    4.15
  -1  -4   4  151.06    4.45
   0   4  -4   27.72    1.51
   0   4  -4   28.42    1.71
   0   4  -4   27.49    1.61
   0   4  -4   28.07    1.82
   0   4  -4   29.81    1.78
   0   4  -4   29.05    1.35
   0   4  -4   25.96    1.75
   0   4  -4   29.00    1.52
   0  -4   4   29.56    1.77
   0  -4   4   26.06    0.92
   0  -4   4   27.34    1.61
   0  -4   4   32.19    1.54
   0  -4   4   26.62    1.71
   0  -4   4   27.52    1.87
   0  -4   4   28.42    1.66
  -1   4  -4  320.52    7.72
  -1   4  -4  321.30    8.03
  -1   4  -4  326.72    8.55
  -1   4  -4  315.82    7.45
  -1   4  -4  320.13    7.86
  -1   4  -4  317.70    7.35
  -1   4  -4  316.06    7.69
  -1   4  -4  311.35    7.86
   1  -4   4  321.86    7.75
   1  -4   4  312.64    7.56
   1  -4   4  329.11    8.54
   1  -4   4  308.71    7.83
   1  -4   4  320.32    7.88
  -2   4  -4   99.12    2.84
  -2   4  -4   97.71    2.63
  -2   4  -4  104.42    2.58
  -2   4  -4  101.57    2.49
  -2   4  -4  102.33    3.00
  -2   4  -4  101.02    3.37
  -2   4  -4  101.23    2.82
  -2   4  -4  101.24    2.85
  -2   4  -4  100.18    3.30
  -2   4  -4   93.32    2.80
   2  -4   4   98.08    2.63
   2  -4   4  100.34    2.59
   2  -4   4  105.16    2.66
   2  -4   4  101.64    3.01
   2  -4   4   98.23    2.84
   2  -4   4   99.49    3.63
   2  -4   4   99.53    2.87
  -3   4  -4   21.09    1.55
  -3   4  -4   23.17    0.86
  -3   4  -4   23.05    0.75
  -3   4  -4   23.52    1.29
  -3   4  -4   25.58    1.83
  -3   4  -4   24.01    1.67
  -3   4  -4   23.61    1.38
  -3   4  -4   23.29    1.54
  -3   4  -4   23.36    1.09
   3  -4   4   21.64    1.63
   3  -4   4   22.69    1.74
   3  -4   4   24.22    0.79
   3  -4   4   23.95    0.96
   3  -4   4   22.64    0.85
   3  -4   4   23.16    0.74
  -4   4  -4   17.84    1.24
  -4   4  -4   19.83    1.73
  -4   4  -4   19.69    1.67
  -4   4  -4   18.30    1.02
  -4   4  -4   18.25    1.78
  -4   4  -4   17.54    1.47
   4  -4   4   18.43    1.36
   4  -4   4   17.66    1.78
  -5   4  -4   22.59    2.34
  -5   4  -4   20.12    1.12
  -5   4  -4   20.66    2.39
  -5   4  -4   21.69    1.91
   5  -4   4   20.98    2.13
   5  -4   4   20.54    1.65
  -6   4  -4    6.58    1.59
  -6   4  -4    7.13    1.84
  -6   4  -4    5.94    1.72
   6  -4   4    4.59    1.21
   6  -4   4    5.47    1.74
   6   3  -4   22.40    2.48
  -6  -3   4   20.44    2.53
  -6  -3   4   23.29    2.74
   5   3  -4    2.33    1.21
   5   3  -4    0.22    2.07
   5   3  -4    1.68    1.34
   5   3  -4    1.13    1.54
   5   3  -4   -0.13    1.07
  -5  -3   4    1.42    1.31
  -5  -3   4    0.10    1.24
  -5  -3   4    0.48    1.23
  -5  -3   4    1.39    1.66
  -5  -3   4    3.22    1.40
   4   3  -4   71.92    3.53
   4   3  -4   67.18    3.07
   4   3  -4   71.69    2.96
   4   3  -4   70.94    3.55
   4   3  -4   70.60    2.17
   4   3  -4   73.54    3.45
   4   3  -4   73.15    3.56
   4   3  -4   66.25    3.31
  -4  -3   4   69.51    3.37
  -4  -3   4   70.57    3.25
  -4  -3   4   72.45    4.38
  -4  -3   4   73.10    3.61
  -4  -3   4   70.46    3.36
  -4  -3   4   66.54    3.67
  -4  -3   4   64.51    3.13
   3   3  -4    3.09    0.66
   3   3  -4    2.83    0.86
   3   3  -4    3.44    1.02
   3   3  -4    4.20    1.04
   3   3  -4    3.90    1.40
   3   3  -4    3.75    1.18
   3   3  -4    5.33    1.27
   3   3  -4    3.69    1.20
  -3  -3   4    1.95    1.06
  -3  -3   4    3.29    1.26
  -3  -3   4    3.24    0.78
  -3  -3   4    3.02    1.12
  -3  -3   4    2.96    0.95
  -3  -3   4    2.43    1.04
   2   3  -4  179.63    5.42
   2   3  -4  183.03    5.28
   2   3  -4  184.49    4.67
   2   3  -4  179.40    5.49
   2   3  -4  185.54    5.28
   2   3  -4  184.76    5.02
   2   3  -4  181.48    5.51
  -2  -3   4  192.66    5.63
  -2  -3   4  196.05    5.28
  -2  -3   4  189.47    5.12
  -2  -3   4  186.39    5.46
  -2  -3   4  193.33    5.55
  -2  -3   4  185.30    5.19
   1   3  -4   29.01    0.92
   1   3  -4   29.00    1.74
   1   3  -4   29.95    2.05
   1   3  -4   32.68    1.78
   1   3  -4   28.70    1.45
   1   3  -4   30.54    1.67
  -1  -3   4   28.29    1.71
  -1  -3   4   28.58    1.51
  -1  -3   4   29.39    1.68
  -1  -3   4   30.91    1.34
  -1  -3   4   32.91    1.78
  -1  -3   4   29.04    1.74
   0   3  -4  117.13    3.45
   0   3  -4  112.86    3.09
   0   3  -4  117.11    3.36
   0   3  -4  120.79    3.63
   0   3  -4  121.09    3.29
   0   3  -4  117.77    3.41
   0   3  -4  109.61    3.43
   0   3  -4  119.79    3.26
   0  -3   4  116.32    3.44
   0  -3   4  115.44    3.37
   0  -3   4  113.02    3.47
   0  -3   4  117.54    2.75
   0  -3   4  117.26    3.21
   0  -3   4  119.32    3.69
   0  -3   4  117.12    3.40
  -1   3  -4   90.68    2.41
  -1   3  -4   89.17    2.49
  -1   3  -4   96.32    2.68
  -1   3  -4   89.14    2.80
  -1   3  -4   94.33    3.12
  -1   3  -4   91.07    2.52
  -1   3  -4   87.37    2.52
   1  -3   4   93.25    2.56
   1  -3   4   90.24    2.43
   1  -3   4   90.97    3.11
   1  -3   4   89.98    2.66
   1  -3   4   89.77    2.51
   1  -3   4   89.31    2.65
  -2   3  -4    0.31    0.65
  -2   3  -4    1.03    0.41
  -2   3  -4    0.66    0.38
  -2   3  -4    0.44    0.64
  -2   3  -4   -0.05    0.35
  -2   3  -4    0.29    0.35
  -2   3  -4    1.25    0.32
  -2   3  -4    1.03    0.59
   2  -3   4    0.91    0.31
   2  -3   4    0.94    0.42
   2  -3   4    0.61    0.57
   2  -3   4    0.12    0.37
   2  -3   4    0.95    0.25
   2  -3   4    0.52    0.71
  -3   3  -4  130.52    3.01
  -3   3  -4  127.90    2.99
  -3   3  -4  131.64    3.14
  -3   3  -4  126.92    3.18
  -3   3  -4  130.91    3.97
  -3   3  -4  129.41    3.89
  -3   3  -4  126.68    3.88
  -3   3  -4  134.17    3.52
   3  -3   4  123.17    3.93
   3  -3   4  132.47    4.03
   3  -3   4  127.96    3.10
   3  -3   4  130.35    3.10
   3  -3   4  131.05    3.49
   3  -3   4  129.23    3.11
   3  -3   4  123.53    3.06
  -4   3  -4    0.12    0.23
  -4   3  -4    1.53    0.92
  -4   3  -4    0.46    0.96
  -4   3  -4   -0.15    0.62
  -4   3  -4    0.21    0.33
  -4   3  -4    1.10    0.86
  -4   3  -4    0.47    0.40
   4  -3   4    0.41    0.26
   4  -3   4    0.14    0.41
   4  -3   4    0.24    0.33
   4  -3   4    0.35    0.60
   4  -3   4    0.52    0.31
   4  -3   4   -0.82    0.95
  -5   3  -4   40.05    1.47
  -5   3  -4   35.57    1.91
  -5   3  -4   39.82    1.18
  -5   3  -4   40.13    1.08
  -5   3  -4   39.87    2.60
  -5   3  -4   37.41    2.52
   5  -3   4   38.83    1.19
   5  -3   4   40.73    2.49
   5  -3   4   40.57    1.23
   5  -3   4   42.77    2.70
   5  -3   4   40.17    1.10
  -6   3  -4   11.59    1.94
  -6   3  -4   13.43    2.01
  -6   3  -4    9.50    1.95
   6  -3   4   10.60    2.13
   6   2  -4    8.55    1.83
   6   2  -4   11.69    1.83
   6   2  -4    9.03    1.89
  -6  -2   4   13.19    2.04
  -6  -2   4   11.04    2.39
  -6  -2   4   10.50    2.11
  -6  -2   4   13.88    1.93
  -6  -2   4   14.05    2.37
   5   2  -4    5.11    1.29
   5   2  -4    7.76    1.55
   5   2  -4    2.20    1.39
   5   2  -4    4.52    1.63
   5   2  -4    5.32    1.41
   5   2  -4    5.03    1.46
  -5  -2   4    5.74    1.54
  -5  -2   4    6.50    1.54
  -5  -2   4    5.17    1.45
  -5  -2   4    4.75    1.46
  -5  -2   4    5.25    1.47
  -5  -2   4    6.94    1.47
   4   2  -4  110.86    3.81
   4   2  -4  104.97    4.03
   4   2  -4  108.17    4.11
   4   2  -4  109.17    4.08
   4   2  -4  104.83    3.67
   4   2  -4  107.52    2.62
   4   2  -4  109.26    4.08
   4   2  -4  103.81    3.99
  -4  -2   4  105.70    4.69
  -4  -2   4  110.22    4.03
  -4  -2   4  103.02    3.81
  -4  -2   4  111.00    4.10
  -4  -2   4  108.82    4.00
  -4  -2   4  108.83    3.95
  -4  -2   4  108.15    4.02
   3   2  -4    2.76    0.99
   3   2  -4    3.05    0.82
   3   2  -4    3.58    0.39
   3   2  -4    3.66    0.91
   3   2  -4    3.70    0.49
   3   2  -4    3.96    1.02
   3   2  -4    3.12    1.20
   3   2  -4    2.77    0.97
   3   2  -4    2.67    1.06
  -3  -2   4    3.68    0.97
  -3  -2   4    3.46    0.62
  -3  -2   4    3.61    1.03
  -3  -2   4    2.14    0.83
  -3  -2   4    3.16    0.99
  -3  -2   4    2.82    0.92
   2   2  -4  159.13    4.10
   2   2  -4  166.29    4.75
   2   2  -4  156.39    4.40
   2   2  -4  154.77    4.59
   2   2  -4  159.33    4.53
   2   2  -4  157.18    4.65
   2   2  -4  157.20    4.69
   2   2  -4  165.31    4.15
  -2  -2   4  158.76    4.09
  -2  -2   4  156.66    4.65
  -2  -2   4  161.09    4.30
  -2  -2   4  163.43    4.74
  -2  -2   4  162.57    4.63
  -2  -2   4  163.58    4.46
  -2  -2   4  160.37    4.47
   1   2  -4   32.26    1.52
   1   2  -4   32.13    1.34
   1   2  -4   32.91    1.39
   1   2  -4   31.72    1.00
   1   2  -4   34.29    1.62
   1   2  -4   32.83    1.55
   1   2  -4   32.08    1.54
  -1  -2   4   29.52    1.47
  -1  -2   4   32.02    1.36
  -1  -2   4   34.72    1.33
  -1  -2   4   31.64    1.41
  -1  -2   4   33.51    1.61
  -1  -2   4   32.21    1.54
  -1  -2   4   29.73    1.25
  -1  -2   4   32.42    0.99
  -1  -2   4   30.19    1.51
   0   2  -4   93.40    2.67
   0   2  -4   94.14    2.77
   0   2  -4   95.66    2.45
   0   2  -4   93.18    2.27
   0   2  -4   96.77    2.64
   0   2  -4   94.61    2.66
   0   2  -4   93.07    2.52
   0  -2   4   95.49    2.53
   0  -2   4   93.85    2.68
   0  -2   4   94.49    2.71
   0  -2   4   96.42    2.84
   0  -2   4   90.13    2.61
   0  -2   4   94.21    2.19
   0  -2   4   88.76    2.19
   0  -2   4   95.64    2.65
  -1   2  -4    4.55    0.42
  -1   2  -4    4.16    0.41
  -1   2  -4    2.92    0.39
  -1   2  -4    3.74    0.62
  -1   2  -4    4.97    0.64
  -1   2  -4    4.48    0.41
  -1   2  -4    4.42    0.62
  -1   2  -4    4.61    0.48
  -1   2  -4    4.66    0.43
   1  -2   4    3.52    0.38
   1  -2   4    4.19    0.37
   1  -2   4    3.44    0.43
   1  -2   4    4.99    0.62
   1  -2   4    4.43    0.46
   1  -2   4    4.39    0.41
   1  -2   4    3.18    0.60
  -2   2  -4    0.92    0.64
  -2   2  -4    1.91    0.32
  -2   2  -4    2.42    0.41
  -2   2  -4    1.72    0.32
  -2   2  -4    1.59    0.30
  -2   2  -4    1.38    0.25
  -2   2  -4    0.55    0.49
  -2   2  -4    2.78    0.60
   2  -2   4    1.18    0.28
   2  -2   4    1.27    0.56
   2  -2   4    2.69    0.70
   2  -2   4    2.45    0.34
   2  -2   4    1.16    0.59
  -3   2  -4   13.08    0.87
  -3   2  -4   14.16    0.62
  -3   2  -4   14.36    0.98
  -3   2  -4   15.17    1.17
  -3   2  -4   14.07    0.85
  -3   2  -4   13.78    1.16
  -3   2  -4   12.29    0.59
  -3   2  -4   14.18    0.86
   3  -2   4   14.67    0.67
   3  -2   4   13.56    0.70
   3  -2   4   14.90    1.21
   3  -2   4   12.19    1.27
   3  -2   4   15.38    0.85
   3  -2   4   14.11    1.08
   3  -2   4   13.15    0.89
  -4   2  -4    2.24    1.08
  -4   2  -4    2.52    0.39
  -4   2  -4    1.95    0.63
  -4   2  -4    2.16    0.61
  -4   2  -4    2.49    0.41
  -4   2  -4    1.55    0.45
  -4   2  -4    2.96    0.81
  -4   2  -4    3.30    1.15
   4  -2   4    2.26    0.61
   4  -2   4    2.39    0.89
   4  -2   4    1.32    1.04
   4  -2   4    2.80    0.48
   4  -2   4    2.80    0.47
   4  -2   4    1.80    0.69
  -5   2  -4   44.59    2.86
  -5   2  -4   41.92    1.44
  -5   2  -4   43.65    1.43
  -5   2  -4   45.38    1.81
  -5   2  -4   44.03    1.98
  -5   2  -4   46.76    2.70
   5  -2   4   42.50    1.86
   5  -2   4   44.88    2.14
   5  -2   4   45.18    2.80
   5  -2   4   47.49    2.33
   5  -2   4   44.05    2.15
   5  -2   4   43.76    1.55
  -6   2  -4    1.51    1.33
  -6   2  -4    0.95    0.65
  -6   2  -4    1.98    1.42
   6  -2   4    0.56    1.16
   6  -2   4    1.16    1.42
   6  -2   4    1.42    0.95
   6   1  -4    2.45    1.58
   6   1  -4    1.65    1.21
   6   1  -4    4.22    1.46
   6   1  -4    3.99    1.38
   6   1  -4    4.44    1.64
  -6  -1   4    6.61    1.44
  -6  -1   4    2.12    1.36
  -6  -1   4    7.77    1.40
  -6  -1   4    2.10    1.35
  -6  -1   4    4.39    1.65
   5   1  -4    1.30    0.98
   5   1  -4    2.12    1.21
   5   1  -4   -0.08    1.08
   5   1  -4    0.49    1.03
   5   1  -4    1.00    0.97
   5   1  -4    2.05    1.30
   5   1  -4    0.66    1.26
   5   1  -4   -0.46    0.47
  -5  -1   4    0.59    1.05
  -5  -1   4    1.25    1.22
  -5  -1   4    1.97    1.11
  -5  -1   4    3.10    1.13
  -5  -1   4    1.95    1.30
  -5  -1   4    0.62    0.97
  -5  -1   4    2.28    1.25
   4   1  -4    8.25    1.32
   4   1  -4    7.29    1.19
   4   1  -4    7.68    0.78
   4   1  -4    7.67    1.11
   4   1  -4    6.14    1.21
   4   1  -4    8.62    1.40
   4   1  -4    8.27    1.25
   4   1  -4    8.55    1.54
  -4  -1   4    8.84    1.41
  -4  -1   4    8.54    1.24
  -4  -1   4    8.53    1.36
  -4  -1   4    7.02    1.19
  -4  -1   4    7.11    1.20
  -4  -1   4    8.25    1.27
  -4  -1   4    6.69    1.26
  -4  -1   4    7.64    1.22
   3   1  -4   37.63    1.92
   3   1  -4   37.15    1.93
   3   1  -4   38.60    1.65
   3   1  -4   38.59    1.29
   3   1  -4   36.63    1.81
   3   1  -4   35.07    1.85
   3   1  -4   34.60    1.77
   3   1  -4   33.92    1.92
  -3  -1   4   37.02    1.91
  -3  -1   4   37.94    1.88
  -3  -1   4   37.73    1.80
  -3  -1   4   34.78    1.76
  -3  -1   4   38.49    1.85
  -3  -1   4   35.38    1.99
  -3  -1   4   37.50    1.94
  -3  -1   4   38.02    1.31
   2   1  -4  194.97    5.12
   2   1  -4  191.01    4.83
   2   1  -4  199.81    5.17
   2   1  -4  197.24    5.11
   2   1  -4  190.79    4.57
   2   1  -4  195.36    4.90
   2   1  -4  192.37    5.14
   2   1  -4  195.53    5.11
  -2  -1   4  196.72    4.91
  -2  -1   4  194.34    5.13
  -2  -1   4  190.23    5.10
  -2  -1   4  200.88    5.13
  -2  -1   4  196.17    5.18
  -2  -1   4  195.42    5.09
  -2  -1   4  189.16    5.05
  -2  -1   4  192.04    4.71
   0   1  -4   62.76    1.79
   0   1  -4   67.02    1.83
   0   1  -4   65.23    1.77
   0   1  -4   64.60    1.81
   0   1  -4   66.99    1.58
   0   1  -4   64.18    1.86
   0  -1   4   64.29    1.83
   0  -1   4   66.13    1.90
   0  -1   4   65.44    1.78
   0  -1   4   66.92    1.55
   0  -1   4   66.08    1.78
   0  -1   4   62.71    1.80
  -2   1  -4  359.05    8.14
  -2   1  -4  343.34    8.38
  -2   1  -4  353.11    8.11
  -3   1  -4 1000.00   22.43
  -4   1  -4   91.78    3.04
  -4   1  -4   90.36    2.82
  -4   1  -4   91.15    3.51
  -4   1  -4   91.82    3.41
  -4   1  -4   92.37    2.64
  -4   1  -4   92.05    2.68
  -4   1  -4   93.25    3.04
  -4   1  -4   87.13    2.80
   4  -1   4   96.09    3.59
   4  -1   4   91.41    2.73
   4  -1   4   92.01    3.04
   4  -1   4   90.29    2.84
   4  -1   4   91.42    2.74
   4  -1   4   91.63    3.05
   4  -1   4   89.38    3.05
  -5   1  -4   49.20    2.76
  -5   1  -4   43.56    1.76
  -5   1  -4   47.65    2.16
  -5   1  -4   46.01    2.23
  -5   1  -4   45.75    1.82
  -5   1  -4   46.68    2.28
  -5   1  -4   44.85    2.94
   5  -1   4   45.00    2.82
   5  -1   4   48.48    2.17
   5  -1   4   46.94    1.93
   5  -1   4   45.55    2.24
   5  -1   4   42.49    1.91
   5  -1   4   48.05    2.27
   5  -1   4   45.95    2.25
  -6   1  -4    1.68    0.99
  -6   1  -4    0.97    0.88
  -6   1  -4    1.88    1.43
  -6   1  -4    0.92    1.43
   6  -1   4   -0.52    0.75
   6  -1   4    0.75    0.82
   6  -1   4    0.36    1.44
   6  -1   4    1.31    1.03
   6   0  -4    0.60    1.23
   6   0  -4    1.04    1.02
   6   0  -4    1.59    1.15
   6   0  -4    0.26    1.52
   6   0  -4    0.64    1.11
  -6   0   4    0.81    1.46
  -6   0   4    2.71    0.97
  -6   0   4    0.37    1.27
  -6   0   4    3.26    1.05
  -6   0   4    0.64    1.48
   5   0  -4   67.12    2.74
   5   0  -4   69.28    2.94
   5   0  -4   66.50    3.17
   5   0  -4   74.45    4.58
   5   0  -4   69.71    2.82
   5   0  -4   68.32    2.43
   5   0  -4   69.26    2.87
   5   0  -4   68.41    2.41
  -5   0   4   68.26    2.78
  -5   0   4   70.45    2.77
  -5   0   4   65.06    2.83
  -5   0   4   69.44    2.72
  -5   0   4   69.50    3.32
  -5   0   4   69.83    2.84
  -5   0   4   73.09    3.36
   4   0  -4   88.59    3.03
   4   0  -4   92.84    2.99
   4   0  -4   88.52    3.14
   4   0  -4   92.67    3.34
   4   0  -4   88.80    3.41
   4   0  -4   90.16    2.67
   4   0  -4   90.59    2.77
   4   0  -4   89.63    3.04
   4   0  -4   89.79    3.12
  -4   0   4   91.05    3.02
  -4   0   4   89.84    3.04
  -4   0   4   87.58    2.89
  -4   0   4   92.66    3.48
  -4   0   4   87.05    3.12
  -4   0   4   87.77    3.30
  -4   0   4   93.94    3.43
   3   0  -4   82.69    2.74
   3   0  -4   84.53    2.56
   3   0  -4   84.37    2.39
   3   0  -4   84.98    2.71
   3   0  -4   80.38    2.87
   3   0  -4   82.35    2.44
   3   0  -4   81.43    2.63
   3   0  -4   82.68    2.84
   3   0  -4   79.15    2.62
  -3   0   4   81.65    2.85
  -3   0   4   83.52    2.73
  -3   0   4   81.55    2.46
  -3   0   4   85.65    2.88
  -3   0   4   81.85    2.12
  -3   0   4   84.08    2.60
  -3   0   4   83.07    2.68
   2   0  -4  398.91    9.15
   2   0  -4  405.36    9.50
   2   0  -4  394.24    9.37
  -2   0   4  399.30    9.07
  -2   0   4  412.90    9.48
   1   0  -4   10.16    0.71
   1   0  -4    8.01    0.75
   1   0  -4    7.06    0.65
   1   0  -4    6.74    0.63
   1   0  -4    8.36    0.60
   1   0  -4    6.75    0.73
  -1   0   4    8.00    0.62
  -1   0   4    7.46    0.73
  -1   0   4    7.37    0.75
  -1   0   4    7.52    0.69
  -1   0   4    7.65    0.70
  -1   0   4    7.67    0.66
  -1   0   4    7.32    0.56
  -1   0   4    7.54    0.69
  -1   0  -4   74.37    2.02
  -1   0  -4   72.04    1.91
  -1   0  -4   70.69    1.79
  -1   0  -4   71.64    2.03
  -1   0  -4   70.08    2.00
  -1   0  -4   72.96    2.17
  -1   0  -4   69.82    1.90
   1   0   4   73.00    2.00
   1   0   4   70.56    1.98
   1   0   4   72.05    2.14
   1   0   4   71.73    1.92
   1   0   4   73.02    1.83
   1   0   4   69.66    1.93
   1   0   4   71.24    1.81
  -2   0  -4  130.00    3.68
  -2   0  -4  130.59    3.30
  -2   0  -4  123.87    3.35
  -2   0  -4  131.46    3.22
  -2   0  -4  127.83    3.39
  -2   0  -4  133.45    3.56
   2   0   4  127.48    3.52
   2   0   4  131.18    3.06
   2   0   4  131.59    3.62
   2   0   4  131.20    3.66
   2   0   4  132.22    3.44
   2   0   4  129.00    3.41
  -3   0  -4   93.89    2.80
  -3   0  -4   92.84    3.25
  -3   0  -4   88.17    2.47
  -3   0  -4   91.92    2.74
  -3   0  -4   87.45    2.71
  -3   0  -4   92.42    3.18
  -3   0  -4   91.72    3.01
  -3   0  -4   90.71    3.05
   3   0   4   97.65    3.17
   3   0   4   92.64    2.81
   3   0   4   89.88    2.80
   3   0   4   87.99    2.97
   3   0   4   94.73    3.09
   3   0   4   89.90    2.99
  -4   0  -4   63.68    2.71
  -4   0  -4   65.89    2.26
  -4   0  -4   61.36    2.29
  -4   0  -4   62.59    2.67
  -4   0  -4   60.77    2.83
  -4   0  -4   64.73    2.39
  -4   0  -4   62.89    2.88
  -4   0  -4   62.17    2.32
   4   0   4   54.40    2.54
   4   0   4   62.48    2.87
   4   0   4   63.84    2.39
   4   0   4   59.73    2.45
   4   0   4   61.47    2.47
   4   0   4   65.16    2.68
  -5   0  -4   34.27    2.20
  -5   0  -4   36.87    2.61
  -5   0  -4   32.80    1.83
  -5   0  -4   33.90    2.25
  -5   0  -4   36.68    2.08
  -5   0  -4   37.99    2.55
  -5   0  -4   35.58    1.86
   5   0   4   36.22    1.95
   5   0   4   30.30    1.96
   5   0   4   34.85    2.54
   5   0   4   37.45    2.26
   5   0   4   35.92    2.26
   5   0   4   28.63    2.06
   5   0   4   36.25    1.97
  -6   0  -4   -0.24    1.11
  -6   0  -4    2.70    1.58
  -6   0  -4    2.85    1.20
  -6   0  -4    3.73    1.49
   6   0   4    2.08    1.73
   6   0   4    0.38    0.96
   6   0   4    0.72    1.00
   6   0   4    1.73    1.13
   6   0   4    0.88    1.09
   6  -1  -4    5.75    1.15
   6  -1  -4    4.74    1.07
   6  -1  -4    7.53    1.86
   6  -1  -4    5.37    1.33
   6  -1  -4    6.81    1.54
   6  -1  -4    3.79    1.00
  -6   1   4    9.18    1.96
  -6   1   4    7.48    1.70
   5  -1  -4   21.06    1.65
   5  -1  -4   22.10    1.37
   5  -1  -4   20.42    1.37
   5  -1  -4   21.12    1.54
   5  -1  -4   21.64    1.65
   5  -1  -4   20.84    1.85
   5  -1  -4   21.37    1.35
   5  -1  -4   22.84    1.49
  -5   1   4   23.08    2.09
  -5   1   4   20.60    1.37
  -5   1   4   20.97    1.29
  -5   1   4   23.91    2.11
  -5   1   4   21.19    1.59
  -5   1   4   21.41    1.48
   4  -1  -4   13.77    1.03
   4  -1  -4   12.82    1.37
   4  -1  -4   13.33    1.20
   4  -1  -4   12.57    1.04
   4  -1  -4   14.06    1.25
   4  -1  -4   14.54    1.18
   4  -1  -4   13.33    0.92
   4  -1  -4   14.62    1.52
   4  -1  -4   13.43    1.12
  -4   1   4   13.80    1.54
  -4   1   4   14.81    1.17
  -4   1   4   15.33    1.55
  -4   1   4   13.53    0.90
  -4   1   4   12.26    1.04
  -4   1   4   11.19    1.00
  -4   1   4   11.50    1.10
  -4   1   4   13.81    1.48
   3  -1  -4   41.80    1.38
   3  -1  -4   42.07    1.44
   3  -1  -4   43.67    1.49
   3  -1  -4   42.15    1.93
   3  -1  -4   43.84    1.67
   3  -1  -4   41.28    1.85
   3  -1  -4   41.33    1.72
   3  -1  -4   44.33    1.61
   3  -1  -4   41.84    1.54
  -3   1   4   44.10    1.59
  -3   1   4   45.40    1.46
  -3   1   4   41.11    1.52
  -3   1   4   45.53    1.95
  -3   1   4   43.71    1.51
  -3   1   4   42.26    1.93
  -3   1   4   42.64    1.39
   2  -1  -4  143.45    3.49
   2  -1  -4  143.34    3.74
   2  -1  -4  139.52    3.47
   2  -1  -4  144.19    3.37
   2  -1  -4  144.89    3.72
   2  -1  -4  142.68    3.83
  -2   1   4  144.09    3.50
  -2   1   4  143.43    3.34
  -2   1   4  144.60    3.33
  -2   1   4  145.54    3.65
  -2   1   4  144.57    3.80
  -2   1   4  131.00    3.33
  -2   1   4  142.79    3.48
  -2   1   4  142.43    3.70
  -2   1   4  145.67    3.88
   1  -1  -4   88.99    2.23
   1  -1  -4   84.84    2.16
   1  -1  -4   91.92    2.18
   1  -1  -4   91.84    2.43
   1  -1  -4   94.70    2.40
   1  -1  -4   88.17    2.17
  -1   1   4   90.11    2.42
  -1   1   4   92.78    2.22
  -1   1   4   91.69    2.32
  -1   1   4   92.92    2.18
  -1   1   4   93.86    2.34
  -1   1   4   94.35    2.18
  -1   1   4   85.47    2.26
   0  -1  -4  238.96    5.65
   0   1   4  236.09    5.63
  -1  -1  -4   -0.19    0.53
  -1  -1  -4    0.36    0.40
  -1  -1  -4    0.26    0.34
  -1  -1  -4    0.16    0.44
  -1  -1  -4    1.21    0.52
  -1  -1  -4    0.64    0.45
  -1  -1  -4    0.55    0.41
   1   1   4    0.58    0.38
   1   1   4    0.53    0.47
   1   1   4    0.46    0.39
   1   1   4    0.06    0.49
   1   1   4    0.72    0.45
   1   1   4    0.70    0.45
   1   1   4    0.24    0.49
  -2  -1  -4  350.09    8.49
  -2  -1  -4  348.74    8.63
  -2  -1  -4  350.48    8.57
  -2  -1  -4  348.97    7.77
  -2  -1  -4  361.43    8.66
  -2  -1  -4  344.56    8.45
   2   1   4  353.46    8.51
   2   1   4  335.45    8.45
   2   1   4  342.38    8.57
   2   1   4  363.19    8.70
   2   1   4  351.09    8.51
   2   1   4  363.54    8.66
   2   1   4  347.50    8.30
  -3  -1  -4    0.37    0.78
  -3  -1  -4    0.30    0.78
  -3  -1  -4    0.38    0.63
  -3  -1  -4    0.60    0.68
  -3  -1  -4    1.81    0.76
  -3  -1  -4   -0.54    0.66
  -3  -1  -4    1.07    1.06
   3   1   4    0.53    0.66
   3   1   4    0.83    0.23
   3   1   4    0.88    0.98
   3   1   4    0.83    0.19
   3   1   4    0.93    0.90
   3   1   4    1.27    0.82
   3   1   4    0.69    0.65
   3   1   4    1.30    0.72
   3   1   4    1.22    0.83
  -4  -1  -4   54.18    2.75
  -4  -1  -4   54.22    2.38
  -4  -1  -4   53.76    2.43
  -4  -1  -4   56.34    2.76
  -4  -1  -4   52.59    2.39
  -4  -1  -4   56.24    2.80
  -4  -1  -4   55.13    2.74
   4   1   4   54.77    2.73
   4   1   4   52.84    2.49
   4   1   4   54.47    2.69
   4   1   4   55.45    2.47
   4   1   4   58.49    2.74
   4   1   4   55.78    2.66
   4   1   4   50.45    2.67
  -5  -1  -4   17.11    1.74
  -5  -1  -4   17.48    1.97
  -5  -1  -4   20.33    2.26
  -5  -1  -4   18.16    2.14
  -5  -1  -4   19.29    2.06
  -5  -1  -4   14.57    1.63
   5   1   4   17.96    1.81
   5   1   4   16.78    1.89
   5   1   4   14.87    2.01
   5   1   4   18.31    2.04
   5   1   4   16.99    1.78
   5   1   4   15.78    1.97
   5   1   4   13.85    1.62
  -6  -1  -4   16.69    2.29
  -6  -1  -4   18.02    2.17
  -6  -1  -4   13.62    2.28
   6   1   4   15.59    1.80
   6   1   4   14.45    1.75
   6   1   4   13.18    1.82
   6   1   4   16.83    2.36
   6  -2  -4    8.75    0.93
   6  -2  -4   10.69    1.12
   6  -2  -4   10.92    1.94
   6  -2  -4   11.49    1.57
   6  -2  -4    9.67    1.53
  -6   2   4   11.77    0.81
  -6   2   4   13.21    3.13
  -6   2   4   12.15    1.99
   5  -2  -4  101.05    2.74
   5  -2  -4   99.77    2.88
   5  -2  -4   97.23    3.54
   5  -2  -4  102.64    3.64
   5  -2  -4  104.83    4.05
   5  -2  -4  100.02    2.65
   5  -2  -4   97.68    2.73
  -5   2   4  110.55    4.08
  -5   2   4   99.13    2.54
  -5   2   4  102.45    4.19
  -5   2   4  103.49    3.90
  -5   2   4   99.84    2.61
  -5   2   4  102.49    2.99
  -5   2   4   98.29    2.72
   4  -2  -4    0.24    0.44
   4  -2  -4   -0.12    0.35
   4  -2  -4    0.84    0.82
   4  -2  -4    1.38    1.03
   4  -2  -4    0.44    0.76
   4  -2  -4   -0.22    0.33
   4  -2  -4    0.09    0.71
   4  -2  -4    0.29    0.31
  -4   2   4    0.60    0.27
  -4   2   4    1.13    0.87
  -4   2   4   -0.61    0.78
  -4   2   4    0.35    0.36
  -4   2   4    0.08    0.23
  -4   2   4    0.18    0.55
  -4   2   4    0.51    0.68
  -4   2   4    0.27    0.79
  -4   2   4    0.29    0.28
   3  -2  -4  259.33    5.89
   3  -2  -4  257.29    6.74
   3  -2  -4  259.64    5.79
   3  -2  -4  257.30    6.41
   3  -2  -4  262.76    6.67
   3  -2  -4  263.13    5.76
   3  -2  -4  258.97    5.95
  -3   2   4  256.06    6.48
  -3   2   4  258.78    6.11
  -3   2   4  259.06    5.90
  -3   2   4  253.87    6.41
  -3   2   4  249.20    6.56
  -3   2   4  260.33    6.52
  -3   2   4  255.21    5.77
  -3   2   4  262.13    6.83
  -3   2   4  262.74    5.76
   2  -2  -4   61.48    1.50
   2  -2  -4   60.90    1.51
   2  -2  -4   53.20    1.83
   2  -2  -4   57.96    2.02
   2  -2  -4   61.57    1.50
   2  -2  -4   59.71    1.50
   2  -2  -4   65.07    2.11
   2  -2  -4   61.96    2.17
  -2   2   4   59.07    2.09
  -2   2   4   59.98    1.52
  -2   2   4   63.46    1.50
  -2   2   4   60.84    1.50
  -2   2   4   60.66    1.83
  -2   2   4   58.70    1.50
  -2   2   4   61.89    2.03
  -2   2   4   56.50    1.86
  -2   2   4   60.29    1.90
  -2   2   4   61.60    1.94
   1  -2  -4  283.96    6.74
   1  -2  -4  284.89    6.47
   1  -2  -4  277.15    6.45
   1  -2  -4  277.84    6.42
  -1   2   4  279.12    6.65
  -1   2   4  277.47    6.37
  -1   2   4  279.17    6.18
   0  -2  -4  117.06    2.88
   0  -2  -4  121.66    2.88
   0  -2  -4  125.06    3.31
   0  -2  -4  119.61    3.10
   0  -2  -4  120.15    3.22
   0  -2  -4  120.78    3.29
   0  -2  -4  119.05    3.20
   0  -2  -4  119.74    3.09
   0   2   4  119.77    3.21
   0   2   4  118.86    3.16
   0   2   4  126.04    2.98
   0   2   4  120.53    3.27
   0   2   4  120.14    3.04
   0   2   4  122.29    2.89
   0   2   4  126.36    3.33
   0   2   4  113.03    3.42
   0   2   4  117.26    3.37
  -1  -2  -4  144.11    4.00
  -1  -2  -4  137.46    3.67
  -1  -2  -4  138.66    3.89
  -1  -2  -4  136.05    4.03
  -1  -2  -4  139.03    3.32
  -1  -2  -4  134.33    3.65
  -1  -2  -4  140.01    3.87
  -1  -2  -4  137.82    4.01
   1   2   4  144.75    3.80
   1   2   4  133.37    3.64
   1   2   4  130.81    3.83
   1   2   4  146.20    4.06
   1   2   4  136.19    4.00
   1   2   4  137.59    3.88
   1   2   4  134.58    3.94
  -2  -2  -4   81.65    2.93
  -2  -2  -4   91.76    3.19
  -2  -2  -4   86.91    2.78
  -2  -2  -4   85.13    2.91
  -2  -2  -4   86.66    2.88
  -2  -2  -4   87.43    3.09
   2   2   4   84.04    3.07
   2   2   4   84.42    3.14
   2   2   4   81.66    2.91
   2   2   4   86.75    3.10
   2   2   4   87.45    2.97
   2   2   4   83.11    2.82
   2   2   4   87.60    2.67
  -3  -2  -4    2.70    0.88
  -3  -2  -4    2.03    1.00
  -3  -2  -4    2.90    0.93
  -3  -2  -4    2.65    0.92
  -3  -2  -4    2.67    1.08
  -3  -2  -4    2.70    0.91
  -3  -2  -4    2.78    1.13
   3   2   4    2.84    0.85
   3   2   4    3.58    1.07
   3   2   4    3.90    1.04
   3   2   4    1.24    0.84
   3   2   4    2.78    1.05
   3   2   4    2.14    0.91
   3   2   4    2.82    0.53
   3   2   4    2.15    0.99
  -4  -2  -4   96.54    3.85
  -4  -2  -4   86.95    3.78
  -4  -2  -4   92.64    3.76
  -4  -2  -4   85.90    3.52
  -4  -2  -4   86.38    3.71
  -4  -2  -4   91.36    3.55
  -4  -2  -4   88.37    3.77
   4   2   4   90.05    3.61
   4   2   4   89.96    3.77
   4   2   4   92.34    3.61
   4   2   4   91.52    3.90
   4   2   4   91.92    3.58
   4   2   4   95.93    3.78
   4   2   4   94.85    3.60
  -5  -2  -4    4.91    1.51
  -5  -2  -4    3.21    1.69
  -5  -2  -4    6.63    1.42
  -5  -2  -4    4.83    1.81
  -5  -2  -4    4.09    1.35
  -5  -2  -4    7.65    1.68
   5   2   4    8.12    1.64
   5   2   4    5.33    1.34
   5   2   4    4.65    1.31
   5   2   4    3.87    1.57
   5   2   4    3.45    1.39
  -6  -2  -4   15.41    2.35
  -6  -2  -4   13.06    2.16
   6   2   4   12.23    1.75
   6   2   4   16.99    2.48
   6  -3  -4    5.67    1.73
   6  -3  -4    5.12    1.29
  -6   3   4    8.75    1.69
  -6   3   4    6.89    1.66
  -6   3   4    7.76    2.07
   5  -3  -4   39.45    2.57
   5  -3  -4   41.11    2.52
   5  -3  -4   33.08    2.31
  -5   3   4   38.67    1.76
  -5   3   4   39.89    2.44
  -5   3   4   42.34    2.46
  -5   3   4   38.68    2.01
   4  -3  -4    0.69    0.96
   4  -3  -4    0.56    0.68
   4  -3  -4   -0.02    0.91
  -4   3   4   -0.14    0.56
  -4   3   4   -0.37    0.68
  -4   3   4    0.82    0.73
  -4   3   4    0.54    0.67
  -4   3   4    0.99    0.76
  -4   3   4    0.06    0.64
  -4   3   4   -0.62    0.70
   3  -3  -4  179.44    4.90
   3  -3  -4  197.45    5.40
   3  -3  -4  191.16    5.24
  -3   3   4  185.76    5.31
  -3   3   4  193.16    4.85
  -3   3   4  194.00    4.74
  -3   3   4  199.07    4.97
  -3   3   4  180.48    5.10
  -3   3   4  175.44    4.91
   2  -3  -4   15.80    0.98
   2  -3  -4   15.11    0.61
   2  -3  -4   13.37    0.74
   2  -3  -4   15.19    0.54
   2  -3  -4   14.77    1.27
   2  -3  -4   14.23    0.75
   2  -3  -4   15.76    1.01
   2  -3  -4   16.91    0.86
  -2   3   4   13.53    0.71
  -2   3   4   13.68    0.80
  -2   3   4   14.11    1.12
  -2   3   4   15.67    0.60
  -2   3   4   14.35    1.07
  -2   3   4   15.33    0.94
  -2   3   4   14.34    0.76
  -2   3   4   16.22    0.94
  -2   3   4   14.23    0.77
  -2   3   4   14.52    0.59
   1  -3  -4  273.37    6.47
   1  -3  -4  275.35    6.61
   1  -3  -4  267.36    6.25
   1  -3  -4  279.79    6.81
   1  -3  -4  272.83    6.45
   1  -3  -4  267.92    6.58
  -1   3   4  273.00    6.58
  -1   3   4  268.89    6.67
  -1   3   4  273.82    6.41
  -1   3   4  277.72    6.63
  -1   3   4  272.91    6.49
  -1   3   4  260.66    6.17
  -1   3   4  271.18    6.04
  -1   3   4  274.42    6.46
   0  -3  -4  107.36    3.17
   0  -3  -4  105.40    2.61
   0  -3  -4  107.78    3.01
   0  -3  -4  107.04    3.27
   0  -3  -4  104.88    2.64
   0  -3  -4  107.59    3.15
   0  -3  -4  105.56    3.28
   0  -3  -4  102.34    2.97
   0   3   4  103.02    2.88
   0   3   4  103.92    3.09
   0   3   4  110.46    3.32
   0   3   4  100.65    3.34
   0   3   4  101.96    3.23
   0   3   4  106.08    3.16
   0   3   4  106.34    3.17
   0   3   4  103.43    2.71
  -1  -3  -4  114.17    3.73
  -1  -3  -4  118.07    3.02
  -1  -3  -4  112.08    3.70
  -1  -3  -4  115.47    3.38
  -1  -3  -4  117.16    3.59
  -1  -3  -4  114.92    3.25
  -1  -3  -4  110.56    3.58
   1   3   4  113.15    3.58
   1   3   4  111.09    3.72
   1   3   4  120.32    3.31
   1   3   4  112.89    3.65
   1   3   4  112.58    3.57
   1   3   4  114.68    3.71
   1   3   4  111.35    3.72
   1   3   4  110.41    3.46
  -2  -3  -4   89.63    3.32
  -2  -3  -4   91.91    3.09
  -2  -3  -4   88.91    3.28
  -2  -3  -4   92.83    3.49
  -2  -3  -4   90.58    3.48
   2   3   4   89.24    3.30
   2   3   4   96.77    3.60
   2   3   4   90.88    3.30
   2   3   4   94.70    3.60
   2   3   4   92.03    3.15
   2   3   4   93.96    3.17
   2   3   4   92.26    3.41
   2   3   4   94.33    3.13
  -3  -3  -4    1.15    1.04
  -3  -3  -4    0.80    1.03
  -3  -3  -4    1.24    1.13
  -3  -3  -4    1.93    1.21
  -3  -3  -4    2.06    1.16
  -3  -3  -4    1.01    0.91
  -3  -3  -4    2.50    1.05
   3   3   4    1.00    0.91
   3   3   4    1.27    1.05
   3   3   4    1.36    1.17
   3   3   4    2.46    1.23
   3   3   4    0.76    0.97
   3   3   4    1.09    1.03
   3   3   4    1.69    0.78
   3   3   4    1.80    0.96
   3   3   4    2.16    1.18
  -4  -3  -4  110.79    4.27
  -4  -3  -4   99.07    4.39
  -4  -3  -4   96.09    3.97
  -4  -3  -4   97.81    3.74
  -4  -3  -4  105.94    4.39
   4   3   4  103.62    2.86
   4   3   4   92.77    4.28
   4   3   4  103.49    4.10
   4   3   4  105.72    4.48
   4   3   4  103.12    4.04
   4   3   4  101.99    4.04
   4   3   4  104.06    4.17
  -5  -3  -4    1.52    1.56
  -5  -3  -4    0.46    1.76
  -5  -3  -4    2.22    1.68
  -5  -3  -4    1.77    1.26
  -5  -3  -4    2.86    1.46
   5   3   4    1.47    1.33
   5   3   4    1.53    1.48
   5   3   4    0.66    1.27
   5   3   4   -1.87    1.18
   5   3   4    0.06    1.41
   5   3   4    0.70    1.31
   6  -4  -4    7.23    1.66
   6  -4  -4    7.49    1.53
   6  -4  -4    4.91    1.70
  -6   4   4   10.11    1.75
  -6   4   4    6.17    1.09
  -6   4   4    4.19    1.33
   5  -4  -4   29.92    2.01
   5  -4  -4   36.62    2.85
  -5   4   4   33.54    1.67
  -5   4   4   33.41    2.10
  -5   4   4   30.89    2.22
  -5   4   4   32.13    2.20
  -5   4   4   30.85    1.92
   4  -4  -4   26.93    2.30
   4  -4  -4   28.33    2.13
  -4   4   4   27.77    2.08
  -4   4   4   26.52    1.47
  -4   4   4   25.30    2.01
  -4   4   4   28.33    1.58
  -4   4   4   27.60    1.64
   3  -4  -4   52.40    1.27
   3  -4  -4   51.02    2.09
   3  -4  -4   59.28    2.70
  -3   4   4   54.16    2.16
  -3   4   4   53.16    2.12
  -3   4   4   51.25    2.28
  -3   4   4   54.14    2.70
  -3   4   4   55.77    2.00
  -3   4   4   55.26    1.99
   2  -4  -4   -0.59    0.41
   2  -4  -4    0.63    0.47
   2  -4  -4    0.86    0.78
   2  -4  -4    0.58    0.47
   2  -4  -4    0.09    0.36
   2  -4  -4    0.60    0.32
  -2   4   4   -0.23    0.64
  -2   4   4   -0.07    0.44
  -2   4   4    0.95    0.65
  -2   4   4    0.45    0.28
  -2   4   4   -0.04    0.47
  -2   4   4    1.28    0.72
  -2   4   4    0.07    0.32
  -2   4   4    0.57    0.48
  -2   4   4    0.74    0.36
  -2   4   4    0.27    0.35
  -2   4   4    0.45    0.81
   1  -4  -4  151.91    3.62
   1  -4  -4  148.86    4.05
   1  -4  -4  152.04    4.22
   1  -4  -4  148.46    4.04
   1  -4  -4  148.94    4.30
   1  -4  -4  148.57    3.98
  -1   4   4  149.00    3.59
  -1   4   4  149.04    3.98
  -1   4   4  147.55    3.52
  -1   4   4  146.74    4.03
  -1   4   4  147.86    4.29
  -1   4   4  145.20    4.17
  -1   4   4  147.95    4.20
  -1   4   4  150.15    4.91
  -1   4   4  144.50    4.15
  -1   4   4  150.13    4.00
   0  -4  -4    2.13    1.33
   0  -4  -4    3.08    0.74
   0  -4  -4    2.65    0.84
   0  -4  -4    2.80    0.40
   0  -4  -4    2.74    0.67
   0  -4  -4    2.42    0.90
   0  -4  -4    3.08    0.84
   0  -4  -4    2.40    0.41
   0   4   4    2.79    0.86
   0   4   4    1.91    0.82
   0   4   4    2.78    0.80
   0   4   4    2.71    0.96
   0   4   4    2.55    0.96
   0   4   4    1.29    0.60
   0   4   4    2.07    0.50
  -1  -4  -4   56.20    1.89
  -1  -4  -4   58.56    3.08
  -1  -4  -4   58.03    2.70
  -1  -4  -4   57.79    1.94
  -1  -4  -4   55.22    2.49
  -1  -4  -4   61.34    2.09
  -1  -4  -4   54.65    2.24
  -1  -4  -4   50.76    2.41
   1   4   4   54.33    2.60
   1   4   4   55.81    2.53
   1   4   4   55.83    2.39
   1   4   4   57.06    2.63
   1   4   4   56.05    2.13
   1   4   4   53.73    2.51
   1   4   4   56.27    1.83
  -2  -4  -4   39.64    2.41
  -2  -4  -4   40.15    2.43
  -2  -4  -4   41.47    2.37
  -2  -4  -4   41.63    2.07
  -2  -4  -4   40.36    2.94
  -2  -4  -4   41.87    2.58
   2   4   4   43.89    2.12
   2   4   4   45.60    2.38
   2   4   4   41.67    2.56
   2   4   4   43.77    2.28
   2   4   4   43.74    2.41
   2   4   4   40.21    2.35
   2   4   4   43.84    2.51
  -3  -4  -4   27.91    2.19
  -3  -4  -4   29.06    2.29
  -3  -4  -4   28.47    2.02
  -3  -4  -4   28.34    1.99
  -3  -4  -4   28.82    2.45
   3   4   4   27.93    2.04
   3   4   4   28.77    2.14
   3   4   4   29.46    2.57
   3   4   4   30.70    1.94
   3   4   4   27.85    2.32
   3   4   4   25.76    2.18
   3   4   4   26.27    2.23
   3   4   4   27.04    2.47
   3   4   4   30.84    1.96
  -4  -4  -4   18.58    2.02
  -4  -4  -4   16.46    2.24
  -4  -4  -4   17.24    2.02
  -4  -4  -4   18.78    2.19
  -4  -4  -4   17.96    2.45
  -4  -4  -4   17.28    1.95
   4   4   4   15.96    1.83
   4   4   4   20.53    2.38
   4   4   4   15.58    1.93
   4   4   4   18.75    2.36
   4   4   4   16.12    2.26
   4   4   4   17.25    2.20
  -5  -4  -4    0.18    1.19
  -5  -4  -4    1.01    1.51
  -5  -4  -4    0.00    1.54
   5   4   4    1.12    1.54
   5   4   4   -1.21    1.35
   5   4   4    0.30    1.37
   5   4   4   -0.23    1.43
   5   4   4    3.02    1.53
   6  -5  -4   12.62    1.77
   6  -5  -4   13.32    2.15
   6  -5  -4   14.17    2.29
  -6   5   4   12.25    1.63
   5  -5  -4    3.58    1.48
   5  -5  -4    1.66    1.08
  -5   5   4    1.22    1.02
  -5   5   4    2.28    0.91
  -5   5   4    2.66    0.90
  -5   5   4    2.02    1.19
  -5   5   4    1.11    0.99
   4  -5  -4   22.61    2.62
  -4   5   4   20.10    1.65
  -4   5   4   22.56    1.58
  -4   5   4   18.15    1.28
  -4   5   4   17.91    1.50
  -4   5   4   19.96    2.23
   3  -5  -4   82.25    3.81
   3  -5  -4   78.27    2.22
   3  -5  -4   78.20    2.08
   3  -5  -4   80.41    2.01
   3  -5  -4   79.65    1.92
  -3   5   4   72.52    2.94
  -3   5   4   77.74    2.08
  -3   5   4   79.81    2.25
  -3   5   4   77.01    2.73
  -3   5   4   82.54    2.49
  -3   5   4   82.12    3.64
  -3   5   4   81.07    1.97
   2  -5  -4   22.22    1.84
   2  -5  -4   22.55    1.25
   2  -5  -4   24.07    1.44
   2  -5  -4   21.76    1.17
   2  -5  -4   24.29    1.31
   2  -5  -4   23.22    1.37
   2  -5  -4   21.27    1.13
  -2   5   4   22.54    1.42
  -2   5   4   23.09    2.21
  -2   5   4   22.32    0.90
  -2   5   4   21.98    1.58
  -2   5   4   25.39    1.43
  -2   5   4   21.00    1.44
  -2   5   4   21.01    1.08
  -2   5   4   21.88    1.31
  -2   5   4   22.52    1.46
  -2   5   4   21.53    1.17
   1  -5  -4  115.08    3.53
   1  -5  -4  111.74    3.38
   1  -5  -4  115.67    2.91
   1  -5  -4  114.88    3.56
   1  -5  -4  114.88    3.80
   1  -5  -4  110.35    3.72
  -1   5   4  115.70    3.53
  -1   5   4  114.77    3.76
  -1   5   4  110.92    3.90
  -1   5   4  112.39    3.28
  -1   5   4  113.64    2.98
  -1   5   4  117.64    3.55
  -1   5   4  116.52    3.73
  -1   5   4  117.59    3.73
  -1   5   4  113.42    4.33
   0  -5  -4   11.07    0.80
   0  -5  -4   14.22    1.62
   0  -5  -4   11.03    1.19
   0  -5  -4   12.28    1.21
   0  -5  -4   12.37    0.73
   0  -5  -4   12.66    1.42
   0  -5  -4   13.15    1.41
   0   5   4   12.27    1.40
   0   5   4   11.33    1.63
   0   5   4   12.57    1.01
   0   5   4   12.66    1.18
   0   5   4   14.39    1.67
   0   5   4    8.64    1.48
   0   5   4   12.84    1.53
   0   5   4   13.76    1.46
  -1  -5  -4   17.53    1.30
  -1  -5  -4   18.83    1.96
  -1  -5  -4   19.85    1.33
  -1  -5  -4   19.03    1.13
  -1  -5  -4   18.68    2.03
  -1  -5  -4   18.03    1.74
  -1  -5  -4   21.18    1.59
  -1  -5  -4   17.72    1.79
   1   5   4   18.23    2.02
   1   5   4   17.54    1.74
   1   5   4   16.30    1.14
   1   5   4   20.23    1.86
   1   5   4   17.18    1.89
   1   5   4   16.65    1.86
   1   5   4   22.46    1.82
   1   5   4   16.18    1.44
   1   5   4   17.22    1.90
  -2  -5  -4    3.16    1.00
  -2  -5  -4    4.03    1.15
  -2  -5  -4    1.55    1.26
  -2  -5  -4    5.03    1.60
  -2  -5  -4    1.24    1.19
  -2  -5  -4    4.15    1.45
   2   5   4    4.47    1.10
   2   5   4    3.50    1.49
   2   5   4    4.37    1.25
   2   5   4    3.01    1.49
   2   5   4    3.67    1.37
   2   5   4    1.95    1.37
   2   5   4    3.27    1.30
   2   5   4    5.08    1.49
  -3  -5  -4   43.45    3.10
  -3  -5  -4   40.40    2.49
  -3  -5  -4   46.27    2.85
  -3  -5  -4   44.30    3.10
   3   5   4   41.38    3.15
   3   5   4   45.78    2.29
   3   5   4   45.36    2.94
   3   5   4   43.50    2.54
   3   5   4   44.61    2.95
   3   5   4   41.33    2.85
   3   5   4   39.80    2.60
   3   5   4   52.50    3.36
   3   5   4   41.92    2.82
  -4  -5  -4   10.79    2.30
  -4  -5  -4   14.95    2.43
  -4  -5  -4   13.96    2.27
  -4  -5  -4   11.53    1.96
  -4  -5  -4   16.50    2.14
   4   5   4    9.45    1.97
   4   5   4   14.77    2.39
   4   5   4   16.28    2.31
   4   5   4   11.57    2.00
   4   5   4   20.04    2.73
   4   5   4   13.10    1.81
   6  -6  -4   16.48    2.50
   5  -6  -4    1.09    1.51
  -5   6   4    0.74    0.95
  -5   6   4    0.11    1.14
  -5   6   4    0.48    1.25
  -5   6   4    0.04    0.86
   4  -6  -4   18.91    2.31
  -4   6   4   18.51    1.70
  -4   6   4   16.30    1.07
  -4   6   4   17.88    1.86
  -4   6   4   13.18    2.46
  -4   6   4   15.90    1.45
   3  -6  -4   41.29    1.81
   3  -6  -4   39.98    1.68
   3  -6  -4   40.45    1.58
   3  -6  -4   41.85    2.68
   3  -6  -4   42.97    1.33
   3  -6  -4   42.50    1.47
  -3   6   4   43.74    1.47
  -3   6   4   40.89    1.64
  -3   6   4   41.65    2.14
  -3   6   4   43.72    1.66
  -3   6   4   43.96    1.42
  -3   6   4   40.92    2.26
  -3   6   4   44.58    3.19
  -3   6   4   41.33    1.37
  -3   6   4   42.21    1.27
   2  -6  -4   48.60    1.73
   2  -6  -4   47.61    1.95
   2  -6  -4   49.34    2.68
   2  -6  -4   52.09    2.26
   2  -6  -4   42.49    2.59
   2  -6  -4   48.38    1.95
  -2   6   4   46.24    2.42
  -2   6   4   47.91    1.98
  -2   6   4   45.13    2.12
  -2   6   4   46.36    1.87
  -2   6   4   45.85    2.23
  -2   6   4   51.68    3.29
  -2   6   4   49.15    2.20
  -2   6   4   45.54    1.49
  -2   6   4   48.54    1.53
   1  -6  -4   56.85    2.67
   1  -6  -4   52.65    1.66
   1  -6  -4   53.52    2.41
   1  -6  -4   56.83    2.50
   1  -6  -4   54.67    2.32
  -1   6   4   53.71    2.44
  -1   6   4   57.30    2.77
  -1   6   4   57.22    2.65
  -1   6   4   53.68    1.81
  -1   6   4   51.12    2.44
  -1   6   4   55.52    3.25
  -1   6   4   52.44    2.71
  -1   6   4   54.15    2.44
  -1   6   4   53.14    2.08
   0  -6  -4   11.67    1.82
   0  -6  -4   10.65    1.61
   0  -6  -4   10.24    0.84
   0  -6  -4   12.72    1.43
   0  -6  -4   12.36    1.52
   0  -6  -4   13.19    1.45
   0  -6  -4   11.40    1.49
   0   6   4   12.36    1.64
   0   6   4   10.55    1.46
   0   6   4   12.20    1.19
   0   6   4   11.94    1.85
   0   6   4   11.42    1.86
   0   6   4   12.21    1.80
   0   6   4   10.29    1.23
   0   6   4   11.59    1.57
  -1  -6  -4   48.39    2.89
  -1  -6  -4   46.34    2.72
  -1  -6  -4   47.12    3.39
  -1  -6  -4   53.96    2.63
  -1  -6  -4   53.44    3.23
  -1  -6  -4   48.08    1.80
  -1  -6  -4   51.61    2.09
   1   6   4   49.43    3.16
   1   6   4   56.78    2.91
   1   6   4   47.58    3.03
   1   6   4   47.91    2.93
   1   6   4   49.55    3.22
   1   6   4   47.91    1.99
   1   6   4   53.96    3.20
   1   6   4   47.92    2.30
  -2  -6  -4    1.95    1.52
  -2  -6  -4    1.13    1.52
  -2  -6  -4    0.60    0.89
  -2  -6  -4    1.50    0.78
  -2  -6  -4    0.86    1.11
  -2  -6  -4    0.43    1.31
  -2  -6  -4    1.20    1.29
   2   6   4    0.76    1.50
   2   6   4    1.43    1.33
   2   6   4    0.36    1.14
   2   6   4    1.65    1.45
   2   6   4    2.35    1.12
   2   6   4    1.94    1.41
   2   6   4    2.26    1.55
   2   6   4    2.34    1.49
  -3  -6  -4   14.28    2.13
  -3  -6  -4   13.77    2.24
  -3  -6  -4   15.34    2.54
  -3  -6  -4   18.92    2.12
  -3  -6  -4   16.78    1.87
  -3  -6  -4   16.22    2.47
   3   6   4   17.11    1.98
   3   6   4   13.11    2.19
   3   6   4   18.05    2.37
   3   6   4   20.56    2.56
   3   6   4   14.92    1.83
   3   6   4   14.26    2.61
   3   6   4   16.01    1.63
   3   6   4   19.17    3.22
  -4  -6  -4    7.68    1.71
  -4  -6  -4   10.40    2.45
  -4  -6  -4   10.82    2.37
  -4  -6  -4    7.65    2.01
   4   6   4   10.06    2.45
   4   6   4    7.91    1.82
   4   6   4    5.78    2.07
   4   6   4   10.43    1.94
   5  -7  -4    0.63    1.72
  -5   7   4    0.34    1.11
   4  -7  -4   12.60    2.27
  -4   7   4    9.06    1.93
  -4   7   4   13.20    1.78
  -4   7   4   13.89    1.74
   3  -7  -4    2.70    0.57
   3  -7  -4    2.67    0.69
   3  -7  -4    0.90    1.41
   3  -7  -4    2.85    0.89
  -3   7   4    4.30    0.88
  -3   7   4    3.95    1.35
  -3   7   4    4.73    0.77
  -3   7   4    2.58    0.68
  -3   7   4    2.10    1.63
   2  -7  -4    9.72    1.13
   2  -7  -4   12.13    1.92
   2  -7  -4    9.17    1.20
   2  -7  -4   10.61    1.19
   2  -7  -4    8.79    1.12
  -2   7   4    8.91    0.83
  -2   7   4    9.34    1.35
  -2   7   4    8.50    1.86
  -2   7   4   10.43    1.42
  -2   7   4    9.06    1.16
  -2   7   4   10.71    1.61
   1  -7  -4   17.58    2.04
   1  -7  -4   16.23    1.73
   1  -7  -4   16.98    1.77
   1  -7  -4   20.09    2.01
   1  -7  -4   15.81    1.82
   1  -7  -4   16.24    0.92
   1  -7  -4   17.10    1.50
  -1   7   4   20.21    2.13
  -1   7   4   16.33    2.32
  -1   7   4   12.65    1.54
  -1   7   4   15.75    1.15
  -1   7   4   18.36    2.04
  -1   7   4   14.50    1.84
  -1   7   4   14.75    1.65
   0  -7  -4   14.88    1.66
   0  -7  -4    9.68    1.59
   0  -7  -4   14.33    1.76
   0  -7  -4   13.88    0.86
   0  -7  -4   11.08    1.70
   0  -7  -4   13.25    1.88
   0   7   4   14.14    1.97
   0   7   4   13.89    2.07
   0   7   4   15.19    2.16
   0   7   4   12.33    1.33
   0   7   4   16.08    2.18
   0   7   4   15.45    2.20
   0   7   4   13.79    1.76
   0   7   4   12.54    1.71
  -1  -7  -4   30.13    3.01
  -1  -7  -4   31.82    2.61
  -1  -7  -4   28.83    2.58
  -1  -7  -4   26.79    1.61
  -1  -7  -4   28.39    1.35
  -1  -7  -4   31.32    2.15
  -1  -7  -4   29.35    2.85
   1   7   4   28.69    2.47
   1   7   4   36.87    3.14
   1   7   4   30.11    2.62
   1   7   4   28.12    1.96
   1   7   4   31.47    2.96
   1   7   4   30.15    2.77
   1   7   4   29.66    2.82
  -2  -7  -4   -0.89    1.37
  -2  -7  -4   -0.10    1.11
  -2  -7  -4   -0.09    0.81
  -2  -7  -4    0.85    1.04
  -2  -7  -4   -0.09    1.35
  -2  -7  -4   -0.41    1.58
   2   7   4    1.48    1.75
   2   7   4    1.75    1.35
   2   7   4    3.60    1.79
   2   7   4    0.62    1.08
   2   7   4    1.47    1.60
   2   7   4    1.62    1.93
   2   7   4    0.69    1.52
  -3  -7  -4   14.17    2.47
   3   7   4   10.60    2.22
   3   7   4   15.10    2.47
   3   7   4   12.84    2.40
   4  -8  -4    6.00    2.07
  -4   8   4    5.89    1.98
  -4   8   4    7.84    2.61
   3  -8  -4   -1.64    0.54
   3  -8  -4   -1.15    1.56
   3  -8  -4   -0.50    0.91
   3  -8  -4   -0.25    0.62
  -3   8   4    0.86    0.80
  -3   8   4    1.99    0.88
  -3   8   4    0.36    1.20
  -3   8   4   -0.91    1.57
   2  -8  -4   19.70    1.59
   2  -8  -4   19.84    1.72
   2  -8  -4   22.05    2.48
   2  -8  -4   18.56    1.79
  -2   8   4   19.05    2.60
  -2   8   4   23.71    2.49
  -2   8   4   26.35    2.18
  -2   8   4   25.22    2.22
   1  -8  -4    2.50    1.20
   1  -8  -4    2.94    1.31
   1  -8  -4    1.19    1.01
  -1   8   4    1.64    1.37
  -1   8   4    1.51    1.57
  -1   8   4    1.40    1.76
  -1   8   4   -0.06    1.47
   0  -8  -4   31.98    2.29
   0  -8  -4   28.27    2.69
   0  -8  -4   32.83    2.65
   0  -8  -4   31.94    2.60
   0   8   4   33.57    2.90
   0   8   4   37.16    3.15
   0   8   4   33.34    3.01
   0   8   4   40.35    3.32
   0   8   4   34.70    3.28
  -1  -8  -4   17.48    2.48
  -1  -8  -4   15.54    1.94
  -1  -8  -4   15.75    2.57
  -1  -8  -4   12.96    2.11
   1   8   4   22.70    2.89
   1   8   4   18.00    2.68
   1   8   4   14.61    2.44
   1   8   4   16.35    2.46
   1   8   4   16.07    2.81
   1   8   4   13.69    2.26
   2   8   4    1.83    1.86
   2   8   4    1.15    1.52
   2   8   4    6.20    2.16
   2   8   4    0.72    1.62
   2  -9  -4    5.37    1.26
   2  -9  -4    4.83    1.19
  -2   9   4    8.48    1.55
  -2   9   4    7.72    1.53
  -2   9   4    7.21    2.01
  -2   9   4    4.57    2.10
  -1   9   4   11.32    3.46
  -1   9   4    5.19    2.05
  -1   9   4   10.53    1.94
  -1   9   4    9.56    2.02
   0   9   4   26.97    3.08
   0   9   4   20.46    2.96
   0   9   4   29.23    3.19
   0   9  -5   26.82    2.76
   0   9  -5   23.46    2.92
   0   9  -5   16.63    2.48
   0  -9   5   23.66    2.12
  -1   9  -5   14.27    3.08
  -1   9  -5    6.48    1.48
  -1   9  -5    1.38    2.14
  -1   9  -5    5.05    1.85
   1  -9   5    4.57    1.72
   1  -9   5    4.80    1.18
  -2   9  -5    5.15    2.10
  -2   9  -5    9.80    1.70
  -2   9  -5    8.21    2.22
  -2   9  -5    9.63    1.40
   2  -9   5    8.09    1.81
  -3   9  -5   14.21    2.32
  -3   9  -5    9.80    1.29
  -3   9  -5    4.70    2.12
   2   8  -5   17.51    2.33
   2   8  -5   20.48    4.27
  -2  -8   5   17.21    1.83
   1   8  -5    5.46    1.70
   1   8  -5    5.67    1.72
   1   8  -5    3.59    1.26
   1   8  -5    2.55    1.60
   1   8  -5    0.07    1.62
   1   8  -5    3.81    1.78
  -1  -8   5    4.40    1.45
  -1  -8   5    5.02    1.57
  -1  -8   5    1.43    1.69
  -1  -8   5    1.57    1.55
   0   8  -5   19.16    2.59
   0   8  -5   24.82    2.54
   0   8  -5   18.07    1.83
   0   8  -5   22.26    2.40
   0   8  -5   19.90    2.21
   0  -8   5   22.28    2.27
   0  -8   5   20.76    2.45
   0  -8   5   17.44    1.79
   0  -8   5   18.10    2.64
  -1   8  -5    2.96    1.19
  -1   8  -5    2.95    1.27
  -1   8  -5    2.93    1.55
  -1   8  -5    4.63    1.12
  -1   8  -5    2.93    1.41
   1  -8   5    1.41    1.42
   1  -8   5    4.06    1.25
   1  -8   5    1.23    1.31
  -2   8  -5   23.09    1.85
  -2   8  -5   16.99    1.55
  -2   8  -5   20.65    2.21
  -2   8  -5   21.31    1.76
  -2   8  -5   18.50    2.54
   2  -8   5   19.96    1.96
   2  -8   5   20.65    1.96
   2  -8   5   20.66    1.57
  -3   8  -5    4.45    0.82
  -3   8  -5    4.96    1.21
  -3   8  -5    2.51    1.61
  -3   8  -5    4.31    1.39
  -3   8  -5    5.61    1.65
   3  -8   5    3.78    0.95
   3  -8   5    6.44    0.96
  -4   8  -5    5.81    1.83
  -4   8  -5    2.22    1.73
   3   7  -5   10.95    1.76
   3   7  -5   11.74    1.92
   3   7  -5   15.52    2.66
   3   7  -5   20.22    2.74
   3   7  -5   15.63    2.32
  -3  -7   5   13.70    2.50
  -3  -7   5   10.77    2.24
  -3  -7   5   17.35    1.88
  -3  -7   5   18.71    2.56
   2   7  -5    6.65    1.66
   2   7  -5    9.84    1.95
   2   7  -5   10.26    1.99
   2   7  -5   11.69    2.12
   2   7  -5    8.14    1.63
   2   7  -5    5.48    1.81
  -2  -7   5    9.13    1.76
  -2  -7   5   10.81    2.00
  -2  -7   5    9.07    2.02
  -2  -7   5    8.68    1.73
  -2  -7   5    8.57    1.32
   1   7  -5   10.35    1.91
   1   7  -5   15.12    2.14
   1   7  -5   12.14    1.57
   1   7  -5   15.16    2.22
   1   7  -5   15.40    2.13
   1   7  -5   10.19    1.78
   1   7  -5   12.27    1.88
  -1  -7   5   12.99    1.11
  -1  -7   5   14.76    2.01
  -1  -7   5   11.33    1.99
  -1  -7   5   11.15    1.98
  -1  -7   5   14.66    1.78
  -1  -7   5   14.84    1.98
   0   7  -5   18.22    2.06
   0   7  -5   17.70    2.18
   0   7  -5   14.37    1.91
   0   7  -5   15.99    1.99
   0   7  -5   17.73    2.16
   0   7  -5   15.47    1.58
   0   7  -5   20.03    2.19
   0  -7   5   19.78    2.12
   0  -7   5   16.12    1.96
   0  -7   5   20.26    1.87
   0  -7   5   17.12    2.05
   0  -7   5   17.62    2.04
  -1   7  -5    2.61    1.16
  -1   7  -5    2.32    1.14
  -1   7  -5    1.06    1.18
  -1   7  -5    1.26    1.36
  -1   7  -5    3.01    0.91
  -1   7  -5    1.54    1.25
  -1   7  -5    1.38    1.08
   1  -7   5    1.56    0.93
   1  -7   5    2.99    1.25
   1  -7   5    1.56    0.99
   1  -7   5    2.92    2.39
   1  -7   5    3.14    1.16
  -2   7  -5   33.25    1.88
  -2   7  -5   37.88    2.95
  -2   7  -5   32.92    1.90
  -2   7  -5   37.29    3.03
  -2   7  -5   32.96    1.76
  -2   7  -5   35.34    2.24
  -2   7  -5   32.97    2.08
   2  -7   5   33.98    2.10
   2  -7   5   35.86    1.92
   2  -7   5   33.91    1.76
   2  -7   5   32.30    2.10
  -3   7  -5    1.51    1.00
  -3   7  -5    0.19    1.26
  -3   7  -5    0.64    0.54
  -3   7  -5    0.17    0.50
  -3   7  -5    0.25    0.85
  -3   7  -5    1.02    1.40
  -3   7  -5   -0.39    0.66
   3  -7   5    0.73    0.73
   3  -7   5    0.11    0.60
   3  -7   5    0.26    0.69
  -4   7  -5   36.97    2.82
  -4   7  -5   30.07    2.24
  -4   7  -5   36.70    3.15
  -5   7  -5   -1.38    1.49
  -5   7  -5   -0.49    1.33
   5  -7   5    4.36    1.57
   4   6  -5    0.35    1.39
  -4  -6   5    3.50    1.64
  -4  -6   5    4.15    1.68
  -4  -6   5   -0.96    1.09
  -4  -6   5   -0.52    1.56
  -4  -6   5   -1.34    1.24
   3   6  -5   41.49    3.39
   3   6  -5   44.41    3.09
   3   6  -5   39.40    2.50
   3   6  -5   42.49    3.32
   3   6  -5   46.81    3.36
   3   6  -5   35.36    3.06
   3   6  -5   38.20    2.67
  -3  -6   5   41.30    3.22
  -3  -6   5   36.89    3.32
  -3  -6   5   36.74    3.14
  -3  -6   5   42.60    2.50
  -3  -6   5   41.58    3.13
  -3  -6   5   41.33    3.26
  -3  -6   5   39.22    2.41
   2   6  -5    8.54    1.57
   2   6  -5   13.37    1.99
   2   6  -5    7.30    1.86
   2   6  -5    9.59    1.87
   2   6  -5   15.13    2.25
   2   6  -5   15.26    2.10
   2   6  -5   12.92    1.80
   2   6  -5   11.44    1.62
  -2  -6   5   11.08    1.86
  -2  -6   5    9.34    1.33
  -2  -6   5   12.56    1.96
  -2  -6   5   11.01    1.99
  -2  -6   5   10.15    1.24
  -2  -6   5   12.38    3.13
  -2  -6   5   12.01    1.72
   1   6  -5   27.68    1.74
   1   6  -5   27.09    2.49
   1   6  -5   29.35    2.40
   1   6  -5   31.34    2.44
   1   6  -5   26.24    2.00
   1   6  -5   41.10    3.94
   1   6  -5   30.62    2.35
   1   6  -5   28.48    2.55
  -1  -6   5   31.32    2.04
  -1  -6   5   30.44    2.50
  -1  -6   5   30.33    2.44
  -1  -6   5   31.03    2.53
  -1  -6   5   28.70    1.59
  -1  -6   5   28.24    1.47
  -1  -6   5   27.99    2.33
  -1  -6   5   33.34    2.61
   0   6  -5  252.99    7.29
   0   6  -5  254.20    7.23
   0   6  -5  258.40    7.33
   0   6  -5  248.81    6.96
   0   6  -5  253.47    7.16
   0   6  -5  248.67    6.64
   0   6  -5  260.33    7.66
   0   6  -5  245.70    6.85
   0  -6   5  248.86    5.58
   0  -6   5  242.47    5.53
   0  -6   5  248.77    7.13
   0  -6   5  239.98    7.25
   0  -6   5  240.33    7.70
   0  -6   5  249.69    7.26
   0  -6   5  255.82    6.82
  -1   6  -5   31.12    2.45
  -1   6  -5   32.12    1.60
  -1   6  -5   27.93    2.04
  -1   6  -5   29.58    1.87
  -1   6  -5   29.50    1.95
  -1   6  -5   32.03    1.92
  -1   6  -5   31.50    2.11
   1  -6   5   29.32    1.69
   1  -6   5   29.15    2.64
   1  -6   5   31.18    2.03
   1  -6   5   29.63    2.04
   1  -6   5   30.62    2.87
  -2   6  -5   86.72    3.87
  -2   6  -5   82.78    2.78
  -2   6  -5   81.89    3.01
  -2   6  -5   83.72    3.04
  -2   6  -5   84.78    2.71
  -2   6  -5   77.99    3.02
  -2   6  -5   86.41    3.03
  -2   6  -5   83.98    2.66
   2  -6   5   84.42    3.91
   2  -6   5   84.39    3.05
   2  -6   5   87.24    2.74
   2  -6   5   85.24    2.80
  -3   6  -5   11.42    0.40
  -3   6  -5   12.53    1.76
  -3   6  -5   11.41    0.75
  -3   6  -5   12.63    1.36
  -3   6  -5   10.46    0.37
  -3   6  -5   11.80    0.84
  -3   6  -5   11.76    0.98
  -3   6  -5   11.94    1.68
   3  -6   5   12.91    1.35
   3  -6   5   11.98    1.10
   3  -6   5   12.55    0.73
   3  -6   5   11.54    1.15
   3  -6   5   10.34    0.96
  -4   6  -5    7.37    1.55
  -4   6  -5    7.10    0.76
  -4   6  -5    8.64    1.36
  -4   6  -5    6.36    1.55
   4  -6   5    8.03    1.42
  -5   6  -5    1.48    1.21
  -5   6  -5   -0.60    1.33
   5  -6   5    3.65    1.53
  -5  -5   5   30.27    3.18
  -5  -5   5   19.62    2.44
  -5  -5   5   22.37    2.46
   4   5  -5    1.43    2.11
   4   5  -5    0.56    1.49
   4   5  -5    2.98    1.60
   4   5  -5    0.52    1.24
   4   5  -5    1.80    1.57
   4   5  -5    0.07    0.89
  -4  -5   5    1.76    1.55
  -4  -5   5   -0.06    1.38
  -4  -5   5    2.26    1.48
  -4  -5   5    1.46    1.44
  -4  -5   5    1.31    1.23
  -4  -5   5    0.87    1.18
   3   5  -5   47.46    3.22
   3   5  -5   48.87    2.48
   3   5  -5   49.20    2.97
   3   5  -5   48.83    3.15
   3   5  -5   52.22    3.37
   3   5  -5   49.39    1.98
   3   5  -5   49.90    2.95
  -3  -5   5   50.60    3.14
  -3  -5   5   49.40    2.64
  -3  -5   5   51.33    3.27
  -3  -5   5   50.38    3.29
  -3  -5   5   55.90    2.74
  -3  -5   5   46.28    3.07
  -3  -5   5   47.19    2.77
   2   5  -5    2.69    1.30
   2   5  -5    2.54    0.69
   2   5  -5    3.16    1.43
   2   5  -5    3.68    1.36
   2   5  -5    3.72    1.13
   2   5  -5    4.19    1.13
   2   5  -5    4.26    1.42
   2   5  -5    2.47    1.29
   2   5  -5    3.16    0.54
  -2  -5   5    2.59    1.16
  -2  -5   5    3.21    1.31
  -2  -5   5    2.18    1.13
  -2  -5   5    2.78    1.31
  -2  -5   5    4.49    1.39
  -2  -5   5    3.49    0.95
  -2  -5   5    2.76    0.92
  -2  -5   5    3.11    1.29
   1   5  -5   56.36    2.84
   1   5  -5   55.92    2.54
   1   5  -5   58.03    2.81
   1   5  -5   53.58    2.71
   1   5  -5   58.99    2.48
   1   5  -5   55.92    2.93
   1   5  -5   57.32    2.81
   1   5  -5   56.43    2.56
  -1  -5   5   58.67    2.85
  -1  -5   5   55.63    2.94
  -1  -5   5   56.03    2.75
  -1  -5   5   58.92    2.15
  -1  -5   5   55.23    2.73
  -1  -5   5   52.97    2.80
   0   5  -5   16.47    1.74
   0   5  -5   17.81    1.63
   0   5  -5   17.66    1.86
   0   5  -5   14.05    1.21
   0   5  -5   16.11    1.51
   0   5  -5   14.33    1.36
   0   5  -5   15.95    1.55
   0   5  -5   15.87    1.47
   0  -5   5   15.27    1.28
   0  -5   5   15.20    1.56
   0  -5   5   14.95    0.60
   0  -5   5   14.34    1.51
   0  -5   5   13.39    1.44
   0  -5   5   15.35    1.78
   0  -5   5   14.77    1.57
  -1   5  -5   35.84    1.90
  -1   5  -5   33.83    2.17
  -1   5  -5   34.19    1.88
  -1   5  -5   36.93    1.53
  -1   5  -5   34.38    1.81
  -1   5  -5   38.49    2.32
  -1   5  -5   38.89    1.84
  -1   5  -5   35.04    1.75
   1  -5   5   35.39    1.80
   1  -5   5   33.47    2.28
   1  -5   5   37.07    1.92
   1  -5   5   36.16    1.94
   1  -5   5   36.38    1.64
  -2   5  -5   59.20    1.92
  -2   5  -5   56.12    2.61
  -2   5  -5   59.93    2.90
  -2   5  -5   59.55    2.26
  -2   5  -5   62.03    2.23
  -2   5  -5   56.85    2.11
  -2   5  -5   59.68    2.01
   2  -5   5   62.68    2.12
   2  -5   5   63.20    2.04
   2  -5   5   61.42    1.97
   2  -5   5   60.41    2.26
   2  -5   5   62.14    2.28
   2  -5   5   57.25    2.96
  -3   5  -5   19.98    1.11
  -3   5  -5   21.72    1.00
  -3   5  -5   22.04    0.91
  -3   5  -5   22.04    0.98
  -3   5  -5   18.97    1.04
  -3   5  -5   21.31    1.28
  -3   5  -5   20.86    1.71
  -3   5  -5   16.15    1.84
  -3   5  -5   20.71    1.34
   3  -5   5   22.89    0.88
   3  -5   5   20.85    1.66
   3  -5   5   19.56    1.98
   3  -5   5   21.41    0.82
   3  -5   5   19.37    1.15
  -4   5  -5   42.16    2.39
  -4   5  -5   39.66    2.22
  -4   5  -5   40.81    1.67
  -4   5  -5   38.20    1.85
  -4   5  -5   41.03    2.53
   4  -5   5   41.05    2.78
  -5   5  -5   -0.28    0.85
  -5   5  -5    0.54    1.28
  -5   5  -5    0.43    1.14
  -5   5  -5    0.03    0.96
   5  -5   5    0.59    1.60
  -6   5  -5   11.43    2.17
  -6   5  -5   11.25    1.99
   6  -5   5    7.63    1.88
   6  -5   5   12.24    1.61
   5   4  -5   14.59    2.28
   5   4  -5   25.38    2.78
   5   4  -5   16.47    1.98
   5   4  -5   13.62    2.21
   5   4  -5   16.98    2.50
  -5  -4   5   15.37    2.18
  -5  -4   5   19.15    2.48
  -5  -4   5   15.73    2.12
  -5  -4   5   16.26    2.19
  -5  -4   5   20.36    2.45
   4   4  -5    2.90    1.37
   4   4  -5    3.11    1.33
   4   4  -5    2.67    0.76
   4   4  -5    1.84    1.41
   4   4  -5    3.12    1.22
   4   4  -5    5.91    1.54
   4   4  -5    5.74    1.14
   4   4  -5    2.46    1.49
  -4  -4   5    4.22    1.66
  -4  -4   5    3.99    1.57
  -4  -4   5    3.25    1.32
  -4  -4   5    1.56    1.36
  -4  -4   5    5.62    1.56
  -4  -4   5    4.43    1.56
  -4  -4   5    4.77    1.34
   3   4  -5   70.97    2.90
   3   4  -5   66.91    3.34
   3   4  -5   64.87    3.07
   3   4  -5   67.85    1.98
   3   4  -5   70.61    3.74
   3   4  -5   67.39    3.35
   3   4  -5   68.44    2.45
   3   4  -5   70.90    3.53
  -3  -4   5   63.58    3.27
  -3  -4   5   64.06    2.97
  -3  -4   5   67.38    3.50
  -3  -4   5   66.75    3.28
  -3  -4   5   65.27    3.31
  -3  -4   5   65.51    2.87
  -3  -4   5   66.60    3.06
  -3  -4   5   70.88    3.02
   2   4  -5    5.41    1.27
   2   4  -5    8.63    0.84
   2   4  -5    6.76    1.29
   2   4  -5    7.32    0.70
   2   4  -5    7.42    1.40
   2   4  -5    5.72    1.32
   2   4  -5    7.75    1.45
   2   4  -5    5.27    1.08
  -2  -4   5    6.02    1.30
  -2  -4   5    4.21    1.20
  -2  -4   5    8.37    1.47
  -2  -4   5    7.71    1.07
  -2  -4   5    8.02    1.21
  -2  -4   5    7.10    1.39
  -2  -4   5    7.58    1.06
  -2  -4   5    8.31    1.66
   1   4  -5  130.61    4.27
   1   4  -5  127.20    4.16
   1   4  -5  132.30    3.96
   1   4  -5  127.41    4.23
   1   4  -5  125.81    3.80
   1   4  -5  125.01    3.55
   1   4  -5  126.82    4.10
  -1  -4   5  119.81    3.82
  -1  -4   5  127.86    3.49
  -1  -4   5  125.49    4.24
  -1  -4   5  122.45    4.15
  -1  -4   5  127.66    4.16
  -1  -4   5  131.32    4.18
  -1  -4   5  125.83    4.22
   0   4  -5    0.24    0.52
   0   4  -5   -0.18    0.68
   0   4  -5    0.47    0.90
   0   4  -5    0.32    0.72
   0   4  -5   -0.17    0.70
   0   4  -5    0.66    0.66
   0   4  -5    1.37    0.61
   0  -4   5   -0.35    0.65
   0  -4   5    0.49    0.23
   0  -4   5    1.29    0.70
   0  -4   5    0.36    0.75
   0  -4   5    1.35    0.74
   0  -4   5    0.50    0.71
   0  -4   5   -0.05    0.70
  -1   4  -5  204.52    5.49
  -1   4  -5  205.97    5.39
  -1   4  -5  201.14    5.43
  -1   4  -5  208.13    4.99
  -1   4  -5  204.18    5.19
  -1   4  -5  198.61    5.14
   1  -4   5  203.39    5.36
   1  -4   5  197.61    5.37
   1  -4   5  205.80    5.24
   1  -4   5  192.85    5.01
   1  -4   5  202.27    5.95
  -2   4  -5    3.86    0.96
  -2   4  -5    3.91    0.44
  -2   4  -5    4.51    1.21
  -2   4  -5    4.40    0.67
  -2   4  -5    3.67    0.50
  -2   4  -5    4.47    0.96
  -2   4  -5    4.37    0.63
  -2   4  -5    4.45    0.68
  -2   4  -5    4.73    0.58
  -2   4  -5    3.98    0.65
   2  -4   5    4.39    0.50
   2  -4   5    5.86    0.82
   2  -4   5    4.75    0.69
   2  -4   5    4.32    0.52
   2  -4   5    2.94    0.95
   2  -4   5    4.67    0.68
  -3   4  -5    0.72    0.57
  -3   4  -5    1.30    0.34
  -3   4  -5    1.23    0.44
  -3   4  -5    0.83    0.82
  -3   4  -5    1.45    0.91
  -3   4  -5    0.92    0.81
  -3   4  -5    1.10    0.34
  -3   4  -5    0.44    0.46
  -3   4  -5    1.51    0.82
  -3   4  -5    1.07    0.41
   3  -4   5    1.01    0.30
   3  -4   5    1.11    0.41
   3  -4   5    0.81    0.76
   3  -4   5    1.37    0.33
   3  -4   5    1.56    0.47
   3  -4   5    2.35    0.92
  -4   4  -5   21.51    1.32
  -4   4  -5   23.16    1.84
  -4   4  -5   23.03    1.10
  -4   4  -5   21.92    1.66
  -4   4  -5   20.18    1.89
  -4   4  -5   22.57    1.85
   4  -4   5   20.54    1.87
   4  -4   5   21.86    0.74
   4  -4   5   22.75    0.75
   4  -4   5   22.16    1.47
  -5   4  -5    1.22    1.32
  -5   4  -5    0.06    1.19
  -5   4  -5    2.69    1.11
  -5   4  -5    1.26    0.55
  -5   4  -5    0.64    1.41
   5  -4   5    1.43    0.87
   5  -4   5    4.03    1.64
  -6   4  -5   15.79    2.32
  -6   4  -5   15.17    1.97
  -6   4  -5   14.84    2.14
   6  -4   5   11.63    2.08
   6  -4   5   14.32    1.60
   6   3  -5   31.88    2.83
  -6  -3   5   34.53    3.16
  -6  -3   5   28.83    2.85
   5   3  -5   18.59    2.70
   5   3  -5   20.71    2.32
   5   3  -5   18.44    2.23
   5   3  -5   17.59    1.94
   5   3  -5   23.37    2.41
  -5  -3   5   17.54    2.22
  -5  -3   5   18.74    2.34
  -5  -3   5   23.43    2.57
  -5  -3   5   24.00    2.44
  -5  -3   5   27.28    3.03
  -5  -3   5   21.43    3.72
   4   3  -5   72.68    3.51
   4   3  -5   69.31    3.01
   4   3  -5   73.03    2.90
   4   3  -5   69.53    3.44
   4   3  -5   68.23    2.17
   4   3  -5   62.83    3.29
   4   3  -5   63.26    3.22
   4   3  -5   71.25    3.49
  -4  -3   5   63.58    3.08
  -4  -3   5   68.86    3.51
  -4  -3   5   63.93    3.39
  -4  -3   5   65.41    3.12
  -4  -3   5   64.11    3.61
  -4  -3   5   69.67    3.44
   3   3  -5   37.73    2.34
   3   3  -5   38.83    1.66
   3   3  -5   34.67    2.00
   3   3  -5   38.81    1.75
   3   3  -5   38.18    2.22
   3   3  -5   36.90    2.35
   3   3  -5   39.13    2.69
   3   3  -5   37.59    2.31
  -3  -3   5   38.42    2.19
  -3  -3   5   36.45    2.10
  -3  -3   5   35.07    2.06
  -3  -3   5   35.35    2.33
  -3  -3   5   35.12    2.23
  -3  -3   5   36.87    2.44
  -3  -3   5   35.41    2.26
  -3  -3   5   36.06    1.87
   2   3  -5   61.06    2.63
   2   3  -5   57.43    2.68
   2   3  -5   63.77    2.28
   2   3  -5   62.00    2.74
   2   3  -5   57.90    2.44
   2   3  -5   60.07    2.48
   2   3  -5   61.50    1.95
  -2  -3   5   64.69    2.40
  -2  -3   5   62.92    2.37
  -2  -3   5   61.23    2.63
  -2  -3   5   61.87    2.45
  -2  -3   5   66.69    2.83
  -2  -3   5   61.02    2.63
  -2  -3   5   65.82    2.50
  -2  -3   5   63.73    2.74
   1   3  -5    3.20    0.91
   1   3  -5    3.98    0.75
   1   3  -5    3.33    0.98
   1   3  -5    2.50    0.89
   1   3  -5    3.39    0.32
   1   3  -5    4.30    0.98
   1   3  -5    2.35    0.70
  -1  -3   5    4.07    0.91
  -1  -3   5    4.08    0.93
  -1  -3   5    2.28    0.75
  -1  -3   5    2.82    0.68
  -1  -3   5    4.45    0.96
  -1  -3   5    2.23    0.84
  -1  -3   5    2.67    0.92
  -1  -3   5    2.99    0.59
   0   3  -5   24.23    1.38
   0   3  -5   24.84    1.42
   0   3  -5   22.68    1.35
   0   3  -5   23.82    1.56
   0   3  -5   25.60    1.22
   0   3  -5   24.05    1.08
   0   3  -5   22.89    1.36
   0  -3   5   24.44    1.55
   0  -3   5   24.75    1.45
   0  -3   5   26.10    1.26
   0  -3   5   24.77    0.75
   0  -3   5   23.77    1.41
   0  -3   5   23.89    1.33
   0  -3   5   23.33    1.35
  -1   3  -5   90.63    2.77
  -1   3  -5   85.75    2.57
  -1   3  -5   89.79    2.45
  -1   3  -5   85.59    2.56
  -1   3  -5   86.55    2.44
  -1   3  -5   88.48    2.42
  -1   3  -5   83.18    2.90
   1  -3   5   86.67    2.59
   1  -3   5   87.89    3.04
   1  -3   5   82.96    2.54
   1  -3   5   84.14    2.44
   1  -3   5   81.04    2.36
   1  -3   5   86.42    2.32
  -2   3  -5  167.16    4.72
  -2   3  -5  171.43    4.22
  -2   3  -5  175.86    4.00
  -2   3  -5  168.83    4.16
  -2   3  -5  169.74    4.78
  -2   3  -5  179.20    4.10
  -2   3  -5  171.21    4.18
  -2   3  -5  168.09    4.08
  -2   3  -5  166.49    4.59
   2  -3   5  172.84    3.95
   2  -3   5  166.39    4.51
   2  -3   5  159.77    4.13
   2  -3   5  168.82    4.17
   2  -3   5  169.79    4.92
   2  -3   5  171.49    4.19
  -3   3  -5  707.21   16.51
  -3   3  -5  720.98   15.74
  -3   3  -5  717.92   16.66
  -3   3  -5  701.07   15.71
  -3   3  -5  695.28   15.76
   3  -3   5  721.08   16.71
  -4   3  -5   59.19    1.57
  -4   3  -5   61.43    2.65
  -4   3  -5   63.04    1.86
  -4   3  -5   62.50    2.31
  -4   3  -5   60.62    1.66
  -4   3  -5   63.39    2.84
  -4   3  -5   61.66    1.77
  -4   3  -5   63.85    2.73
   4  -3   5   64.37    1.72
   4  -3   5   62.90    2.19
   4  -3   5   61.45    1.85
   4  -3   5   60.60    1.92
   4  -3   5   60.97    1.69
   4  -3   5   64.14    2.90
  -5   3  -5   18.17    2.13
  -5   3  -5   21.98    2.12
  -5   3  -5   18.07    0.73
  -5   3  -5   19.32    1.00
   5  -3   5   16.75    0.91
   5  -3   5   19.70    2.11
   5  -3   5   21.40    1.53
   5  -3   5   17.98    1.66
   5  -3   5   15.81    0.87
   5  -3   5   18.30    0.78
  -6   3  -5   27.71    0.97
  -6   3  -5   25.58    2.64
  -6   3  -5   27.78    2.68
  -6   3  -5   28.42    2.64
   6  -3   5   27.28    0.87
   6  -3   5   28.31    2.34
   6  -3   5   30.12    2.79
   6   2  -5   17.56    2.32
   6   2  -5   23.01    2.46
   6   2  -5   19.69    2.14
  -6  -2   5   21.84    2.50
  -6  -2   5   26.97    3.66
  -6  -2   5   20.42    2.64
  -6  -2   5   25.56    3.11
   5   2  -5    5.79    1.45
   5   2  -5    5.96    1.29
   5   2  -5    3.73    1.43
   5   2  -5    7.60    1.61
   5   2  -5    6.65    1.43
   5   2  -5    5.05    1.45
  -5  -2   5    6.03    1.51
  -5  -2   5    6.10    1.57
  -5  -2   5    4.23    1.42
  -5  -2   5    6.47    1.41
  -5  -2   5    6.57    1.48
  -5  -2   5    5.49    1.41
   4   2  -5   57.80    2.88
   4   2  -5   58.98    2.92
   4   2  -5   60.37    2.94
   4   2  -5   59.78    2.99
   4   2  -5   54.72    2.95
   4   2  -5   59.87    2.59
   4   2  -5   56.34    2.53
  -4  -2   5   53.58    2.68
  -4  -2   5   61.85    2.99
  -4  -2   5   56.67    2.82
  -4  -2   5   59.14    2.95
  -4  -2   5   59.41    1.97
  -4  -2   5   63.27    2.96
  -4  -2   5   56.85    3.49
  -4  -2   5   60.37    2.91
   3   2  -5   57.86    2.63
   3   2  -5   59.60    2.31
   3   2  -5   57.20    2.67
   3   2  -5   59.50    2.27
   3   2  -5   54.49    2.51
   3   2  -5   61.84    2.77
   3   2  -5   60.03    1.84
  -3  -2   5   64.14    2.56
  -3  -2   5   58.80    2.53
  -3  -2   5   57.40    2.72
  -3  -2   5   56.30    2.60
  -3  -2   5   58.85    2.23
  -3  -2   5   57.29    2.53
  -3  -2   5   58.03    2.11
  -3  -2   5   63.00    2.52
  -3  -2   5   57.08    2.60
   2   2  -5   51.16    2.24
   2   2  -5   53.54    2.28
   2   2  -5   53.43    1.99
   2   2  -5   50.80    2.27
   2   2  -5   50.01    2.09
   2   2  -5   49.84    2.17
   2   2  -5   53.56    1.78
   2   2  -5   50.69    1.78
  -2  -2   5   51.65    2.19
  -2  -2   5   54.41    1.79
  -2  -2   5   52.52    2.05
  -2  -2   5   51.96    1.99
  -2  -2   5   54.27    2.36
  -2  -2   5   51.37    2.28
  -2  -2   5   54.39    2.23
  -2  -2   5   52.13    2.11
  -2  -2   5   55.72    2.17
   1   2  -5  244.87    6.17
   1   2  -5  255.48    5.75
   1   2  -5  256.59    6.35
   1   2  -5  251.99    6.20
   1   2  -5  254.60    6.39
  -1  -2   5  247.61    6.05
  -1  -2   5  256.62    6.37
  -1  -2   5  251.93    6.33
  -1  -2   5  244.68    6.19
  -1  -2   5  254.93    6.11
  -1  -2   5  252.89    6.45
  -1  -2   5  257.04    6.43
  -1  -2   5  251.60    6.34
  -1  -2   5  257.26    5.78
   0   2  -5    1.24    0.49
   0   2  -5    2.44    0.41
   0   2  -5    1.18    0.45
   0   2  -5    1.28    0.57
   0   2  -5    1.91    0.29
   0   2  -5    1.81    0.54
   0   2  -5    2.37    0.46
   0   2  -5    2.37    0.57
   0  -2   5    1.30    0.51
   0  -2   5    1.24    0.46
   0  -2   5    1.65    0.52
   0  -2   5    1.08    0.50
   0  -2   5    2.11    0.23
   0  -2   5    1.23    0.47
   0  -2   5    1.74    0.43
  -1   2  -5  139.22    3.79
  -1   2  -5  140.41    3.70
  -1   2  -5  136.76    3.44
  -1   2  -5  144.12    3.35
  -1   2  -5  141.57    3.24
  -1   2  -5  141.35    3.30
  -1   2  -5  140.10    3.36
  -1   2  -5  137.76    3.45
  -1   2  -5  144.05    3.37
   1  -2   5  141.53    3.48
   1  -2   5  141.94    3.37
   1  -2   5  138.46    3.32
   1  -2   5  135.86    3.45
   1  -2   5  138.51    3.53
   1  -2   5  138.99    3.86
  -2   2  -5   73.19    1.88
  -2   2  -5   76.12    1.95
  -2   2  -5   70.24    2.32
  -2   2  -5   69.60    1.76
  -2   2  -5   74.77    1.91
  -2   2  -5   73.76    2.03
  -2   2  -5   73.62    1.93
  -2   2  -5   70.68    2.39
  -2   2  -5   79.01    2.40
   2  -2   5   71.88    1.91
   2  -2   5   75.42    1.90
   2  -2   5   68.55    2.37
   2  -2   5   73.68    2.44
   2  -2   5   71.24    1.98
   2  -2   5   75.64    1.94
   2  -2   5   73.79    1.91
   2  -2   5   72.82    2.46
  -3   2  -5   65.20    1.85
  -3   2  -5   72.29    1.86
  -3   2  -5   73.46    1.82
  -3   2  -5   72.70    2.13
  -3   2  -5   70.76    2.16
  -3   2  -5   68.60    2.22
  -3   2  -5   74.99    2.67
  -3   2  -5   69.95    2.52
  -3   2  -5   74.30    2.52
   3  -2   5   70.84    2.69
   3  -2   5   70.43    2.49
   3  -2   5   71.87    1.93
   3  -2   5   73.39    2.15
   3  -2   5   72.54    1.92
   3  -2   5   70.86    2.40
   3  -2   5   72.58    2.15
  -4   2  -5   36.30    1.25
  -4   2  -5   35.33    1.16
  -4   2  -5   34.10    1.32
  -4   2  -5   33.12    1.78
  -4   2  -5   36.94    2.15
  -4   2  -5   33.85    2.07
  -4   2  -5   33.96    1.59
   4  -2   5   36.59    1.98
   4  -2   5   33.72    1.80
   4  -2   5   35.67    1.60
   4  -2   5   35.87    2.22
   4  -2   5   39.00    1.65
   4  -2   5   36.61    1.27
   4  -2   5   35.89    1.62
  -5   2  -5   26.05    2.46
  -5   2  -5   25.30    1.11
  -5   2  -5   26.96    1.60
  -5   2  -5   25.18    1.50
  -5   2  -5   25.92    2.15
  -5   2  -5   25.23    1.07
  -5   2  -5   21.43    1.82
   5  -2   5   26.07    2.34
   5  -2   5   25.74    1.53
   5  -2   5   25.62    1.21
   5  -2   5   25.46    1.65
   5  -2   5   28.41    1.96
   5  -2   5   28.67    1.58
   5  -2   5   24.85    1.21
  -6   2  -5   10.85    1.92
  -6   2  -5    9.62    1.05
  -6   2  -5    9.55    2.01
   6  -2   5    9.72    1.46
   6  -2   5    6.76    2.07
   6  -2   5    9.46    1.95
   6  -2   5    7.99    0.85
   6   1  -5   23.50    2.53
   6   1  -5   15.54    2.00
   6   1  -5   19.24    2.33
   6   1  -5   20.26    2.01
   6   1  -5   15.60    1.89
  -6  -1   5   18.94    2.29
  -6  -1   5   17.00    2.21
  -6  -1   5   21.00    2.31
   5   1  -5  109.05    3.83
   5   1  -5  108.70    3.06
   5   1  -5  103.61    4.24
   5   1  -5  108.36    4.28
   5   1  -5  113.64    4.63
   5   1  -5  105.88    4.12
   5   1  -5  107.06    3.56
   5   1  -5  107.91    4.06
  -5  -1   5  112.79    4.04
  -5  -1   5  104.11    3.98
  -5  -1   5  106.84    4.28
  -5  -1   5  108.56    4.34
  -5  -1   5  109.56    4.14
  -5  -1   5  105.55    4.05
  -5  -1   5  111.78    3.97
   4   1  -5   15.51    1.67
   4   1  -5   15.33    1.60
   4   1  -5   14.38    0.99
   4   1  -5   15.75    1.69
   4   1  -5   15.04    1.54
   4   1  -5   12.83    1.28
   4   1  -5   13.62    1.53
   4   1  -5   13.49    1.52
  -4  -1   5   14.40    1.45
  -4  -1   5   13.36    1.44
  -4  -1   5   14.38    1.58
  -4  -1   5   14.28    0.74
  -4  -1   5   14.71    1.57
  -4  -1   5   10.99    1.47
  -4  -1   5   13.34    1.52
  -4  -1   5   14.79    1.65
   3   1  -5   15.87    1.45
   3   1  -5   16.42    1.36
   3   1  -5   15.94    1.29
   3   1  -5   12.88    1.36
   3   1  -5   16.89    0.88
   3   1  -5   16.67    1.14
   3   1  -5   15.41    1.21
   3   1  -5   16.57    1.48
  -3  -1   5   14.74    1.34
  -3  -1   5   15.72    1.27
  -3  -1   5   15.00    1.40
  -3  -1   5   15.11    1.44
  -3  -1   5   17.34    1.53
  -3  -1   5   14.75    1.39
  -3  -1   5   15.95    1.29
  -3  -1   5   16.13    1.35
   2   1  -5  125.79    3.70
   2   1  -5  127.32    3.64
   2   1  -5  133.67    3.71
   2   1  -5  125.57    3.69
   2   1  -5  125.41    3.61
   2   1  -5  128.04    3.45
   2   1  -5  125.57    3.35
   2   1  -5  131.61    3.19
  -2  -1   5  125.20    3.44
  -2  -1   5  126.40    3.72
  -2  -1   5  123.55    3.58
  -2  -1   5  129.60    3.63
  -2  -1   5  126.14    3.30
  -2  -1   5  125.34    3.69
  -2  -1   5  131.16    3.67
  -2  -1   5  129.11    3.65
   0   1  -5   28.91    1.12
   0   1  -5   30.02    1.15
   0   1  -5   28.60    1.07
   0   1  -5   27.87    1.11
   0   1  -5   28.17    1.08
   0   1  -5   28.01    1.07
   0   1  -5   30.84    0.86
   0  -1   5   26.84    1.09
   0  -1   5   28.78    1.02
   0  -1   5   29.38    1.03
   0  -1   5   29.63    0.82
   0  -1   5   25.58    1.20
  -2   1  -5   16.61    0.66
  -2   1  -5   16.64    0.79
  -2   1  -5   16.46    0.70
  -2   1  -5   15.51    0.89
  -2   1  -5   18.21    1.17
  -2   1  -5   16.76    1.00
  -2   1  -5   17.03    0.72
  -2   1  -5   17.29    0.90
  -2   1  -5   17.48    1.43
   2  -1   5   16.54    0.73
   2  -1   5   16.66    0.78
   2  -1   5   15.42    0.86
   2  -1   5   17.26    0.74
   2  -1   5   16.52    1.13
   2  -1   5   16.69    1.00
   2  -1   5   16.77    1.32
   2  -1   5   17.39    0.87
  -3   1  -5  166.09    4.14
  -3   1  -5  169.76    4.44
  -3   1  -5  162.46    4.34
  -3   1  -5  169.63    4.10
  -3   1  -5  166.22    3.92
  -3   1  -5  157.46    4.71
  -3   1  -5  166.98    4.76
  -3   1  -5  167.95    4.11
  -3   1  -5  162.53    4.41
   3  -1   5  165.80    4.12
   3  -1   5  168.60    4.53
   3  -1   5  164.09    4.15
   3  -1   5  162.78    4.41
   3  -1   5  165.30    4.19
   3  -1   5  162.71    4.77
   3  -1   5  172.96    4.43
   3  -1   5  164.30    4.15
  -4   1  -5    3.13    0.88
  -4   1  -5    3.99    0.78
  -4   1  -5    3.11    0.60
  -4   1  -5    3.51    0.88
  -4   1  -5    5.27    1.14
  -4   1  -5    3.72    0.63
  -4   1  -5    4.22    1.18
  -4   1  -5    3.42    0.79
   4  -1   5    3.50    0.70
   4  -1   5    4.08    0.90
   4  -1   5    3.83    0.68
   4  -1   5    3.54    1.26
   4  -1   5    3.72    0.88
   4  -1   5    4.42    1.01
   4  -1   5    3.40    0.75
  -5   1  -5   31.15    2.42
  -5   1  -5   28.74    1.90
  -5   1  -5   27.84    1.43
  -5   1  -5   33.05    1.79
  -5   1  -5   30.15    1.47
  -5   1  -5   29.14    2.38
  -5   1  -5   31.21    1.96
   5  -1   5   30.46    1.60
   5  -1   5   34.60    2.51
   5  -1   5   28.21    1.55
   5  -1   5   32.71    1.78
   5  -1   5   30.33    1.88
   5  -1   5   30.72    2.02
   5  -1   5   32.70    1.93
  -6   1  -5   11.71    1.95
  -6   1  -5    9.10    1.44
  -6   1  -5   12.14    1.47
  -6   1  -5    8.59    1.83
   6  -1   5    9.53    1.14
   6  -1   5    9.87    1.49
   6  -1   5    9.21    1.15
   6  -1   5   13.17    2.19
   6  -1   5   12.27    2.24
   6   0  -5    9.14    1.53
   6   0  -5    7.27    1.32
   6   0  -5   12.50    1.99
   6   0  -5   13.68    2.09
   6   0  -5   11.64    1.60
  -6   0   5   15.51    1.57
  -6   0   5    9.46    1.89
  -6   0   5   10.91    2.05
  -6   0   5   10.17    1.34
  -6   0   5   11.10    1.80
   5   0  -5    1.34    1.19
   5   0  -5    0.82    1.30
   5   0  -5    0.37    0.80
   5   0  -5    0.53    0.67
   5   0  -5    1.30    0.76
   5   0  -5    1.29    0.80
   5   0  -5    0.12    0.94
   5   0  -5    0.15    0.90
   5   0  -5   -0.19    0.83
  -5   0   5    0.05    0.82
  -5   0   5    3.28    1.00
  -5   0   5   -0.07    0.88
  -5   0   5    1.13    0.88
  -5   0   5    0.64    0.81
  -5   0   5    0.52    1.21
  -5   0   5   -0.73    1.01
   4   0  -5  166.74    5.01
   4   0  -5  167.27    4.70
   4   0  -5  161.64    4.69
   4   0  -5  167.39    4.86
   4   0  -5  168.44    4.66
   4   0  -5  165.06    5.10
   4   0  -5  163.03    4.80
   4   0  -5  169.76    4.25
   4   0  -5  166.27    4.45
  -4   0   5  169.04    5.11
  -4   0   5  163.37    4.50
  -4   0   5  164.21    3.94
  -4   0   5  163.62    4.64
  -4   0   5  163.20    5.11
  -4   0   5  167.66    4.69
  -4   0   5  167.14    4.83
  -4   0   5  162.14    4.99
  -4   0   5  167.75    5.15
   3   0  -5    0.83    0.74
   3   0  -5    0.12    0.47
   3   0  -5    0.91    0.44
   3   0  -5    0.18    0.57
   3   0  -5    0.58    0.65
   3   0  -5    1.37    0.70
   3   0  -5    1.38    0.61
   3   0  -5    1.20    0.61
   3   0  -5    0.60    0.55
  -3   0   5    1.06    0.40
  -3   0   5    0.35    0.55
  -3   0   5    0.80    0.64
  -3   0   5    0.16    0.62
  -3   0   5    0.50    0.63
  -3   0   5    0.65    0.60
  -3   0   5    0.73    0.69
  -3   0   5    0.73    0.67
  -3   0   5    0.01    0.44
   1   0  -5  168.59    4.10
   1   0  -5  165.69    4.05
   1   0  -5  170.31    4.14
  -1   0   5  165.28    4.07
  -1   0   5  163.06    4.06
  -1   0   5  171.25    4.08
  -1   0   5  172.45    4.10
  -1   0   5  170.52    4.03
  -2   0  -5    3.28    0.87
  -2   0  -5    3.18    0.50
  -2   0  -5    2.71    0.53
  -2   0  -5    3.09    0.65
  -2   0  -5    2.45    0.64
  -2   0  -5    3.37    0.67
  -2   0  -5    2.68    0.68
   2   0   5    2.94    0.81
   2   0   5    2.57    0.33
   2   0   5    2.03    0.56
   2   0   5    2.19    0.53
   2   0   5    2.63    0.55
   2   0   5    2.23    0.61
  -3   0  -5  127.78    3.37
  -3   0  -5  130.93    4.08
  -3   0  -5  132.27    3.58
  -3   0  -5  130.66    3.61
  -3   0  -5  131.57    4.10
  -3   0  -5  128.23    3.62
  -3   0  -5  130.04    3.91
   3   0   5  135.85    3.95
   3   0   5  135.63    3.99
   3   0   5  132.51    3.68
   3   0   5  132.37    3.72
   3   0   5  132.49    4.07
  -4   0  -5    2.70    0.94
  -4   0  -5    2.82    0.87
  -4   0  -5    1.91    1.20
  -4   0  -5    2.38    0.55
  -4   0  -5    1.85    0.99
  -4   0  -5    3.07    1.02
  -4   0  -5    3.07    0.79
  -4   0  -5    2.74    0.76
   4   0   5    1.70    0.96
   4   0   5    2.21    1.19
   4   0   5    3.56    0.84
   4   0   5    2.45    0.80
   4   0   5    2.88    1.05
  -5   0  -5   50.76    2.99
  -5   0  -5   55.80    2.96
  -5   0  -5   48.55    2.31
  -5   0  -5   48.38    2.64
  -5   0  -5   46.74    2.18
  -5   0  -5   49.58    2.17
   5   0   5   49.47    2.92
   5   0   5   47.13    2.49
   5   0   5   48.02    2.29
   5   0   5   50.12    2.28
  -6   0  -5    0.72    1.47
  -6   0  -5    1.74    1.21
  -6   0  -5    4.49    1.58
   6   0   5    2.71    1.16
   6   0   5    2.14    1.62
   6   0   5    0.82    1.15
   6   0   5    0.52    0.98
   6  -1  -5    9.52    1.32
   6  -1  -5   10.66    1.75
   6  -1  -5   12.86    2.00
   6  -1  -5   10.06    1.31
   6  -1  -5    7.94    1.17
   6  -1  -5    8.36    1.42
  -6   1   5   12.42    1.24
  -6   1   5   13.22    1.78
  -6   1   5   11.79    1.96
  -6   1   5    8.02    1.78
   5  -1  -5   24.56    1.41
   5  -1  -5   27.62    1.69
   5  -1  -5   27.22    1.80
   5  -1  -5   24.69    1.47
   5  -1  -5   25.32    1.33
   5  -1  -5   26.27    2.84
   5  -1  -5   21.86    1.52
   5  -1  -5   24.60    1.97
   5  -1  -5   24.15    1.96
  -5   1   5   23.10    1.34
  -5   1   5   22.61    0.81
  -5   1   5   26.39    2.30
  -5   1   5   22.19    0.77
  -5   1   5   25.64    1.59
  -5   1   5   24.63    1.47
  -5   1   5   22.76    1.57
  -5   1   5   26.88    2.30
   4  -1  -5   73.16    2.59
   4  -1  -5   72.12    2.34
   4  -1  -5   73.01    2.52
   4  -1  -5   72.07    2.88
   4  -1  -5   72.28    2.18
   4  -1  -5   76.63    2.50
   4  -1  -5   76.38    3.01
   4  -1  -5   76.31    2.66
   4  -1  -5   71.43    2.29
  -4   1   5   70.93    2.41
  -4   1   5   71.63    2.08
  -4   1   5   72.81    2.29
  -4   1   5   72.63    2.41
  -4   1   5   75.07    3.05
  -4   1   5   74.28    2.89
  -4   1   5   74.78    2.50
  -4   1   5   75.52    3.05
  -4   1   5   68.95    2.30
   3  -1  -5    1.42    0.53
   3  -1  -5    1.18    0.63
   3  -1  -5    1.60    0.52
   3  -1  -5    1.94    0.47
   3  -1  -5    1.80    0.80
   3  -1  -5    1.14    0.41
   3  -1  -5    1.25    0.53
   3  -1  -5    1.87    0.40
   3  -1  -5    2.33    0.71
  -3   1   5    1.87    0.43
  -3   1   5    1.97    0.73
  -3   1   5    2.52    0.56
  -3   1   5    1.15    0.51
  -3   1   5    1.30    0.71
  -3   1   5    1.12    0.40
  -3   1   5    1.74    0.48
   2  -1  -5  357.88    8.58
   2  -1  -5  356.28    8.17
   2  -1  -5  357.04    8.38
   2  -1  -5  357.68    8.40
   2  -1  -5  358.91    8.17
  -2   1   5  366.97    8.59
  -2   1   5  358.66    8.36
  -2   1   5  347.74    8.50
   1  -1  -5  153.62    3.58
   1  -1  -5  138.02    3.53
   1  -1  -5  154.48    3.73
   1  -1  -5  160.66    3.80
  -1   1   5  153.42    3.60
  -1   1   5  156.60    3.67
  -1   1   5  154.85    3.69
  -1   1   5  155.65    3.55
  -1  -1  -5  242.67    5.95
  -1  -1  -5  231.78    5.67
  -1  -1  -5  235.25    5.82
  -1  -1  -5  233.51    5.71
   1   1   5  230.59    5.61
   1   1   5  241.62    5.91
   1   1   5  235.91    5.73
   1   1   5  229.61    5.71
   1   1   5  239.42    5.83
  -2  -1  -5  131.36    3.76
  -2  -1  -5  135.26    3.58
  -2  -1  -5  141.67    4.08
  -2  -1  -5  136.13    3.93
  -2  -1  -5  135.03    3.89
  -2  -1  -5  128.27    3.72
   2   1   5  133.06    3.91
   2   1   5  135.20    3.79
   2   1   5  133.41    3.62
   2   1   5  137.85    3.84
   2   1   5  133.79    3.92
   2   1   5  132.13    3.79
   2   1   5  132.01    3.94
  -3  -1  -5   59.56    2.59
  -3  -1  -5   60.18    2.35
  -3  -1  -5   60.34    2.34
  -3  -1  -5   62.23    2.22
  -3  -1  -5   58.37    2.52
  -3  -1  -5   60.03    2.57
  -3  -1  -5   61.49    2.55
  -3  -1  -5   58.50    1.52
   3   1   5   57.01    2.33
   3   1   5   59.39    2.35
   3   1   5   61.62    2.55
   3   1   5   59.63    2.61
   3   1   5   60.63    2.51
   3   1   5   63.36    2.52
   3   1   5   60.08    1.69
   3   1   5   60.00    2.50
   3   1   5   60.97    1.56
  -4  -1  -5    2.95    0.96
  -4  -1  -5    3.53    1.20
  -4  -1  -5    1.12    1.03
  -4  -1  -5    4.26    1.00
  -4  -1  -5    3.13    0.96
  -4  -1  -5    4.07    1.12
  -4  -1  -5    2.82    1.33
   4   1   5    4.14    1.32
   4   1   5    3.99    1.20
   4   1   5    3.63    1.14
   4   1   5    3.81    1.08
   4   1   5    3.61    1.01
   4   1   5    4.44    1.18
  -5  -1  -5   52.65    3.01
  -5  -1  -5   56.56    2.61
  -5  -1  -5   52.00    2.57
  -5  -1  -5   58.51    3.89
  -5  -1  -5   55.56    3.05
  -5  -1  -5   53.38    3.15
   5   1   5   50.65    2.66
   5   1   5   61.67    3.65
   5   1   5   51.34    2.63
   5   1   5   56.47    2.75
   5   1   5   50.92    2.82
   5   1   5   50.97    3.43
  -6  -1  -5    1.25    1.55
  -6  -1  -5    1.86    1.50
  -6  -1  -5    1.45    1.37
   6   1   5   -0.70    1.26
   6   1   5    0.31    1.70
   6   1   5   -1.24    1.02
   6   1   5    0.19    1.08
   6  -2  -5   71.49    2.21
   6  -2  -5   84.21    4.01
   6  -2  -5   70.44    2.68
   6  -2  -5   74.49    3.64
   6  -2  -5   70.54    3.19
  -6   2   5   80.95    3.86
  -6   2   5   71.89    2.06
   5  -2  -5   53.28    2.90
   5  -2  -5   49.30    1.72
   5  -2  -5   52.94    1.93
   5  -2  -5   52.73    2.57
   5  -2  -5   54.50    2.68
   5  -2  -5   51.38    1.59
   5  -2  -5   51.22    1.69
  -5   2   5   53.97    1.57
  -5   2   5   52.81    1.93
  -5   2   5   52.52    1.75
  -5   2   5   54.64    2.83
  -5   2   5   58.36    2.90
  -5   2   5   50.29    1.56
  -5   2   5   52.25    2.14
  -5   2   5   50.02    2.04
   4  -2  -5   50.13    2.14
   4  -2  -5   48.56    2.15
   4  -2  -5   48.20    1.45
   4  -2  -5   50.79    1.69
   4  -2  -5   49.45    2.31
   4  -2  -5   47.80    1.39
   4  -2  -5   46.56    2.39
   4  -2  -5   47.64    1.57
  -4   2   5   48.86    1.29
  -4   2   5   48.71    1.45
  -4   2   5   52.52    2.33
  -4   2   5   48.35    1.34
  -4   2   5   46.96    2.06
  -4   2   5   43.52    2.33
  -4   2   5   51.01    2.41
  -4   2   5   49.41    1.59
  -4   2   5   49.11    1.84
   3  -2  -5  109.20    2.55
   3  -2  -5  109.45    2.56
   3  -2  -5  106.22    3.36
   3  -2  -5  112.14    3.43
   3  -2  -5  105.69    3.10
   3  -2  -5  107.39    3.13
   3  -2  -5  107.00    2.70
  -3   2   5  110.83    3.33
  -3   2   5  101.14    3.10
  -3   2   5  106.53    2.63
  -3   2   5  105.99    2.78
  -3   2   5  107.16    2.72
  -3   2   5  101.61    3.41
  -3   2   5  109.32    2.50
  -3   2   5  107.22    2.52
  -3   2   5  105.93    3.19
  -3   2   5  105.44    3.17
   2  -2  -5   27.24    1.40
   2  -2  -5   27.31    0.84
   2  -2  -5   26.72    0.84
   2  -2  -5   25.31    1.03
   2  -2  -5   28.63    1.36
   2  -2  -5   27.44    0.90
  -2   2   5   26.69    0.85
  -2   2   5   24.80    1.12
  -2   2   5   25.72    0.82
  -2   2   5   26.69    1.27
  -2   2   5   29.64    1.45
  -2   2   5   25.29    1.08
  -2   2   5   26.63    0.88
  -2   2   5   28.16    1.19
  -2   2   5   24.84    0.85
  -2   2   5   23.76    1.09
   1  -2  -5    2.60    0.33
   1  -2  -5    2.31    0.41
   1  -2  -5    2.16    0.53
   1  -2  -5    2.55    0.43
   1  -2  -5    2.23    0.38
   1  -2  -5    2.22    0.36
   1  -2  -5    2.54    0.41
   1  -2  -5    3.37    0.38
  -1   2   5    2.31    0.30
  -1   2   5    1.90    0.48
  -1   2   5    2.91    0.35
  -1   2   5    3.21    0.46
  -1   2   5    3.37    0.44
  -1   2   5    2.53    0.41
  -1   2   5    3.11    0.38
  -1   2   5    2.43    0.41
   0  -2  -5  217.86    5.32
   0  -2  -5  212.78    5.40
   0  -2  -5  218.97    5.33
   0  -2  -5  218.26    5.43
   0  -2  -5  215.98    5.22
   0  -2  -5  221.59    5.23
   0   2   5  220.76    5.45
   0   2   5  214.78    4.98
   0   2   5  221.90    5.45
   0   2   5  218.59    5.33
   0   2   5  219.41    5.35
   0   2   5  212.52    5.51
   0   2   5  221.39    5.31
  -1  -2  -5    6.56    0.85
  -1  -2  -5    5.24    0.79
  -1  -2  -5    5.13    0.72
  -1  -2  -5    6.45    0.93
  -1  -2  -5    4.77    0.67
  -1  -2  -5    6.00    0.93
  -1  -2  -5    5.31    0.86
  -1  -2  -5    5.01    0.46
   1   2   5    5.77    0.94
   1   2   5    5.06    0.81
   1   2   5    4.24    0.77
   1   2   5    5.95    0.98
   1   2   5    5.32    0.87
   1   2   5    4.27    0.59
  -2  -2  -5  113.40    3.83
  -2  -2  -5  121.38    3.62
  -2  -2  -5  113.91    3.42
  -2  -2  -5  118.14    2.72
  -2  -2  -5  117.81    3.69
  -2  -2  -5  123.37    3.71
  -2  -2  -5  120.33    3.87
   2   2   5  122.29    3.95
   2   2   5  113.22    3.63
   2   2   5  115.16    3.76
   2   2   5  123.41    3.62
   2   2   5  122.35    3.91
   2   2   5  116.33    3.67
   2   2   5  117.14    3.86
  -3  -2  -5   32.83    1.98
  -3  -2  -5   32.86    2.20
  -3  -2  -5   31.26    2.07
  -3  -2  -5   31.74    1.94
  -3  -2  -5   29.95    2.15
  -3  -2  -5   31.58    1.70
  -3  -2  -5   35.47    2.00
   3   2   5   31.00    2.10
   3   2   5   33.05    1.85
   3   2   5   35.58    2.01
   3   2   5   36.11    2.19
   3   2   5   31.57    1.40
   3   2   5   32.37    1.80
   3   2   5   32.92    1.94
   3   2   5   29.13    1.86
   3   2   5   35.75    2.15
  -4  -2  -5   43.52    2.80
  -4  -2  -5   45.12    2.48
  -4  -2  -5   38.37    2.61
  -4  -2  -5   39.21    2.37
  -4  -2  -5   45.31    2.81
  -4  -2  -5   42.56    2.95
   4   2   5   42.64    2.45
   4   2   5   39.28    2.49
   4   2   5   44.31    2.79
   4   2   5   41.94    2.75
   4   2   5   40.52    2.40
   4   2   5   42.74    2.47
  -5  -2  -5   15.38    2.19
  -5  -2  -5   18.91    2.36
  -5  -2  -5   10.44    1.60
  -5  -2  -5   17.07    1.82
   5   2   5   12.23    1.84
   5   2   5   15.94    2.10
   5   2   5   17.04    1.94
   5   2   5   13.87    1.78
   5   2   5   14.03    1.97
   5   2   5   15.26    2.29
  -6  -2  -5    1.45    1.50
  -6  -2  -5    2.72    1.75
   6   2   5    0.74    1.29
   6   2   5   -1.70    1.30
   6   2   5    0.43    1.74
   6  -3  -5    0.62    1.07
   6  -3  -5    0.59    1.43
   6  -3  -5    1.04    1.79
  -6   3   5    0.02    0.86
  -6   3   5    0.72    1.25
  -6   3   5    0.53    1.15
   5  -3  -5   56.63    2.57
   5  -3  -5   51.76    3.01
  -5   3   5   57.38    2.52
  -5   3   5   61.14    2.88
  -5   3   5   58.35    2.84
  -5   3   5   50.89    2.09
  -5   3   5   61.18    2.86
   4  -3  -5   11.63    1.46
   4  -3  -5   13.80    1.26
   4  -3  -5   11.33    1.46
  -4   3   5   11.25    1.29
  -4   3   5   13.35    1.57
  -4   3   5   15.76    1.47
  -4   3   5   12.88    1.01
  -4   3   5   13.99    1.43
  -4   3   5   12.48    1.09
   3  -3  -5  108.88    3.34
   3  -3  -5  103.82    2.39
   3  -3  -5  102.42    3.47
   3  -3  -5  101.33    2.40
   3  -3  -5   89.92    2.97
  -3   3   5  101.74    3.23
  -3   3   5  100.83    2.87
  -3   3   5   99.13    2.99
  -3   3   5  104.55    3.16
  -3   3   5  101.50    3.40
  -3   3   5  101.65    2.99
  -3   3   5   97.72    3.06
   2  -3  -5  108.13    3.08
   2  -3  -5  106.33    3.40
   2  -3  -5  104.33    2.77
   2  -3  -5  108.14    2.60
   2  -3  -5  107.04    3.05
   2  -3  -5  110.24    2.56
  -2   3   5  110.56    3.26
  -2   3   5  104.55    2.76
  -2   3   5  104.29    3.01
  -2   3   5  109.62    3.27
  -2   3   5  108.69    2.60
  -2   3   5  105.36    3.21
  -2   3   5  106.11    2.58
  -2   3   5  106.75    2.74
  -2   3   5  109.19    2.82
   1  -3  -5   55.98    2.09
   1  -3  -5   58.82    1.64
   1  -3  -5   59.40    1.96
   1  -3  -5   57.54    1.80
   1  -3  -5   57.11    1.78
   1  -3  -5   55.63    1.78
   1  -3  -5   54.31    1.91
  -1   3   5   56.19    1.81
  -1   3   5   57.10    1.80
  -1   3   5   55.63    1.57
  -1   3   5   55.53    1.91
  -1   3   5   56.32    1.77
  -1   3   5   52.97    1.93
  -1   3   5   57.22    1.99
  -1   3   5   58.30    1.96
   0  -3  -5  276.48    6.30
   0  -3  -5  270.68    6.81
   0  -3  -5  282.30    6.98
   0  -3  -5  271.46    6.67
   0  -3  -5  267.89    6.79
   0  -3  -5  280.11    6.67
   0  -3  -5  274.54    6.95
   0   3   5  270.55    6.79
   0   3   5  275.89    6.97
   0   3   5  271.44    6.81
   0   3   5  278.90    6.57
   0   3   5  282.68    7.02
   0   3   5  263.04    6.33
   0   3   5  271.39    7.07
   0   3   5  268.82    6.83
  -1  -3  -5    1.04    0.49
  -1  -3  -5    0.48    0.73
  -1  -3  -5    0.88    0.45
  -1  -3  -5    0.56    0.76
  -1  -3  -5    0.16    0.69
  -1  -3  -5   -0.34    0.62
  -1  -3  -5    0.34    0.50
   1   3   5   -0.31    0.75
   1   3   5    1.81    0.78
   1   3   5    0.95    0.75
   1   3   5    1.12    0.75
   1   3   5    1.01    0.69
   1   3   5    1.48    0.93
   1   3   5    1.04    0.56
  -2  -3  -5  167.20    4.98
  -2  -3  -5  159.68    4.62
  -2  -3  -5  164.20    5.13
  -2  -3  -5  165.35    5.16
  -2  -3  -5  163.45    5.13
  -2  -3  -5  163.87    4.92
   2   3   5  168.09    5.21
   2   3   5  163.05    4.92
   2   3   5  161.59    5.12
   2   3   5  153.65    4.86
   2   3   5  161.70    5.02
   2   3   5  165.45    4.74
   2   3   5  160.13    4.67
   2   3   5  171.90    4.83
  -3  -3  -5   16.99    1.85
  -3  -3  -5   19.31    1.69
  -3  -3  -5   19.56    1.76
  -3  -3  -5   19.01    2.09
  -3  -3  -5   17.91    2.01
  -3  -3  -5   17.83    2.09
   3   3   5   19.30    2.19
   3   3   5   19.73    1.92
   3   3   5   17.88    2.00
   3   3   5   18.28    1.53
   3   3   5   16.71    1.75
   3   3   5   16.56    1.86
   3   3   5   16.42    1.62
  -4  -3  -5   88.88    4.06
  -4  -3  -5   86.08    4.05
  -4  -3  -5   82.37    3.96
  -4  -3  -5   80.74    3.64
  -4  -3  -5   90.43    4.06
  -4  -3  -5   85.15    3.69
  -4  -3  -5   84.45    3.35
   4   3   5   85.73    3.98
   4   3   5   83.92    3.68
   4   3   5   81.52    3.56
   4   3   5   76.96    3.35
   4   3   5   83.56    3.75
   4   3   5   81.07    3.84
   4   3   5   78.03    3.54
   4   3   5   84.46    2.54
  -5  -3  -5    2.92    1.65
  -5  -3  -5    2.19    1.32
  -5  -3  -5    2.03    1.40
  -5  -3  -5    0.89    1.55
   5   3   5    0.80    1.22
   5   3   5    1.28    1.34
   5   3   5    2.16    1.47
   5   3   5    2.90    1.59
   5   3   5    4.08    1.67
   5   3   5    0.56    1.33
   6  -4  -5    0.43    1.42
   6  -4  -5   -2.40    1.28
   6  -4  -5    0.81    1.20
  -6   4   5   -0.46    0.80
  -6   4   5    1.80    1.29
  -6   4   5   -0.71    1.07
   5  -4  -5   55.00    3.43
   5  -4  -5   51.35    2.46
  -5   4   5   53.68    2.53
  -5   4   5   53.31    2.81
  -5   4   5   52.98    2.66
  -5   4   5   52.31    2.16
   4  -4  -5    1.02    0.84
   4  -4  -5   -0.35    1.20
  -4   4   5    1.41    0.78
  -4   4   5    0.79    0.96
  -4   4   5    1.14    0.68
  -4   4   5    0.95    0.71
  -4   4   5    0.11    0.72
   3  -4  -5   50.61    1.21
   3  -4  -5   50.15    2.57
   3  -4  -5   52.41    2.15
   3  -4  -5   52.75    1.31
   3  -4  -5   51.35    1.46
  -3   4   5   49.56    1.77
  -3   4   5   45.71    2.21
  -3   4   5   48.59    2.21
  -3   4   5   49.19    2.57
  -3   4   5   54.98    2.03
  -3   4   5   49.24    2.04
  -3   4   5   53.45    1.85
   2  -4  -5   87.76    2.64
   2  -4  -5   88.00    2.66
   2  -4  -5   91.85    3.21
   2  -4  -5   88.24    2.67
   2  -4  -5   91.69    2.63
   2  -4  -5   89.95    2.36
   2  -4  -5   88.62    2.42
  -2   4   5   85.03    2.96
  -2   4   5   92.98    2.43
  -2   4   5   91.22    2.35
  -2   4   5   88.25    2.66
  -2   4   5   86.80    3.46
  -2   4   5   90.11    2.84
  -2   4   5   88.38    2.73
  -2   4   5   91.58    2.35
  -2   4   5   90.26    2.30
  -2   4   5   92.04    2.95
  -2   4   5   89.61    2.65
   1  -4  -5   78.24    2.46
   1  -4  -5   81.04    2.70
   1  -4  -5   80.04    2.77
   1  -4  -5   78.52    2.42
   1  -4  -5   76.72    2.11
   1  -4  -5   77.98    2.50
  -1   4   5   73.51    2.91
  -1   4   5   80.70    2.72
  -1   4   5   74.24    2.63
  -1   4   5   77.79    2.49
  -1   4   5   76.08    1.92
  -1   4   5   79.20    2.45
  -1   4   5   75.13    2.61
  -1   4   5   76.98    3.19
  -1   4   5   81.19    2.12
   0  -4  -5  102.47    2.56
   0  -4  -5  103.19    3.45
   0  -4  -5   98.64    3.50
   0  -4  -5   97.83    2.56
   0  -4  -5   97.81    3.21
   0  -4  -5   97.30    3.07
   0  -4  -5   96.59    3.19
   0  -4  -5  103.29    3.06
   0   4   5   98.97    3.65
   0   4   5   93.59    3.39
   0   4   5   98.03    3.21
   0   4   5   93.27    2.67
   0   4   5   99.94    3.22
   0   4   5   99.76    2.93
   0   4   5  100.53    3.43
   0   4   5   94.70    3.17
   0   4   5   98.75    3.56
  -1  -4  -5    0.85    0.81
  -1  -4  -5    0.42    1.06
  -1  -4  -5    0.57    0.56
  -1  -4  -5   -0.31    0.77
  -1  -4  -5    0.86    0.73
  -1  -4  -5    0.06    0.47
  -1  -4  -5    0.89    0.56
   1   4   5    1.43    0.62
   1   4   5    1.63    0.88
   1   4   5   -0.32    0.82
   1   4   5    0.60    0.99
   1   4   5    0.17    0.78
   1   4   5    0.65    1.00
   1   4   5    0.84    1.07
   1   4   5    0.83    0.88
  -2  -4  -5   99.55    3.42
  -2  -4  -5   97.31    3.72
  -2  -4  -5   99.96    3.33
  -2  -4  -5   98.68    3.97
  -2  -4  -5   97.89    3.98
  -2  -4  -5   98.24    3.93
   2   4   5   99.70    4.01
   2   4   5   95.86    3.80
   2   4   5   90.79    4.07
   2   4   5   99.75    3.73
   2   4   5   97.69    3.40
   2   4   5   95.96    3.91
   2   4   5  101.30    3.59
  -3  -4  -5    0.68    1.11
  -3  -4  -5   -1.21    0.88
  -3  -4  -5   -0.25    1.04
  -3  -4  -5    1.40    2.06
  -3  -4  -5    1.79    1.38
  -3  -4  -5   -0.86    0.90
   3   4   5    0.42    1.17
   3   4   5    1.29    1.00
   3   4   5   -0.32    0.80
   3   4   5   -0.29    1.25
   3   4   5    1.05    0.97
   3   4   5   -0.24    1.06
   3   4   5    0.73    1.14
   3   4   5    0.04    1.22
   3   4   5    2.03    1.46
  -4  -4  -5   15.38    2.24
  -4  -4  -5   15.54    2.00
  -4  -4  -5   18.28    2.20
  -4  -4  -5   16.99    1.86
  -4  -4  -5   18.11    2.09
  -4  -4  -5   16.15    3.50
   4   4   5   17.01    2.33
   4   4   5   17.27    2.13
   4   4   5   18.71    2.22
   4   4   5   16.70    1.98
   4   4   5   19.03    2.50
   4   4   5   20.68    2.03
   4   4   5   19.85    2.21
  -5  -4  -5    1.29    1.37
  -5  -4  -5    7.78    2.02
  -5  -4  -5    3.31    1.40
  -5  -4  -5    3.71    2.85
   5   4   5    1.35    1.77
   5   4   5    0.87    1.49
   5   4   5    2.79    1.56
   5   4   5    3.40    1.64
   6  -5  -5    3.75    1.34
   6  -5  -5    2.77    1.63
  -6   5   5    3.78    1.10
  -6   5   5    2.76    1.18
   5  -5  -5   14.30    1.73
   5  -5  -5   12.60    1.98
  -5   5   5   13.09    1.52
  -5   5   5   11.39    1.74
  -5   5   5   15.94    1.55
  -5   5   5   12.75    1.35
  -5   5   5   13.46    1.45
   4  -5  -5    1.25    1.65
   4  -5  -5    1.06    1.12
  -4   5   5    0.35    0.81
  -4   5   5   -1.13    1.02
  -4   5   5    0.48    0.73
  -4   5   5   -0.20    0.86
  -4   5   5   -0.37    0.57
   3  -5  -5    6.86    0.59
   3  -5  -5    6.55    0.46
  -3   5   5    6.91    0.66
  -3   5   5    8.81    1.59
  -3   5   5    7.39    0.79
  -3   5   5    5.81    1.12
  -3   5   5    7.40    0.44
  -3   5   5    8.79    1.21
  -3   5   5    6.78    0.50
  -3   5   5    7.13    0.78
   2  -5  -5    1.41    0.59
   2  -5  -5    1.37    0.60
   2  -5  -5    2.17    1.06
   2  -5  -5    1.81    0.66
   2  -5  -5    2.00    0.56
   2  -5  -5    1.93    0.71
   2  -5  -5    1.40    0.99
  -2   5   5    1.63    0.87
  -2   5   5    2.02    0.36
  -2   5   5    0.97    1.06
  -2   5   5    1.52    0.57
  -2   5   5    2.03    0.33
  -2   5   5    1.60    0.68
  -2   5   5    1.45    0.73
  -2   5   5    1.77    0.45
  -2   5   5    0.97    0.77
  -2   5   5    1.31    0.63
  -2   5   5    1.08    0.67
  -2   5   5    1.76    0.54
   1  -5  -5   49.53    2.12
   1  -5  -5   50.52    2.33
   1  -5  -5   53.03    2.05
   1  -5  -5   52.83    1.61
   1  -5  -5   50.70    2.45
   1  -5  -5   52.36    2.12
  -1   5   5   50.00    2.01
  -1   5   5   47.10    2.22
  -1   5   5   52.03    2.82
  -1   5   5   54.24    2.13
  -1   5   5   49.24    2.30
  -1   5   5   51.57    1.52
  -1   5   5   51.10    2.12
  -1   5   5   54.53    2.40
   0  -5  -5   16.08    0.87
   0  -5  -5   15.85    1.67
   0  -5  -5   16.72    2.31
   0  -5  -5   15.31    1.53
   0  -5  -5   15.49    0.84
   0  -5  -5   16.49    1.76
   0  -5  -5   14.25    1.40
   0   5   5   16.63    1.84
   0   5   5   15.15    1.54
   0   5   5   17.20    1.79
   0   5   5   15.28    1.07
   0   5   5   16.14    1.26
   0   5   5   16.83    1.74
   0   5   5   14.27    1.57
   0   5   5   16.26    1.82
   0   5   5   14.79    1.83
  -1  -5  -5  115.17    3.30
  -1  -5  -5  122.79    4.48
  -1  -5  -5  126.64    3.58
  -1  -5  -5  119.83    4.22
  -1  -5  -5  117.00    4.15
  -1  -5  -5  113.73    4.40
  -1  -5  -5  124.74    3.60
  -1  -5  -5  122.53    3.95
   1   5   5  120.67    4.54
   1   5   5  116.52    4.25
   1   5   5  117.12    4.14
   1   5   5  118.26    4.25
   1   5   5  124.69    3.74
   1   5   5  117.14    4.41
   1   5   5  122.50    4.56
   1   5   5  120.42    4.51
  -2  -5  -5   32.44    2.59
  -2  -5  -5   31.25    1.94
  -2  -5  -5   31.12    2.56
  -2  -5  -5   31.40    2.29
  -2  -5  -5   30.37    2.71
  -2  -5  -5   32.53    2.06
  -2  -5  -5   33.61    3.84
   2   5   5   32.90    2.37
   2   5   5   32.98    2.42
   2   5   5   28.07    2.42
   2   5   5   31.14    2.65
   2   5   5   34.92    2.11
   2   5   5   30.49    2.46
   2   5   5   39.89    2.46
   2   5   5   39.51    2.73
  -3  -5  -5    1.46    1.46
  -3  -5  -5    2.08    1.18
  -3  -5  -5    2.98    1.39
  -3  -5  -5    2.12    1.65
  -3  -5  -5    1.55    1.34
   3   5   5    1.98    1.42
   3   5   5    1.30    1.43
   3   5   5    0.66    1.39
   3   5   5    0.93    0.96
   3   5   5    0.58    1.00
   3   5   5    1.67    1.01
   3   5   5    3.77    1.61
   3   5   5    3.02    1.65
   3   5   5    0.94    1.32
  -4  -5  -5   40.04    2.74
  -4  -5  -5   32.33    2.97
  -4  -5  -5   37.02    3.40
  -4  -5  -5   38.86    3.35
  -4  -5  -5   37.43    2.67
   4   5   5   35.43    3.03
   4   5   5   43.89    3.65
   4   5   5   32.07    2.99
   4   5   5   37.75    3.16
   5  -6  -5   12.86    2.19
  -5   6   5   12.22    1.35
  -5   6   5   15.15    1.83
  -5   6   5   13.73    1.99
  -5   6   5   17.21    1.73
   4  -6  -5    7.59    1.82
  -4   6   5    6.67    1.18
  -4   6   5    4.09    0.70
  -4   6   5    2.67    1.39
  -4   6   5    6.08    1.29
  -4   6   5    3.79    0.82
   3  -6  -5   85.62    2.90
   3  -6  -5   97.51    4.07
   3  -6  -5   84.99    2.28
   3  -6  -5   88.19    2.44
  -3   6   5   87.39    2.62
  -3   6   5   86.38    2.58
  -3   6   5   84.22    2.27
  -3   6   5   89.36    2.69
  -3   6   5   87.51    3.28
  -3   6   5   88.49    2.50
  -3   6   5   82.11    3.41
  -3   6   5   87.54    2.26
  -3   6   5   97.16    4.93
  -3   6   5   85.23    2.50
   2  -6  -5    3.47    0.83
   2  -6  -5    5.24    1.05
   2  -6  -5    3.32    0.83
   2  -6  -5    5.10    1.39
   2  -6  -5    4.98    0.83
   2  -6  -5    3.03    0.64
  -2   6   5    3.35    0.76
  -2   6   5    4.37    1.01
  -2   6   5    4.16    1.00
  -2   6   5    3.77    0.81
  -2   6   5    4.00    0.46
  -2   6   5    3.79    0.99
  -2   6   5    2.35    1.34
  -2   6   5    3.67    1.12
  -2   6   5    4.29    0.45
  -2   6   5    4.43    0.87
   1  -6  -5   58.58    2.50
   1  -6  -5   57.43    2.86
   1  -6  -5   61.61    2.40
   1  -6  -5   57.85    1.81
   1  -6  -5   63.12    2.87
   1  -6  -5   57.26    3.03
   1  -6  -5   59.89    2.57
  -1   6   5   64.04    2.90
  -1   6   5   59.32    2.50
  -1   6   5   60.29    2.58
  -1   6   5   57.56    1.83
  -1   6   5   55.38    2.50
  -1   6   5   61.44    2.82
  -1   6   5   54.86    3.30
  -1   6   5   59.16    2.73
  -1   6   5   53.57    2.18
   0  -6  -5    4.48    0.61
   0  -6  -5    4.02    0.59
   0  -6  -5    3.99    1.19
   0  -6  -5    4.36    1.13
   0  -6  -5    5.33    1.32
   0  -6  -5    2.51    1.17
   0  -6  -5    4.36    1.20
   0  -6  -5    1.63    1.01
   0   6   5    4.47    1.24
   0   6   5    4.46    1.32
   0   6   5    4.29    1.01
   0   6   5    3.34    1.27
   0   6   5    3.18    1.35
   0   6   5    3.02    1.15
   0   6   5    6.63    1.62
   0   6   5    5.46    1.36
   0   6   5    3.42    0.78
  -1  -6  -5   19.40    1.81
  -1  -6  -5   17.73    1.90
  -1  -6  -5   17.51    1.16
  -1  -6  -5   17.70    1.35
  -1  -6  -5   19.16    2.08
  -1  -6  -5   20.24    2.27
   1   6   5   15.97    2.04
   1   6   5   21.57    2.39
   1   6   5   18.63    2.09
   1   6   5   16.87    1.95
   1   6   5   19.52    2.20
   1   6   5   16.74    2.21
   1   6   5   16.81    1.50
   1   6   5   19.44    2.22
  -2  -6  -5   30.21    2.00
  -2  -6  -5   28.84    1.72
  -2  -6  -5   33.75    2.27
  -2  -6  -5   28.89    2.55
  -2  -6  -5   32.48    2.74
  -2  -6  -5   33.04    2.84
  -2  -6  -5   28.31    2.45
   2   6   5   29.27    2.86
   2   6   5   31.65    2.12
   2   6   5   30.52    2.71
   2   6   5   30.87    2.66
   2   6   5   34.14    2.93
   2   6   5   29.88    2.48
   2   6   5   28.88    2.64
   2   6   5   30.18    2.51
  -3  -6  -5    3.74    0.99
  -3  -6  -5    3.93    1.23
  -3  -6  -5    1.08    1.76
  -3  -6  -5    2.50    1.58
  -3  -6  -5    5.39    1.52
  -3  -6  -5    2.35    1.49
   3   6   5    5.13    1.76
   3   6   5    2.84    1.98
   3   6   5    3.57    1.79
   3   6   5    5.29    1.46
   3   6   5    2.93    1.16
   3   6   5    3.53    1.76
   3   6   5    2.80    1.68
   3   6   5    3.39    1.17
  -4  -6  -5   20.64    2.61
  -4  -6  -5   26.52    3.05
  -4  -6  -5   28.58    3.28
  -4  -6  -5   26.44    2.58
   4   6   5   36.16    3.87
   4   6   5   29.49    2.77
   4   6   5   28.70    2.54
   4   6   5   23.64    2.92
   5  -7  -5   10.55    2.21
  -5   7   5   10.34    2.13
  -5   7   5    9.13    1.55
   4  -7  -5    8.24    2.07
  -4   7   5    7.63    2.00
  -4   7   5    9.21    1.61
  -4   7   5    9.36    1.56
   3  -7  -5    3.63    0.63
   3  -7  -5    4.50    1.63
   3  -7  -5    4.60    0.74
   3  -7  -5    4.08    1.05
  -3   7   5    5.56    0.86
  -3   7   5    6.86    1.01
  -3   7   5    4.48    1.78
  -3   7   5    4.99    1.32
  -3   7   5    3.58    0.71
   2  -7  -5   -0.31    0.70
   2  -7  -5    1.19    1.42
   2  -7  -5    0.44    0.62
   2  -7  -5    0.15    0.74
   2  -7  -5   -1.10    0.74
   2  -7  -5    0.57    0.94
  -2   7   5   -0.07    1.29
  -2   7   5   -0.63    0.88
  -2   7   5    1.02    1.25
  -2   7   5    1.48    1.05
  -2   7   5   -0.29    0.75
   1  -7  -5   32.56    2.36
   1  -7  -5   36.20    2.55
   1  -7  -5   28.45    2.03
   1  -7  -5   31.91    2.15
   1  -7  -5   33.43    1.93
   1  -7  -5   30.36    1.26
  -1   7   5   30.95    2.09
  -1   7   5   33.26    2.42
  -1   7   5   34.57    2.49
  -1   7   5   26.24    2.05
  -1   7   5   33.89    2.97
  -1   7   5   29.31    1.35
  -1   7   5   33.08    2.61
   0  -7  -5    0.41    1.11
   0  -7  -5    1.73    1.15
   0  -7  -5    1.45    0.49
   0  -7  -5    0.96    1.07
   0  -7  -5    1.77    1.09
   0  -7  -5    0.95    1.27
   0  -7  -5   -1.00    1.76
   0   7   5    1.65    1.45
   0   7   5    2.33    1.46
   0   7   5    3.18    1.53
   0   7   5    2.32    1.49
   0   7   5    2.10    1.43
   0   7   5    2.02    0.80
   0   7   5    0.79    1.30
   0   7   5    0.46    1.08
  -1  -7  -5   44.78    1.76
  -1  -7  -5   49.01    2.60
  -1  -7  -5   46.72    2.03
  -1  -7  -5   48.78    3.03
  -1  -7  -5   49.91    3.42
  -1  -7  -5   46.17    2.89
   1   7   5   44.72    4.20
   1   7   5   45.47    2.33
   1   7   5   47.55    3.35
   1   7   5   56.38    3.61
   1   7   5   42.51    2.86
   1   7   5   51.11    3.35
  -2  -7  -5   10.98    2.08
  -2  -7  -5    8.00    2.12
  -2  -7  -5   11.60    1.99
  -2  -7  -5   10.25    1.31
  -2  -7  -5   13.82    1.86
  -2  -7  -5   10.03    1.35
   2   7   5   14.07    2.36
   2   7   5   10.98    2.11
   2   7   5   13.63    2.53
   2   7   5    8.79    1.95
   2   7   5   11.05    1.52
   2   7   5   10.60    2.37
   2   7   5    9.78    1.86
  -3  -7  -5   10.51    2.47
   3   7   5   12.05    4.38
   3   7   5    3.69    1.80
   3   7   5    7.02    2.07
   4  -8  -5   57.48    4.06
  -4   8   5   66.75    4.40
  -4   8   5   67.34    3.42
   3  -8  -5    9.78    0.94
   3  -8  -5    8.35    1.31
   3  -8  -5    9.44    1.04
   3  -8  -5    8.76    1.99
  -3   8   5   11.59    2.38
  -3   8   5   11.39    1.34
   2  -8  -5    5.42    1.09
   2  -8  -5    8.92    2.03
   2  -8  -5    6.13    1.15
   2  -8  -5    5.51    1.21
  -2   8   5    6.43    1.45
  -2   8   5    7.40    2.03
  -2   8   5    9.26    1.56
   1  -8  -5   10.00    2.05
   1  -8  -5   12.66    1.83
   1  -8  -5    7.84    1.42
  -1   8   5    7.71    2.10
  -1   8   5   11.88    2.07
  -1   8   5   11.13    1.90
  -1   8   5   13.72    2.72
   0  -8  -5   42.07    2.76
   0  -8  -5   43.80    3.29
   0  -8  -5   41.35    2.84
   0  -8  -5   44.26    2.51
   0   8   5   46.24    3.37
   0   8   5   38.84    3.49
   0   8   5   45.64    3.55
   0   8   5   44.39    3.40
   0   8   5   48.79    3.28
  -1  -8  -5   18.51    2.38
  -1  -8  -5   13.67    2.35
   1   8   5   17.29    2.66
   1   8   5   17.48    2.56
   1   8   5   14.94    2.48
   1   8   5   18.94    2.76
   2  -9  -5    4.04    1.04
  -2   9   5    1.73    1.63
  -2   9   5    5.38    1.47
  -2   9   5    2.26    1.84
  -2   9   5    2.88    1.37
  -1   9   5   20.64    2.47
  -1   9   5   25.91    2.85
  -1   9   5   19.90    4.15
  -1   9   5   21.28    3.09
   0   9  -6   13.66    2.06
   0   9  -6   12.65    1.99
   0   9  -6    4.51    2.36
   0   9  -6    8.21    2.12
   0  -9   6   10.07    1.63
  -1   9  -6    8.41    1.83
  -1   9  -6    2.99    1.77
  -1   9  -6    7.25    1.49
  -1   9  -6    1.90    1.70
   1  -9   6    4.27    1.13
   1  -9   6    3.12    1.63
  -2   9  -6    1.95    1.02
  -2   9  -6   -0.30    1.75
  -2   9  -6    4.16    1.18
  -2   9  -6   -0.18    1.45
   2   8  -6   20.23    2.52
   2   8  -6   23.27    2.88
   2   8  -6   17.86    2.22
   2   8  -6   27.52    3.70
  -2  -8   6   28.68    3.06
  -2  -8   6   18.38    1.95
   1   8  -6    4.17    1.67
   1   8  -6    3.22    1.83
   1   8  -6    6.64    1.78
   1   8  -6    5.30    1.93
   1   8  -6    6.91    1.72
   1   8  -6    5.23    1.43
  -1  -8   6    4.40    1.38
  -1  -8   6    6.34    1.71
  -1  -8   6    2.00    1.71
  -1  -8   6    2.25    1.67
   0   8  -6   22.37    2.45
   0   8  -6   13.66    1.66
   0   8  -6   17.14    2.15
   0   8  -6   13.09    2.25
   0   8  -6   16.31    2.16
   0  -8   6   14.19    1.74
   0  -8   6   16.89    2.09
   0  -8   6   12.49    2.03
   0  -8   6   12.61    2.07
  -1   8  -6   19.38    2.53
  -1   8  -6   25.44    2.20
  -1   8  -6   22.00    2.39
  -1   8  -6   25.82    2.28
  -1   8  -6   21.46    1.80
   1  -8   6   22.71    2.26
   1  -8   6   21.72    2.25
   1  -8   6   24.30    1.88
  -2   8  -6    8.56    1.28
  -2   8  -6    8.16    1.20
  -2   8  -6    7.61    1.93
  -2   8  -6    9.95    1.30
   2  -8   6   11.90    1.32
   2  -8   6    9.90    1.52
   2  -8   6    7.35    1.38
  -3   8  -6   16.47    2.23
  -3   8  -6   10.59    2.10
  -3   8  -6   14.22    1.75
  -3   8  -6   14.54    1.24
   3  -8   6   17.99    1.44
   3  -8   6   14.30    1.51
  -4   8  -6    0.11    1.46
  -4   8  -6    0.11    1.49
   3   7  -6    3.89    1.99
   3   7  -6    1.13    1.21
   3   7  -6    2.11    1.65
   3   7  -6    1.71    1.31
   3   7  -6    2.85    1.49
  -3  -7   6    2.22    1.30
  -3  -7   6    1.92    1.81
  -3  -7   6    1.30    1.60
  -3  -7   6    4.19    1.67
   2   7  -6   29.56    2.94
   2   7  -6   22.76    2.35
   2   7  -6   19.69    2.58
   2   7  -6   23.10    2.59
   2   7  -6   23.46    2.60
   2   7  -6   26.52    2.58
  -2  -7   6   24.46    2.25
  -2  -7   6   21.46    1.85
  -2  -7   6   22.46    2.75
  -2  -7   6   25.27    3.33
  -2  -7   6   26.18    2.68
  -2  -7   6   27.35    2.64
   1   7  -6    0.13    1.44
   1   7  -6   -1.65    1.22
   1   7  -6    1.41    1.39
   1   7  -6    0.04    1.29
   1   7  -6    2.42    1.32
   1   7  -6    0.97    1.10
   1   7  -6    0.91    1.29
  -1  -7   6    0.70    1.31
  -1  -7   6    1.89    1.30
  -1  -7   6    0.58    1.16
  -1  -7   6    1.01    1.27
  -1  -7   6    1.25    1.43
   0   7  -6   33.21    2.50
   0   7  -6   28.46    2.54
   0   7  -6   31.11    2.53
   0   7  -6   33.70    2.82
   0   7  -6   26.54    1.88
   0   7  -6   39.14    2.75
   0  -7   6   26.29    2.47
   0  -7   6   27.85    2.69
   0  -7   6   31.83    2.38
   0  -7   6   28.24    1.96
   0  -7   6   29.83    2.51
   0  -7   6   31.93    2.48
  -1   7  -6    7.80    1.57
  -1   7  -6    6.63    1.44
  -1   7  -6    6.88    1.29
  -1   7  -6    9.68    1.46
  -1   7  -6   10.10    1.44
  -1   7  -6    8.42    1.66
  -1   7  -6    7.24    1.43
   1  -7   6    9.95    1.58
   1  -7   6    8.05    1.77
   1  -7   6    8.26    1.26
   1  -7   6    9.13    1.52
   1  -7   6   11.66    1.60
   1  -7   6    9.27    1.22
  -2   7  -6   10.97    1.41
  -2   7  -6   15.47    2.16
  -2   7  -6   15.80    1.72
  -2   7  -6   14.47    1.56
  -2   7  -6   12.51    1.47
  -2   7  -6   12.98    1.40
  -2   7  -6   12.03    1.33
   2  -7   6   15.32    1.26
   2  -7   6   12.06    1.48
   2  -7   6   13.81    1.33
   2  -7   6   13.87    1.55
  -3   7  -6   16.09    1.02
  -3   7  -6   14.26    2.08
  -3   7  -6   15.99    1.70
  -3   7  -6   16.06    1.13
  -3   7  -6   17.43    2.15
   3  -7   6   13.88    1.38
   3  -7   6   14.13    1.37
   3  -7   6   13.93    1.15
  -4   7  -6    3.22    1.47
  -4   7  -6    3.55    1.52
   4  -7   6    4.41    1.30
  -5   7  -6    4.75    1.80
  -5   7  -6    4.01    1.64
   5  -7   6    5.48    1.62
   4   6  -6   17.91    2.34
   4   6  -6   23.87    2.22
  -4  -6   6   24.09    2.82
  -4  -6   6   31.49    3.17
  -4  -6   6   13.83    2.52
  -4  -6   6   23.35    2.63
  -4  -6   6   18.18    2.08
   3   6  -6   12.49    1.88
   3   6  -6   10.79    1.53
   3   6  -6   15.57    2.20
   3   6  -6   15.85    2.14
   3   6  -6   15.28    2.33
   3   6  -6   16.03    2.33
   3   6  -6   12.42    2.21
  -3  -6   6   12.67    1.62
  -3  -6   6   12.28    2.23
  -3  -6   6   13.47    1.68
  -3  -6   6   15.85    2.32
  -3  -6   6    9.30    2.17
  -3  -6   6   15.22    2.21
  -3  -6   6    8.80    2.04
   2   6  -6   37.73    2.91
   2   6  -6   46.13    2.99
   2   6  -6   44.67    3.13
   2   6  -6   39.17    2.56
   2   6  -6   43.71    2.68
   2   6  -6   41.37    2.97
   2   6  -6   43.75    2.86
  -2  -6   6   42.73    2.96
  -2  -6   6   39.13    2.91
  -2  -6   6   36.49    2.78
  -2  -6   6   40.51    2.10
  -2  -6   6   44.42    2.72
  -2  -6   6   38.98    2.97
   1   6  -6    0.62    0.95
   1   6  -6    1.71    1.20
   1   6  -6    0.20    1.07
   1   6  -6    1.75    1.31
   1   6  -6    1.74    1.29
   1   6  -6    1.38    1.37
  -1  -6   6   -0.03    1.10
  -1  -6   6    0.35    0.58
  -1  -6   6    1.83    1.27
  -1  -6   6    1.85    1.13
  -1  -6   6   -1.36    1.00
  -1  -6   6    1.07    0.76
  -1  -6   6    0.53    1.09
  -1  -6   6    1.23    1.18
   0   6  -6   40.80    2.28
   0   6  -6   38.50    2.49
   0   6  -6   39.86    2.45
   0   6  -6   33.14    1.90
   0   6  -6   42.20    2.71
   0   6  -6   41.61    2.43
   0   6  -6   34.75    2.03
   0   6  -6   39.22    2.48
   0  -6   6   37.04    2.00
   0  -6   6   41.28    2.45
   0  -6   6   38.72    2.72
   0  -6   6   38.58    2.39
   0  -6   6   31.89    0.90
   0  -6   6   37.42    2.46
  -1   6  -6    1.23    0.89
  -1   6  -6   -0.53    0.96
  -1   6  -6    0.85    0.70
  -1   6  -6    0.74    0.91
  -1   6  -6    1.00    0.92
  -1   6  -6    0.92    0.96
  -1   6  -6    1.12    0.91
   1  -6   6   -0.15    1.02
   1  -6   6    0.54    1.09
   1  -6   6    0.26    0.81
   1  -6   6    0.76    0.82
   1  -6   6    0.08    0.97
   1  -6   6    0.41    0.82
  -2   6  -6   69.16    2.76
  -2   6  -6   72.72    2.44
  -2   6  -6   77.91    3.61
  -2   6  -6   73.24    2.78
  -2   6  -6   73.97    2.77
  -2   6  -6   63.65    2.49
  -2   6  -6   73.41    2.54
  -2   6  -6   72.71    2.44
   2  -6   6   69.24    2.85
   2  -6   6   67.77    3.57
   2  -6   6   75.74    2.43
   2  -6   6   67.56    2.74
   2  -6   6   74.42    2.55
   2  -6   6   72.28    2.48
  -3   6  -6    5.06    0.56
  -3   6  -6    4.55    0.81
  -3   6  -6    5.51    2.19
  -3   6  -6    7.55    1.66
  -3   6  -6    4.53    0.75
  -3   6  -6    5.47    0.61
   3  -6   6    3.15    0.64
   3  -6   6    5.14    0.81
   3  -6   6    4.00    0.49
   3  -6   6    5.98    0.89
   3  -6   6    4.71    1.01
  -4   6  -6   20.02    1.26
  -4   6  -6   23.64    2.41
  -4   6  -6   22.68    1.47
  -4   6  -6   21.25    2.01
  -4   6  -6   22.08    1.96
   4  -6   6   24.82    2.05
  -5   6  -6   11.36    1.85
  -5   6  -6   12.06    1.75
  -5   6  -6    8.67    1.93
   5  -6   6   12.89    1.93
  -5  -5   6   26.28    2.74
  -5  -5   6   21.86    2.55
  -5  -5   6   31.89    3.16
   4   5  -6    3.64    1.04
   4   5  -6    3.03    1.67
   4   5  -6    4.50    1.70
   4   5  -6    5.01    1.47
   4   5  -6    5.85    1.80
   4   5  -6    7.38    1.94
  -4  -5   6    3.17    1.32
  -4  -5   6    5.06    1.38
  -4  -5   6    4.30    1.68
  -4  -5   6    5.69    1.71
  -4  -5   6    3.92    1.56
  -4  -5   6    2.47    1.59
   3   5  -6   46.40    3.13
   3   5  -6   41.64    1.79
   3   5  -6   37.31    2.89
   3   5  -6   44.02    2.34
   3   5  -6   40.35    2.97
   3   5  -6   40.43    2.60
   3   5  -6   41.55    2.64
   3   5  -6   40.75    3.48
  -3  -5   6   49.44    3.16
  -3  -5   6   44.32    2.98
  -3  -5   6   42.20    2.58
  -3  -5   6   41.46    2.37
  -3  -5   6   42.30    2.40
  -3  -5   6   44.73    2.97
  -3  -5   6   40.28    2.95
  -3  -5   6   37.42    2.53
   2   5  -6   42.31    2.61
   2   5  -6   50.32    1.97
   2   5  -6   47.49    1.76
   2   5  -6   48.45    2.52
   2   5  -6   49.16    3.01
   2   5  -6   45.39    2.45
   2   5  -6   44.50    2.77
   2   5  -6   49.35    2.89
   2   5  -6   49.34    3.04
  -2  -5   6   48.60    2.88
  -2  -5   6   41.17    2.63
  -2  -5   6   48.52    2.86
  -2  -5   6   50.06    2.58
  -2  -5   6   44.98    2.88
  -2  -5   6   50.21    2.21
  -2  -5   6   46.95    2.95
  -2  -5   6   48.52    2.22
   1   5  -6   26.32    1.56
   1   5  -6   26.14    2.09
   1   5  -6   25.05    2.12
   1   5  -6   29.02    2.16
   1   5  -6   26.99    1.87
   1   5  -6   23.46    2.03
   1   5  -6   24.16    2.11
   1   5  -6   27.45    1.72
  -1  -5   6   26.11    2.06
  -1  -5   6   26.15    2.11
  -1  -5   6   26.90    2.16
  -1  -5   6   24.49    1.98
  -1  -5   6   28.14    1.46
  -1  -5   6   26.24    2.09
   0   5  -6   75.06    2.81
   0   5  -6   69.09    2.53
   0   5  -6   77.28    2.80
   0   5  -6   77.37    3.16
   0   5  -6   77.63    3.04
   0   5  -6   76.26    2.96
   0   5  -6   77.29    3.32
   0  -5   6   77.23    3.43
   0  -5   6   72.88    2.96
   0  -5   6   71.31    2.65
   0  -5   6   74.44    3.11
   0  -5   6   74.42    1.81
   0  -5   6   74.20    3.09
   0  -5   6   72.46    3.33
  -1   5  -6    0.06    0.88
  -1   5  -6    1.25    0.72
  -1   5  -6   -0.39    0.72
  -1   5  -6   -0.01    0.64
  -1   5  -6   -0.01    0.51
  -1   5  -6   -0.75    0.61
  -1   5  -6   -0.14    0.69
  -1   5  -6   -0.11    0.69
   1  -5   6   -0.24    0.64
   1  -5   6   -1.29    0.66
   1  -5   6    0.11    0.72
   1  -5   6    0.25    0.62
   1  -5   6   -0.56    0.84
  -2   5  -6   59.69    1.93
  -2   5  -6   51.29    2.01
  -2   5  -6   58.99    2.67
  -2   5  -6   56.99    2.61
  -2   5  -6   56.81    2.22
  -2   5  -6   55.87    1.96
  -2   5  -6   57.08    2.16
  -2   5  -6   57.73    2.21
  -2   5  -6   63.45    3.01
   2  -5   6   64.93    2.58
   2  -5   6   59.15    2.09
   2  -5   6   62.15    3.02
   2  -5   6   56.20    2.25
   2  -5   6   57.79    1.91
   2  -5   6   58.28    2.00
   2  -5   6   63.25    1.96
  -3   5  -6    7.68    0.86
  -3   5  -6    7.77    0.62
  -3   5  -6    6.31    0.71
  -3   5  -6    9.27    1.02
  -3   5  -6    7.81    1.42
  -3   5  -6    7.24    0.71
  -3   5  -6    8.26    1.41
  -3   5  -6    8.32    1.01
  -3   5  -6    8.28    0.94
   3  -5   6    8.29    0.66
   3  -5   6    5.33    1.28
   3  -5   6    9.30    1.01
   3  -5   6    8.80    1.23
   3  -5   6    8.04    0.62
   3  -5   6    8.70    0.92
  -4   5  -6   51.51    2.77
  -4   5  -6   51.09    1.84
  -4   5  -6   52.72    2.19
  -4   5  -6   51.74    2.54
  -4   5  -6   53.37    2.67
   4  -5   6   49.49    1.37
   4  -5   6   49.69    1.33
  -5   5  -6   13.58    1.55
  -5   5  -6   13.99    1.88
  -5   5  -6   18.61    2.08
  -5   5  -6   13.81    1.53
   5  -5   6   17.16    2.12
  -6   5  -6    2.11    1.63
   6  -5   6    2.22    1.75
   6  -5   6    1.75    1.23
   5   4  -6   22.27    2.70
   5   4  -6   23.26    2.54
   5   4  -6   20.34    2.64
   5   4  -6   25.04    2.19
   5   4  -6   30.90    2.71
  -5  -4   6   24.88    2.46
  -5  -4   6   19.27    2.39
  -5  -4   6   29.04    2.85
  -5  -4   6   30.82    3.00
  -5  -4   6   25.90    2.49
   4   4  -6   12.07    1.67
   4   4  -6    8.35    1.01
   4   4  -6   12.68    1.44
   4   4  -6   11.56    1.86
   4   4  -6   11.31    1.88
   4   4  -6    7.49    1.79
   4   4  -6   11.56    2.11
   4   4  -6   11.74    1.92
  -4  -4   6   10.01    1.91
  -4  -4   6   12.88    2.05
  -4  -4   6   10.09    1.59
  -4  -4   6   11.28    1.92
  -4  -4   6   12.71    1.77
  -4  -4   6   10.74    1.81
  -4  -4   6   13.41    1.96
   3   4  -6   48.69    2.95
   3   4  -6   54.89    3.06
   3   4  -6   53.68    2.08
   3   4  -6   55.80    3.05
   3   4  -6   51.94    2.85
   3   4  -6   56.10    4.63
   3   4  -6   57.37    2.82
  -3  -4   6   52.71    3.07
  -3  -4   6   52.94    2.84
  -3  -4   6   56.05    2.71
  -3  -4   6   50.79    2.99
  -3  -4   6   51.90    2.94
  -3  -4   6   58.05    2.64
  -3  -4   6   57.76    3.04
  -3  -4   6   54.78    2.64
   2   4  -6   31.32    2.24
   2   4  -6   34.34    2.25
   2   4  -6   33.11    2.37
   2   4  -6   31.57    2.17
   2   4  -6   31.31    2.27
   2   4  -6   32.47    1.95
   2   4  -6   31.04    1.24
  -2  -4   6   35.37    1.86
  -2  -4   6   34.35    1.87
  -2  -4   6   32.19    2.21
  -2  -4   6   31.26    2.26
  -2  -4   6   31.33    2.24
  -2  -4   6   31.83    2.07
   1   4  -6   23.82    1.52
   1   4  -6   18.38    1.57
   1   4  -6   23.28    1.86
   1   4  -6   22.15    1.52
   1   4  -6   23.40    1.79
   1   4  -6   24.32    1.91
  -1  -4   6   22.36    1.77
  -1  -4   6   23.52    1.28
  -1  -4   6   24.58    1.86
  -1  -4   6   21.00    1.76
  -1  -4   6   23.19    1.20
  -1  -4   6   23.38    1.75
  -1  -4   6   22.84    1.72
  -1  -4   6   21.34    1.48
   0   4  -6   45.17    2.38
   0   4  -6   44.12    1.85
   0   4  -6   41.73    2.12
   0   4  -6   44.17    1.85
   0   4  -6   42.88    1.68
   0   4  -6   45.15    2.35
   0   4  -6   47.60    2.18
   0  -4   6   44.58    2.07
   0  -4   6   42.76    2.35
   0  -4   6   46.26    2.06
   0  -4   6   41.73    2.27
   0  -4   6   44.20    1.86
   0  -4   6   44.91    2.17
   0  -4   6   43.87    1.18
  -1   4  -6   23.43    1.32
  -1   4  -6   22.92    1.25
  -1   4  -6   25.80    1.51
  -1   4  -6   25.77    1.47
  -1   4  -6   23.10    2.02
  -1   4  -6   25.39    1.47
   1  -4   6   24.05    1.31
   1  -4   6   23.39    1.44
   1  -4   6   22.53    1.76
   1  -4   6   26.75    1.21
   1  -4   6   21.13    1.41
  -2   4  -6   12.52    1.40
  -2   4  -6   12.62    1.24
  -2   4  -6   14.20    0.78
  -2   4  -6   13.93    1.32
  -2   4  -6   13.57    0.81
  -2   4  -6   13.38    0.60
  -2   4  -6   14.07    0.92
  -2   4  -6   11.67    0.85
   2  -4   6   14.91    1.10
   2  -4   6   11.78    1.38
   2  -4   6   14.78    0.81
   2  -4   6   15.07    1.05
   2  -4   6   13.19    1.04
   2  -4   6   14.21    0.74
   2  -4   6   14.13    0.75
  -3   4  -6    1.72    0.57
  -3   4  -6    1.77    0.41
  -3   4  -6    1.27    0.79
  -3   4  -6    2.01    0.40
  -3   4  -6    1.31    0.85
  -3   4  -6    0.57    0.85
  -3   4  -6    1.51    0.48
   3  -4   6    1.80    0.39
   3  -4   6    1.55    0.90
   3  -4   6    1.42    0.49
   3  -4   6    1.99    0.97
   3  -4   6    1.87    0.36
   3  -4   6    2.59    0.51
  -4   4  -6   39.37    1.10
  -4   4  -6   42.20    2.17
  -4   4  -6   40.25    2.29
  -4   4  -6   39.48    2.24
  -4   4  -6   38.16    1.73
  -4   4  -6   39.10    1.41
   4  -4   6   38.82    1.09
   4  -4   6   41.26    1.82
   4  -4   6   37.20    1.08
   4  -4   6   39.63    1.28
   4  -4   6   40.22    2.35
  -5   4  -6   14.09    1.93
  -5   4  -6   10.71    1.54
  -5   4  -6    9.36    1.18
   5  -4   6   11.95    1.39
  -6   4  -6    8.67    1.97
  -6   4  -6   13.63    1.87
  -6   4  -6   11.35    1.98
   6  -4   6    9.29    1.86
   6  -4   6   11.63    2.20
   6   3  -6   14.42    2.15
  -6  -3   6   13.21    2.18
  -6  -3   6   15.85    2.37
   5   3  -6    0.66    1.34
   5   3  -6    2.75    1.13
   5   3  -6    0.40    1.19
   5   3  -6    3.40    1.31
   5   3  -6    3.52    1.29
  -5  -3   6    2.96    1.51
  -5  -3   6    1.61    1.34
  -5  -3   6    2.64    1.39
  -5  -3   6    3.21    1.35
  -5  -3   6    2.34    1.32
   4   3  -6   19.72    2.26
   4   3  -6   20.11    2.05
   4   3  -6   20.34    1.93
   4   3  -6   20.65    1.41
   4   3  -6   22.53    0.84
   4   3  -6   23.74    1.79
   4   3  -6   21.86    2.13
   4   3  -6   21.55    2.07
   4   3  -6   22.29    2.19
  -4  -3   6   22.53    1.52
  -4  -3   6   21.19    2.01
  -4  -3   6   24.20    2.58
  -4  -3   6   20.37    1.98
  -4  -3   6   19.13    2.06
  -4  -3   6   22.22    2.27
  -4  -3   6   18.47    2.12
   3   3  -6   39.01    1.77
   3   3  -6   35.74    2.07
   3   3  -6   38.36    2.49
   3   3  -6   38.32    1.68
   3   3  -6   36.53    2.37
   3   3  -6   36.32    2.30
   3   3  -6   38.54    2.23
  -3  -3   6   38.93    2.42
  -3  -3   6   37.72    2.39
  -3  -3   6   37.73    2.08
  -3  -3   6   35.75    2.38
  -3  -3   6   38.53    1.94
  -3  -3   6   35.83    2.23
  -3  -3   6   38.22    2.22
  -3  -3   6   39.41    2.40
   2   3  -6    7.53    0.91
   2   3  -6    7.53    1.30
   2   3  -6    6.54    1.15
   2   3  -6    6.23    0.68
   2   3  -6    5.01    1.29
   2   3  -6    5.27    1.24
   2   3  -6    8.09    1.16
   2   3  -6    6.12    1.03
  -2  -3   6    6.90    1.25
  -2  -3   6    6.25    1.19
  -2  -3   6    4.95    0.90
  -2  -3   6    6.27    1.14
  -2  -3   6    6.51    0.94
  -2  -3   6    5.58    1.10
  -2  -3   6    6.90    0.93
  -2  -3   6    6.48    1.07
   0   3  -6   28.64    1.36
   0   3  -6   26.40    1.38
   0   3  -6   30.38    1.54
   0   3  -6   27.50    1.20
   0   3  -6   29.16    1.51
   0   3  -6   28.07    1.59
   0   3  -6   27.85    1.51
   0  -3   6   29.08    1.35
   0  -3   6   27.63    1.70
   0  -3   6   28.29    0.83
   0  -3   6   25.33    1.50
   0  -3   6   27.95    1.47
   0  -3   6   29.32    1.53
   0  -3   6   28.11    1.57
  -1   3  -6    5.96    0.64
  -1   3  -6    7.37    0.71
  -1   3  -6    6.62    0.90
  -1   3  -6    6.75    0.71
  -1   3  -6    5.91    0.75
  -1   3  -6    6.34    0.77
  -1   3  -6    5.37    0.28
  -1   3  -6    6.86    0.92
   1  -3   6    5.44    0.58
   1  -3   6    6.91    1.02
   1  -3   6    5.22    0.76
   1  -3   6    5.32    0.72
   1  -3   6    6.00    0.63
   1  -3   6    6.03    0.66
  -2   3  -6  382.82    8.89
  -2   3  -6  395.02    9.53
  -2   3  -6  390.56    9.34
  -2   3  -6  386.28    9.45
  -2   3  -6  387.49    8.90
   2  -3   6  373.52    8.89
   2  -3   6  385.32    8.89
   2  -3   6  388.05    9.67
   2  -3   6  384.76    9.24
  -3   3  -6   68.65    2.48
  -3   3  -6   67.46    1.87
  -3   3  -6   65.79    2.08
  -3   3  -6   66.99    1.79
  -3   3  -6   71.58    2.54
  -3   3  -6   67.59    1.92
  -3   3  -6   66.55    1.86
  -3   3  -6   65.77    2.63
  -3   3  -6   65.49    1.91
   3  -3   6   69.18    2.12
   3  -3   6   67.95    1.91
   3  -3   6   66.67    1.90
   3  -3   6   66.53    1.90
   3  -3   6   67.38    2.62
   3  -3   6   69.01    2.69
  -4   3  -6  120.61    3.23
  -4   3  -6  122.13    3.00
  -4   3  -6  120.89    3.14
  -4   3  -6  118.08    2.95
  -4   3  -6  123.87    4.15
  -4   3  -6  118.94    2.98
  -4   3  -6  120.12    3.57
  -4   3  -6  117.28    3.96
  -4   3  -6  124.30    4.16
   4  -3   6  125.34    4.27
   4  -3   6  118.51    3.26
   4  -3   6  124.52    3.46
   4  -3   6  118.47    4.11
   4  -3   6  121.02    3.04
   4  -3   6  116.30    3.21
  -5   3  -6    0.38    1.35
  -5   3  -6    0.29    0.33
  -5   3  -6    0.29    0.43
  -5   3  -6    0.23    0.59
  -5   3  -6    0.52    1.27
  -5   3  -6    0.50    0.30
  -5   3  -6    0.53    0.65
   5  -3   6    1.41    0.51
   5  -3   6    0.91    0.40
   5  -3   6    1.30    0.97
   5  -3   6    0.65    0.79
   5  -3   6    0.07    0.44
   5  -3   6   -0.63    1.24
  -6   3  -6   13.78    2.15
  -6   3  -6   16.12    0.95
  -6   3  -6   11.98    2.11
   6  -3   6   16.73    2.32
   6  -3   6   15.75    1.75
   6  -3   6   15.90    0.78
   6   2  -6   14.73    1.97
   6   2  -6   17.32    2.33
   6   2  -6   10.22    1.93
  -6  -2   6   17.82    3.39
  -6  -2   6   20.89    2.27
  -6  -2   6   10.73    2.41
  -6  -2   6   15.79    2.68
  -6  -2   6   14.53    2.21
   5   2  -6   57.54    3.30
   5   2  -6   60.72    3.03
   5   2  -6   55.46    2.60
   5   2  -6   58.15    3.24
   5   2  -6   57.31    3.02
   5   2  -6   54.87    3.11
  -5  -2   6   56.92    3.11
  -5  -2   6   51.41    2.93
  -5  -2   6   58.21    3.15
  -5  -2   6   56.84    3.12
  -5  -2   6   55.25    2.92
  -5  -2   6   59.00    3.20
   4   2  -6    2.16    1.36
   4   2  -6    2.83    1.23
   4   2  -6    2.88    0.55
   4   2  -6    2.41    1.00
   4   2  -6    2.06    1.15
   4   2  -6    2.88    1.14
   4   2  -6    2.23    1.25
   4   2  -6    3.05    1.09
  -4  -2   6    2.33    1.16
  -4  -2   6    2.18    1.11
  -4  -2   6    2.86    1.18
  -4  -2   6    1.76    0.59
  -4  -2   6    3.62    1.16
  -4  -2   6    3.52    1.23
  -4  -2   6    1.55    1.24
  -4  -2   6    3.52    1.29
   3   2  -6  164.55    5.22
   3   2  -6  178.38    5.20
   3   2  -6  167.89    5.25
   3   2  -6  173.12    4.31
   3   2  -6  168.73    5.11
   3   2  -6  169.33    4.70
   3   2  -6  173.11    4.77
  -3  -2   6  172.75    5.08
  -3  -2   6  168.87    5.00
  -3  -2   6  172.50    5.32
  -3  -2   6  168.28    5.22
  -3  -2   6  173.31    4.70
  -3  -2   6  169.03    5.03
  -3  -2   6  172.78    5.14
  -3  -2   6  170.42    5.03
  -3  -2   6  169.49    4.62
   2   2  -6   16.03    1.48
   2   2  -6   15.88    0.99
   2   2  -6   13.96    1.21
   2   2  -6   15.34    1.37
   2   2  -6   13.71    1.12
   2   2  -6   14.33    1.32
   2   2  -6   15.35    1.30
   2   2  -6   14.45    0.94
  -2  -2   6   16.42    1.20
  -2  -2   6   16.46    1.27
  -2  -2   6   14.78    1.15
  -2  -2   6   14.34    1.45
  -2  -2   6   13.73    1.51
  -2  -2   6   15.26    1.30
  -2  -2   6   14.40    0.98
  -2  -2   6   16.00    1.26
  -2  -2   6   15.71    1.38
   1   2  -6  261.19    6.55
   1   2  -6  247.61    6.25
   1   2  -6  259.78    6.45
   1   2  -6  251.79    6.51
   1   2  -6  259.88    6.45
   1   2  -6  255.05    6.29
  -1  -2   6  250.27    6.28
  -1  -2   6  245.43    6.38
  -1  -2   6  258.76    6.13
  -1  -2   6  254.71    6.20
  -1  -2   6  257.79    5.87
  -1  -2   6  266.01    6.47
  -1  -2   6  256.08    6.42
  -1  -2   6  258.15    6.55
  -1  -2   6  256.67    6.52
   0   2  -6   95.32    2.76
   0   2  -6   97.76    2.84
   0   2  -6   96.76    2.68
   0   2  -6   95.09    2.75
   0   2  -6   97.10    2.68
   0   2  -6   96.85    2.53
   0  -2   6   94.49    2.65
   0  -2   6   95.41    2.65
   0  -2   6   96.12    2.92
   0  -2   6   93.87    2.73
   0  -2   6   96.69    2.26
   0  -2   6   93.34    2.56
   0  -2   6   97.25    2.79
  -1   2  -6  225.46    5.47
  -1   2  -6  238.27    5.80
  -1   2  -6  237.66    5.46
  -1   2  -6  226.71    5.24
  -1   2  -6  229.27    5.67
   1  -2   6  237.01    5.50
   1  -2   6  228.84    5.86
   1  -2   6  224.23    5.45
   1  -2   6  231.75    5.47
  -2   2  -6  117.19    3.40
  -2   2  -6  118.99    3.10
  -2   2  -6  123.35    3.01
  -2   2  -6  119.39    2.92
  -2   2  -6  117.39    3.31
  -2   2  -6  121.49    3.37
  -2   2  -6  120.01    2.94
  -2   2  -6  115.64    2.71
  -2   2  -6  121.84    3.00
   2  -2   6  122.66    2.98
   2  -2   6  118.98    2.96
   2  -2   6  115.71    2.95
   2  -2   6  114.30    3.40
   2  -2   6  119.74    3.47
   2  -2   6  121.75    2.97
   2  -2   6  114.97    3.49
   2  -2   6  120.70    2.95
  -3   2  -6   16.75    1.15
  -3   2  -6   16.49    0.98
  -3   2  -6   18.06    1.37
  -3   2  -6   17.26    1.02
  -3   2  -6   15.91    0.72
  -3   2  -6   16.23    0.75
  -3   2  -6   15.95    1.29
  -3   2  -6   16.28    0.61
   3  -2   6   17.74    0.83
   3  -2   6   17.03    0.82
   3  -2   6   16.47    0.94
   3  -2   6   16.74    1.16
   3  -2   6   17.99    1.45
   3  -2   6   15.91    1.27
   3  -2   6   17.07    0.94
  -4   2  -6  105.33    2.80
  -4   2  -6  101.83    2.65
  -4   2  -6  105.97    3.12
  -4   2  -6  106.19    3.85
  -4   2  -6   99.74    3.11
  -4   2  -6  102.07    2.87
  -4   2  -6  101.65    3.37
  -4   2  -6  101.16    2.71
  -4   2  -6  100.57    3.67
   4  -2   6  103.40    3.14
   4  -2   6  104.00    2.76
   4  -2   6  101.34    2.74
   4  -2   6  101.06    3.13
   4  -2   6  102.94    3.51
   4  -2   6  107.10    3.87
   4  -2   6  104.54    3.08
  -5   2  -6    1.20    0.78
  -5   2  -6    0.75    1.17
  -5   2  -6    1.20    1.24
  -5   2  -6    1.05    0.76
  -5   2  -6    0.58    0.50
  -5   2  -6    1.03    0.44
  -5   2  -6    1.07    0.75
   5  -2   6    1.45    0.86
   5  -2   6    0.22    1.30
   5  -2   6    0.44    0.54
   5  -2   6    0.50    0.70
   5  -2   6    0.36    0.53
   5  -2   6    2.56    1.12
   5  -2   6    0.71    0.63
  -6   2  -6   23.21    2.58
  -6   2  -6   19.95    1.47
  -6   2  -6   18.05    2.37
  -6   2  -6   17.38    1.60
   6  -2   6   17.29    2.38
   6  -2   6   19.34    1.90
   6  -2   6   14.41    1.14
   6  -2   6   14.79    1.13
   6  -2   6   21.21    1.85
   6   1  -6   28.35    2.34
   6   1  -6   19.03    2.26
   6   1  -6   20.44    2.20
   6   1  -6   23.85    2.58
   6   1  -6   20.75    2.17
  -6  -1   6   29.80    2.71
  -6  -1   6   28.68    2.33
  -6  -1   6   23.28    2.46
  -6  -1   6   28.57    2.15
  -6  -1   6   23.38    2.61
   5   1  -6    2.36    1.26
   5   1  -6    1.48    0.62
   5   1  -6    1.91    0.92
   5   1  -6    2.83    1.33
   5   1  -6    3.29    1.09
   5   1  -6    1.51    1.20
   5   1  -6    2.44    1.16
  -5  -1   6    1.63    1.12
  -5  -1   6    2.72    1.14
  -5  -1   6    3.46    1.17
  -5  -1   6    3.85    1.37
  -5  -1   6    4.84    1.16
  -5  -1   6    3.26    1.30
  -5  -1   6    2.68    1.30
   4   1  -6    2.76    0.82
   4   1  -6    4.25    1.08
   4   1  -6    4.12    0.70
   4   1  -6    2.13    1.03
   4   1  -6    3.50    1.01
   4   1  -6    2.36    1.00
   4   1  -6    3.30    1.10
   4   1  -6    4.47    1.10
  -4  -1   6    2.93    1.02
  -4  -1   6    2.79    1.03
  -4  -1   6    2.40    1.04
  -4  -1   6    2.01    0.94
  -4  -1   6    4.27    1.14
  -4  -1   6    2.37    0.98
  -4  -1   6    2.28    1.01
   3   1  -6  122.68    3.93
   3   1  -6  126.73    4.02
   3   1  -6  124.39    3.85
   3   1  -6  126.25    3.96
   3   1  -6  130.32    3.50
   3   1  -6  123.92    3.71
   3   1  -6  129.63    3.88
   3   1  -6  126.53    3.26
  -3  -1   6  120.77    3.87
  -3  -1   6  121.39    3.93
  -3  -1   6  126.15    3.81
  -3  -1   6  125.58    3.34
  -3  -1   6  129.40    3.92
  -3  -1   6  122.15    3.80
  -3  -1   6  127.52    3.77
  -3  -1   6  123.22    3.97
   2   1  -6   -0.46    0.54
   2   1  -6    0.21    0.55
   2   1  -6    0.09    0.37
   2   1  -6   -0.25    0.43
   2   1  -6    0.61    0.66
   2   1  -6    0.01    0.49
   2   1  -6   -0.33    0.57
  -2  -1   6    0.05    0.68
  -2  -1   6    0.67    0.41
  -2  -1   6   -0.22    0.53
  -2  -1   6    0.12    0.55
  -2  -1   6    0.42    0.53
  -2  -1   6    0.17    0.58
  -2  -1   6    0.03    0.61
  -2  -1   6   -0.05    0.65
   0   1  -6   41.45    1.33
   0   1  -6   41.37    1.37
   0   1  -6   42.24    1.38
   0   1  -6   42.46    1.38
   0   1  -6   40.82    1.41
   0   1  -6   41.57    1.43
   0   1  -6   43.74    1.18
   0  -1   6   42.12    1.32
   0  -1   6   41.61    1.49
   0  -1   6   42.89    1.32
   0  -1   6   43.05    1.13
   0  -1   6   39.09    1.36
  -2   1  -6  191.49    4.49
  -2   1  -6  192.14    4.56
  -2   1  -6  192.62    4.68
  -2   1  -6  189.54    5.08
  -2   1  -6  186.82    4.33
   2  -1   6  190.57    4.72
   2  -1   6  188.42    4.86
   2  -1   6  188.39    4.51
   2  -1   6  190.70    4.65
   2  -1   6  188.82    4.95
   2  -1   6  189.23    4.65
   2  -1   6  190.36    4.53
  -3   1  -6   58.21    1.67
  -3   1  -6   56.89    2.03
  -3   1  -6   58.74    2.43
  -3   1  -6   57.77    1.78
  -3   1  -6   56.18    2.10
  -3   1  -6   57.37    1.78
  -3   1  -6   60.37    1.79
  -3   1  -6   59.04    2.10
  -3   1  -6   61.05    2.80
   3  -1   6   57.06    1.84
   3  -1   6   56.75    2.22
   3  -1   6   59.98    1.83
   3  -1   6   57.81    1.84
   3  -1   6   57.25    2.10
   3  -1   6   57.20    2.08
   3  -1   6   57.30    2.40
  -4   1  -6   27.98    2.04
  -4   1  -6   28.82    1.42
  -4   1  -6   29.44    2.06
  -4   1  -6   30.96    1.76
  -4   1  -6   30.47    1.75
  -4   1  -6   31.93    1.35
  -4   1  -6   29.31    1.51
  -4   1  -6   30.47    1.35
   4  -1   6   29.18    1.47
   4  -1   6   29.58    1.73
   4  -1   6   32.03    1.78
   4  -1   6   30.75    2.13
   4  -1   6   29.41    1.73
   4  -1   6   29.61    1.42
   4  -1   6   28.12    1.41
  -5   1  -6    3.84    1.50
  -5   1  -6    1.93    1.26
  -5   1  -6    2.06    0.97
  -5   1  -6    1.15    0.65
  -5   1  -6    2.20    1.00
  -5   1  -6    1.84    0.84
  -5   1  -6    0.48    0.57
   5  -1   6    2.29    0.88
   5  -1   6    2.21    0.88
   5  -1   6    1.47    0.74
   5  -1   6    2.14    0.92
   5  -1   6    1.42    1.07
   5  -1   6    1.57    0.75
   5  -1   6    2.36    1.42
  -6   1  -6   22.79    2.37
  -6   1  -6   21.20    2.51
  -6   1  -6   20.64    1.99
   6  -1   6   20.30    1.55
   6  -1   6   20.59    1.80
   6  -1   6   25.79    2.65
   6  -1   6   21.68    2.01
   6  -1   6   17.16    1.51
   6   0  -6   74.18    3.27
   6   0  -6   69.52    3.58
   6   0  -6   65.55    3.49
   6   0  -6   65.38    3.13
   6   0  -6   68.59    3.07
  -6   0   6   68.07    3.32
  -6   0   6   76.15    2.91
  -6   0   6   77.63    3.04
  -6   0   6   71.13    3.71
  -6   0   6   70.69    3.84
   5   0  -6   49.04    4.27
   5   0  -6   45.12    1.76
   5   0  -6   45.38    2.34
   5   0  -6   48.93    2.44
   5   0  -6   48.35    2.81
   5   0  -6   42.90    2.17
   5   0  -6   43.40    2.35
   5   0  -6   46.59    2.07
   5   0  -6   45.01    2.15
  -5   0   6   42.78    2.68
  -5   0   6   44.62    2.71
  -5   0   6   44.53    2.40
  -5   0   6   43.56    2.18
  -5   0   6   41.18    2.26
  -5   0   6   44.66    2.15
   4   0  -6  116.89    3.63
   4   0  -6  113.35    3.59
   4   0  -6  121.79    3.63
   4   0  -6  119.21    3.12
   4   0  -6  113.02    3.93
   4   0  -6  116.49    3.78
   4   0  -6  119.75    3.45
   4   0  -6  113.99    3.98
   4   0  -6  121.41    3.85
  -4   0   6  114.95    3.91
  -4   0   6  117.55    3.60
  -4   0   6  114.78    3.78
  -4   0   6  118.50    3.74
  -4   0   6  118.55    4.00
  -4   0   6  118.29    3.52
  -4   0   6  117.83    4.05
  -4   0   6  111.91    3.34
   3   0  -6   56.32    1.84
   3   0  -6   61.61    2.35
   3   0  -6   59.40    2.08
   3   0  -6   62.40    2.28
   3   0  -6   59.57    2.24
   3   0  -6   60.17    2.39
   3   0  -6   57.65    2.11
   3   0  -6   58.57    1.97
   3   0  -6   62.09    2.07
  -3   0   6   61.25    2.09
  -3   0   6   57.15    2.06
  -3   0   6   63.10    2.42
  -3   0   6   59.66    1.85
  -3   0   6   59.08    2.26
  -3   0   6   61.73    2.24
  -3   0   6   59.60    1.76
  -3   0   6   63.37    2.40
  -3   0   6   59.53    2.30
   2   0  -6   33.17    1.33
   2   0  -6   33.26    1.38
   2   0  -6   35.74    1.29
   2   0  -6   34.80    1.46
   2   0  -6   31.12    1.51
   2   0  -6   31.35    0.92
   2   0  -6   32.90    1.40
   2   0  -6   30.93    1.37
  -2   0   6   33.73    1.30
  -2   0   6   33.79    1.44
  -2   0   6   31.73    1.40
  -2   0   6   31.81    1.43
  -2   0   6   32.17    1.18
  -2   0   6   34.38    1.44
  -2   0   6   34.21    1.41
  -2   0   6   36.51    1.52
   1   0  -6  181.12    4.42
   1   0  -6  176.10    4.38
   1   0  -6  184.20    4.35
  -1   0   6  182.92    4.37
  -1   0   6  185.98    4.31
  -1   0   6  178.01    4.37
   0   0  -6  137.92    3.30
   0   0  -6  135.59    3.36
   0   0   6  137.40    3.32
  -3   0  -6   82.01    2.53
  -3   0  -6   73.16    2.97
  -3   0  -6   77.55    2.39
  -3   0  -6   78.30    2.78
  -3   0  -6   78.44    2.30
  -3   0  -6   79.01    2.94
  -3   0  -6   76.60    2.79
  -3   0  -6   79.90    2.50
   3   0   6   77.84    2.05
   3   0   6   80.68    2.79
   3   0   6   81.24    2.56
   3   0   6   83.14    2.93
   3   0   6   79.58    2.54
   3   0   6   82.98    2.81
   3   0   6   74.62    2.85
  -4   0  -6   34.17    2.06
  -4   0  -6   31.34    2.01
  -4   0  -6   32.22    2.17
  -4   0  -6   30.84    1.61
  -4   0  -6   31.18    1.31
  -4   0  -6   30.45    1.63
  -4   0  -6   32.35    1.67
  -4   0  -6   34.88    2.42
   4   0   6   30.45    1.59
   4   0   6   30.23    1.96
   4   0   6   31.07    1.69
   4   0   6   30.97    2.15
   4   0   6   31.11    1.73
   4   0   6   32.31    2.02
  -5   0  -6   27.12    2.37
  -5   0  -6   23.07    1.75
  -5   0  -6   29.17    2.55
  -5   0  -6   21.84    1.68
  -5   0  -6   22.81    2.06
  -5   0  -6   23.85    2.14
  -5   0  -6   20.91    1.60
   5   0   6   27.34    2.86
   5   0   6   24.66    2.03
   5   0   6   21.71    1.84
   5   0   6   22.94    1.71
   5   0   6   22.49    1.85
   5   0   6   25.07    1.73
  -6   0  -6   22.67    2.64
  -6   0  -6   25.51    2.35
  -6   0  -6   27.03    2.74
   6   0   6   23.53    1.81
   6   0   6   27.85    2.83
   6   0   6   19.90    2.13
   6   0   6   22.22    1.90
   6  -1  -6   26.31    1.93
   6  -1  -6   25.20    2.01
   6  -1  -6   25.12    2.22
   6  -1  -6   27.09    1.85
   6  -1  -6   25.31    2.26
   6  -1  -6   23.47    2.50
  -6   1   6   25.01    1.71
  -6   1   6   28.07    2.21
  -6   1   6   26.26    2.53
  -6   1   6   24.11    2.71
   5  -1  -6   -0.51    0.83
   5  -1  -6   -0.29    0.91
   5  -1  -6    1.08    1.60
   5  -1  -6   -0.73    0.67
   5  -1  -6   -0.04    1.33
   5  -1  -6    0.18    0.62
   5  -1  -6   -0.06    0.79
   5  -1  -6   -0.27    0.51
   5  -1  -6    1.19    0.60
  -5   1   6   -0.98    0.99
  -5   1   6    0.57    0.73
  -5   1   6    0.55    0.68
  -5   1   6   -0.33    0.85
  -5   1   6   -0.45    0.38
  -5   1   6    0.37    0.70
  -5   1   6    1.13    0.63
  -5   1   6   -0.64    1.00
   4  -1  -6   91.25    2.68
   4  -1  -6   92.65    3.00
   4  -1  -6   91.24    3.25
   4  -1  -6   91.04    2.95
   4  -1  -6   91.28    2.51
   4  -1  -6   92.82    3.04
   4  -1  -6   86.35    2.93
   4  -1  -6   92.14    3.37
   4  -1  -6   91.77    2.72
  -4   1   6   89.98    2.64
  -4   1   6   98.17    3.50
  -4   1   6   90.48    3.38
  -4   1   6   91.44    2.92
  -4   1   6   91.11    2.61
  -4   1   6   95.49    3.38
  -4   1   6   95.41    2.68
  -4   1   6   80.83    2.50
  -4   1   6   88.51    2.83
   3  -1  -6   80.31    2.60
   3  -1  -6   77.66    2.66
   3  -1  -6   80.60    2.47
   3  -1  -6   74.17    2.68
   3  -1  -6   79.33    2.41
   3  -1  -6   76.22    2.18
   3  -1  -6   75.49    2.20
  -3   1   6   78.81    2.14
  -3   1   6   77.20    2.40
  -3   1   6   78.53    2.37
  -3   1   6   79.13    2.78
  -3   1   6   76.40    2.07
  -3   1   6   77.77    2.98
   2  -1  -6  270.99    6.16
   2  -1  -6  260.11    6.14
   2  -1  -6  270.57    6.36
   2  -1  -6  264.78    6.38
   2  -1  -6  259.72    6.52
   2  -1  -6  269.19    6.47
  -2   1   6  265.92    6.52
  -2   1   6  264.50    5.85
  -2   1   6  267.30    6.18
  -2   1   6  235.88    6.23
  -2   1   6  265.76    6.31
  -2   1   6  266.04    6.42
   0  -1  -6  216.64    5.23
   0  -1  -6  219.60    5.37
   0  -1  -6  224.01    5.27
   0   1   6  222.29    5.36
  -2  -1  -6    5.04    0.78
  -2  -1  -6    4.69    0.81
  -2  -1  -6    5.06    0.67
  -2  -1  -6    6.08    0.97
  -2  -1  -6    5.85    1.02
   2   1   6    4.93    1.03
   2   1   6    5.64    0.72
   2   1   6    4.92    0.87
   2   1   6    4.57    0.76
   2   1   6    4.81    0.81
   2   1   6    5.59    0.94
   2   1   6    4.46    0.76
  -3  -1  -6  101.68    2.49
  -3  -1  -6   97.36    3.24
  -3  -1  -6   96.34    3.06
  -3  -1  -6  104.06    3.57
  -3  -1  -6  102.49    3.25
  -3  -1  -6  103.80    3.56
  -3  -1  -6  100.00    3.60
  -3  -1  -6   95.54    3.46
   3   1   6  100.22    3.29
   3   1   6  100.19    3.40
   3   1   6  100.92    2.52
   3   1   6  105.86    3.42
   3   1   6  106.21    3.59
   3   1   6  101.75    3.48
   3   1   6  101.32    3.28
   3   1   6  102.42    3.58
  -4  -1  -6   32.92    2.16
  -4  -1  -6   29.34    1.82
  -4  -1  -6   31.61    2.22
  -4  -1  -6   31.97    1.87
  -4  -1  -6   32.15    2.46
  -4  -1  -6   29.07    1.85
  -4  -1  -6   32.88    2.23
   4   1   6   32.09    2.53
   4   1   6   28.46    2.12
   4   1   6   29.48    1.95
   4   1   6   30.57    1.93
   4   1   6   30.59    2.21
   4   1   6   29.43    2.17
  -5  -1  -6   57.41    2.64
  -5  -1  -6   50.60    2.54
  -5  -1  -6   56.79    3.08
  -5  -1  -6   55.22    3.06
  -5  -1  -6   53.47    3.28
  -5  -1  -6   55.10    3.20
   5   1   6   53.73    2.79
   5   1   6   53.68    2.49
   5   1   6   49.40    2.57
   5   1   6   53.86    2.69
   5   1   6   56.75    4.84
   5   1   6   57.66    3.57
  -6  -1  -6    8.27    1.82
   6   1   6    8.45    1.54
   6   1   6   10.18    1.53
   6   1   6    7.06    1.68
   6   1   6    8.87    2.17
   6  -2  -6   25.47    2.56
   6  -2  -6   24.36    2.18
   6  -2  -6   22.94    1.26
   6  -2  -6   29.22    2.32
   6  -2  -6   22.04    1.67
  -6   2   6   31.97    2.53
  -6   2   6   27.48    2.91
  -6   2   6   27.24    1.08
   5  -2  -6    2.45    0.71
   5  -2  -6    1.34    1.21
   5  -2  -6    1.34    0.45
   5  -2  -6    1.36    0.54
   5  -2  -6    1.63    0.95
   5  -2  -6    1.65    0.49
   5  -2  -6    1.34    1.07
   5  -2  -6    3.43    1.35
  -5   2   6    1.51    0.67
  -5   2   6    1.45    0.41
  -5   2   6    1.53    0.54
  -5   2   6    2.55    1.23
  -5   2   6    1.92    0.40
  -5   2   6    0.80    0.46
  -5   2   6    1.02    0.66
   4  -2  -6  104.29    3.33
   4  -2  -6  100.70    3.45
   4  -2  -6   98.28    2.82
   4  -2  -6   94.51    3.22
   4  -2  -6   95.78    2.54
   4  -2  -6  102.89    3.59
   4  -2  -6   99.27    2.49
   4  -2  -6   96.70    2.73
  -4   2   6  104.46    3.44
  -4   2   6  104.22    3.54
  -4   2   6   99.30    2.83
  -4   2   6  101.03    2.64
  -4   2   6   98.68    2.44
  -4   2   6   94.42    3.69
   3  -2  -6    0.73    0.29
   3  -2  -6    0.31    0.40
   3  -2  -6    0.01    0.49
   3  -2  -6    0.43    0.73
   3  -2  -6   -0.64    0.66
[truncated: 1,065,357 more chars]
