# Supplementary material for: Cetylpyridinium bromide monohydrate: localization of H atoms
Source: IUCrdata. 2025 Nov 14;10(Pt 11):x250991. doi: 10.1107/S2414314625009915 (PMC12810305; doi:10.1107/S2414314625009915)
Supplement: Supplementary file 2 [file x-10-x250991-Isup2.hkl]

data_I                                                                          
_shelx_title ' bq222_a.res in P-1'                                              
_shelx_refln_list_code          4                                               
_shelx_F_calc_maximum       96.06                                               
_exptl_crystal_F_000       432.00                                               
_reflns_d_resolution_high  0.7994                                               
                                                                                
loop_                                                                           
 _space_group_symop_operation_xyz                                               
 'x, y, z'                                                                      
 '-x, -y, -z'                                                                   
                                                                                
_cell_length_a     5.5164                                                       
_cell_length_b     7.5140                                                       
_cell_length_c    27.3705                                                       
_cell_angle_alpha  94.420                                                       
_cell_angle_beta   95.059                                                       
_cell_angle_gamma 100.723                                                       
                                                                                
_shelx_F_squared_multiplier     1.000                                           
                                                                                
loop_                                                                           
 _refln_index_h                                                                 
 _refln_index_k                                                                 
 _refln_index_l                                                                 
 _refln_F_squared_calc                                                          
 _refln_F_squared_meas                                                          
 _refln_F_squared_sigma                                                         
 _refln_observed_status                                                         
   1   0   0        587.09        574.33         4.21 o                         
   2   0   0       4288.60       4521.48        76.50 o                         
   3   0   0        668.58        669.47         5.99 o                         
   4   0   0        222.60        213.66         4.05 o                         
   5   0   0        477.56        481.69         7.32 o                         
   6   0   0         21.11         31.08         3.67 o                         
  -6   1   0         24.81         19.53         3.90 o                         
  -5   1   0        704.01        687.21         7.90 o                         
  -4   1   0        716.60        710.51         6.13 o                         
  -3   1   0        545.70        543.05         4.43 o                         
  -2   1   0       2382.45       2437.02        18.24 o                         
  -1   1   0        206.91        203.92         3.34 o                         
   0   1   0        358.35        401.41         3.05 o                         
   1   1   0          1.65          3.55         1.12 o                         
   2   1   0       1630.49       1592.54        10.60 o                         
   3   1   0         78.04         77.20         2.75 o                         
   4   1   0        450.69        449.89         6.34 o                         
   5   1   0        275.97        267.42         5.77 o                         
   6   1   0         86.29         90.75         5.54 o                         
  -6   2   0          0.74         -0.86         2.92 o                         
  -5   2   0        683.20        675.75         5.64 o                         
  -4   2   0         23.98         25.14         1.64 o                         
  -3   2   0       1511.24       1505.23         9.55 o                         
  -2   2   0        756.83        770.54         6.83 o                         
   0   2   0       1530.49       1509.14         9.81 o                         
   1   2   0       2135.09       2195.58        13.76 o                         
   2   2   0        591.91        531.14         5.69 o                         
   3   2   0          9.12         12.95         2.04 o                         
   4   2   0        524.80        501.42         7.18 o                         
   5   2   0         40.22         41.66         4.12 o                         
   6   2   0        118.22        139.43        15.59 o                         
  -6   3   0        201.75        220.39         8.03 o                         
  -5   3   0       1171.47       1175.46        14.81 o                         
  -4   3   0          9.91         11.43         2.18 o                         
  -3   3   0       1497.07       1506.80        12.65 o                         
  -2   3   0          4.77          9.85         0.60 o                         
  -1   3   0        202.54        252.36         2.63 o                         
   0   3   0        775.65        757.62         5.86 o                         
   1   3   0        581.31        564.05         5.85 o                         
   2   3   0       2185.63       2177.34        16.33 o                         
   3   3   0        387.86        418.21         6.52 o                         
   4   3   0        741.22        736.43         9.43 o                         
   5   3   0         13.02         16.56         4.15 o                         
  -6   4   0         58.57         55.08         6.80 o                         
  -5   4   0        224.71        233.63         6.87 o                         
  -4   4   0         94.21        106.05         4.86 o                         
  -3   4   0        742.54        736.08        10.62 o                         
  -2   4   0          9.77          7.14         1.55 o                         
  -1   4   0       1440.12       1445.19        10.87 o                         
   0   4   0        522.03        499.52         4.88 o                         
   1   4   0        576.16        575.32         6.22 o                         
   2   4   0        735.62        748.45         7.31 o                         
   3   4   0        178.73        175.28         5.27 o                         
   4   4   0        207.92        216.62         6.05 o                         
   5   4   0          5.04         14.62         4.91 o                         
  -6   5   0         87.97         86.06         9.62 o                         
  -5   5   0          5.78          0.88         3.66 o                         
  -4   5   0         77.99         85.50         4.91 o                         
  -3   5   0        269.04        259.98         3.42 o                         
  -2   5   0         52.28         59.32         2.05 o                         
  -1   5   0        729.37        713.24         6.55 o                         
   0   5   0         44.16         55.13         2.23 o                         
   1   5   0       1187.32       1190.53        10.51 o                         
   2   5   0         35.82         39.82         2.80 o                         
   3   5   0        195.16        199.31         5.81 o                         
   4   5   0        219.61        214.63         9.42 o                         
  -6   6   0         89.44        108.61        21.28 o                         
  -5   6   0         37.91         45.09         6.14 o                         
  -4   6   0        332.66        340.59         8.42 o                         
  -3   6   0        182.64        205.03         3.28 o                         
  -2   6   0        136.53        167.84         3.72 o                         
  -1   6   0        812.55        780.29         7.43 o                         
   0   6   0         33.17         40.33         2.32 o                         
   1   6   0        896.64        869.45         9.84 o                         
   2   6   0         23.94         27.60         3.23 o                         
   3   6   0        329.27        329.46         7.02 o                         
   4   6   0         91.86        107.02         8.62 o                         
  -5   7   0          3.92         -2.46         9.39 o                         
  -4   7   0        164.09        163.49        11.14 o                         
  -3   7   0         47.09         54.33         3.86 o                         
  -2   7   0         88.85         89.96         3.43 o                         
  -1   7   0        346.74        352.30         6.99 o                         
   0   7   0         64.66         65.41         3.29 o                         
   1   7   0        270.70        262.88         5.61 o                         
   2   7   0         20.77         26.80         3.79 o                         
   3   7   0        247.60        268.59        18.44 o                         
  -4   8   0         79.73        103.66        11.09 o                         
  -3   8   0          0.17         -3.25         4.22 o                         
  -2   8   0        395.26        384.24        14.84 o                         
  -1   8   0         27.21         43.32         6.45 o                         
   0   8   0         94.65         95.50         7.10 o                         
   1   8   0        214.86        235.05        11.66 o                         
   2   8   0         41.25         56.92         9.23 o                         
  -3   9   0         22.09         12.28        11.85 o                         
  -2   9   0        113.43        110.30         8.26 o                         
  -1   9   0         19.10         27.19        10.90 o                         
   0   9   0         98.18        160.20        20.50 o                         
   0  -9   1        113.31        135.29        18.42 o                         
   1  -9   1         15.86         42.79        15.60 o                         
   2  -9   1        134.11        148.86         9.31 o                         
   3  -9   1         40.34         38.27        12.39 o                         
  -2  -8   1        601.11        578.87        21.81 o                         
  -1  -8   1          4.28         22.76         4.78 o                         
   0  -8   1        231.77        224.83        11.50 o                         
   1  -8   1         28.08         32.98         5.16 o                         
   2  -8   1         11.07         24.46         4.33 o                         
   3  -8   1         69.88         60.00         5.82 o                         
   4  -8   1         48.20         73.54        12.93 o                         
  -3  -7   1        167.11        178.45         9.29 o                         
  -2  -7   1         12.31         18.42         4.08 o                         
  -1  -7   1         27.18         33.29         3.18 o                         
   0  -7   1        357.48        337.00         5.95 o                         
   1  -7   1         16.26         26.90         3.27 o                         
   2  -7   1        228.86        217.94         4.74 o                         
   3  -7   1         18.48         13.98         2.40 o                         
   4  -7   1        124.07        134.84         8.42 o                         
   5  -7   1         11.24         -1.95         9.47 o                         
  -4  -6   1          0.92         17.54         9.08 o                         
  -3  -6   1        242.05        251.94         6.54 o                         
  -2  -6   1        105.84        106.20         4.27 o                         
  -1  -6   1        460.64        449.08         6.31 o                         
   0  -6   1        350.97        341.85         4.73 o                         
   1  -6   1        214.54        205.97         4.61 o                         
   2  -6   1        581.67        567.13         6.23 o                         
   3  -6   1          0.18         -0.26         1.12 o                         
   4  -6   1        400.27        405.25        10.82 o                         
   5  -6   1         43.64         44.39         8.01 o                         
   6  -6   1         80.82         92.65        19.54 o                         
  -5  -5   1        207.95        184.04        16.93 o                         
  -4  -5   1          7.54          6.03         4.12 o                         
  -3  -5   1        564.66        560.64         8.42 o                         
  -2  -5   1        112.67        121.80         3.80 o                         
  -1  -5   1       1183.97       1177.27        10.83 o                         
   0  -5   1        191.90        178.39         3.27 o                         
   1  -5   1         69.14         92.62         2.85 o                         
   2  -5   1        584.68        570.32         5.18 o                         
   3  -5   1          1.03          1.82         0.84 o                         
   4  -5   1        381.54        396.61         8.00 o                         
   5  -5   1         92.20        104.38         5.49 o                         
   6  -5   1        108.22        118.24         8.71 o                         
  -5  -4   1        105.14        110.17         6.44 o                         
  -4  -4   1         10.77         14.88         3.30 o                         
  -3  -4   1        640.11        617.19         8.61 o                         
  -2  -4   1         20.87         23.90         2.13 o                         
  -1  -4   1        553.46        525.91         6.04 o                         
   0  -4   1        122.42        124.01         2.59 o                         
   1  -4   1        749.11        725.30         6.58 o                         
   2  -4   1        874.67        863.94         6.27 o                         
   3  -4   1        147.27        145.81         4.01 o                         
   4  -4   1        885.89        896.85        10.30 o                         
   5  -4   1         16.15         16.06         3.63 o                         
   6  -4   1        160.10        161.79         8.82 o                         
  -5  -3   1        106.99        104.45         5.94 o                         
  -4  -3   1        348.49        339.33         6.28 o                         
  -3  -3   1        533.29        491.68         7.04 o                         
  -2  -3   1        562.96        561.57         6.27 o                         
  -1  -3   1       1502.96       1442.86        11.50 o                         
   0  -3   1         55.60         59.01         1.96 o                         
   1  -3   1       1483.65       1448.78         9.65 o                         
   2  -3   1        916.23        936.87         5.84 o                         
   3  -3   1       1109.19       1102.67        10.37 o                         
   4  -3   1        313.33        312.46         5.58 o                         
   5  -3   1        138.48        139.45         5.96 o                         
   6  -3   1        363.73        379.46        11.56 o                         
  -6  -2   1        210.58        219.84        14.02 o                         
  -5  -2   1         72.91         69.81         4.70 o                         
  -4  -2   1        292.42        277.35         6.05 o                         
  -3  -2   1        691.06        654.77         6.94 o                         
  -2  -2   1        165.55        138.89         2.54 o                         
   2  -2   1          1.08          1.70         0.78 o                         
   3  -2   1       1271.79       1246.54         7.82 o                         
   4  -2   1       3154.23       3146.89        18.98 o                         
   5  -2   1        281.22        280.31         3.79 o                         
   6  -2   1        116.96        116.34         4.26 o                         
  -6  -1   1        235.19        258.40         7.62 o                         
  -5  -1   1         11.32         12.23         3.09 o                         
  -4  -1   1        725.74        722.31         7.87 o                         
  -3  -1   1        348.69        363.49         4.41 o                         
  -2  -1   1       1236.34       1172.75         7.83 o                         
  -1  -1   1       1363.37       1386.69         9.14 o                         
   0  -1   1        342.82        345.88         2.83 o                         
   1  -1   1       1635.55       1641.58        22.82 o                         
   2  -1   1         37.10         40.14         1.13 o                         
   3  -1   1        787.07        754.79         5.40 o                         
   4  -1   1         36.83         38.37         2.04 o                         
   5  -1   1        366.09        364.91         6.67 o                         
   6  -1   1         94.84        109.69         6.20 o                         
  -6   0   1        146.79        158.64         5.60 o                         
  -5   0   1         39.38         43.04         2.94 o                         
  -4   0   1       4372.69       4223.88        27.00 o                         
  -3   0   1          1.30         -0.45         1.43 o                         
  -2   0   1       3795.20       3839.25        36.29 o                         
   1   0   1        558.82        595.30         4.58 o                         
   2   0   1       1513.32       1574.13        10.69 o                         
   3   0   1        910.78        878.31         7.61 o                         
   4   0   1         49.49         43.72         2.47 o                         
   5   0   1        542.49        536.93         6.73 o                         
   6   0   1         31.20         33.79         3.85 o                         
  -6   1   1        330.45        303.37         9.99 o                         
  -5   1   1        385.55        389.46         5.15 o                         
  -4   1   1        911.58        895.44         7.14 o                         
  -3   1   1         36.54         46.72         1.55 o                         
  -2   1   1       4155.75       4262.08        48.27 o                         
  -1   1   1        557.38        563.27         4.97 o                         
   0   1   1        264.11        301.78         2.52 o                         
   1   1   1       2295.44       2390.78        25.95 o                         
   2   1   1        493.97        481.53         4.66 o                         
   3   1   1        659.90        649.70         6.67 o                         
   4   1   1         78.03         81.63         3.34 o                         
   5   1   1        642.74        626.76         8.55 o                         
   6   1   1          5.38          3.56         4.11 o                         
  -6   2   1         90.48         82.45         5.33 o                         
  -5   2   1        252.06        248.07         3.34 o                         
  -4   2   1       1042.02       1020.11         7.13 o                         
  -3   2   1        395.37        398.52         5.29 o                         
  -2   2   1       1827.51       1796.66        15.19 o                         
  -1   2   1         60.09         62.64         1.29 o                         
   0   2   1        591.30        583.85         4.42 o                         
   1   2   1        119.79        112.57         2.27 o                         
   2   2   1        289.76        256.87         3.86 o                         
   3   2   1        648.50        664.18         6.85 o                         
   4   2   1        206.12        204.17         5.16 o                         
   5   2   1        244.37        240.72         6.58 o                         
   6   2   1          0.69          3.63         6.35 o                         
  -6   3   1         19.07         19.76         4.63 o                         
  -5   3   1         36.55         49.22         3.78 o                         
  -4   3   1        106.02        104.87         3.55 o                         
  -3   3   1        622.01        629.29         6.71 o                         
  -2   3   1        468.38        426.92         3.19 o                         
  -1   3   1       2795.55       2958.81        19.49 o                         
   0   3   1       1217.27       1203.90         8.30 o                         
   1   3   1         75.25         86.81         2.88 o                         
   2   3   1       2365.56       2428.13        18.29 o                         
   3   3   1        183.99        198.93         4.76 o                         
   4   3   1        440.50        468.70         8.20 o                         
   5   3   1        252.47        255.53         7.55 o                         
  -6   4   1          2.24          6.81         6.06 o                         
  -5   4   1        585.58        606.43         9.49 o                         
  -4   4   1        179.67        189.15         5.35 o                         
  -3   4   1        862.42        840.91         9.34 o                         
  -2   4   1       1031.12       1012.20         7.51 o                         
  -1   4   1        493.01        485.22         4.25 o                         
   0   4   1       1882.32       1808.25        12.16 o                         
   1   4   1         32.16         37.80         2.29 o                         
   2   4   1       1270.32       1270.76        10.41 o                         
   3   4   1         53.36         67.04         3.75 o                         
   4   4   1        297.34        291.76         6.68 o                         
   5   4   1        203.85        223.56        11.45 o                         
  -6   5   1         12.99          8.00         6.16 o                         
  -5   5   1         64.78         63.27         4.95 o                         
  -4   5   1         43.25         56.11         5.07 o                         
  -3   5   1        462.04        453.88         4.24 o                         
  -2   5   1        190.97        178.45         2.83 o                         
  -1   5   1        533.71        513.96         5.23 o                         
   0   5   1        670.85        674.45         6.44 o                         
   1   5   1        276.85        277.38         5.12 o                         
   2   5   1        265.95        252.15         4.72 o                         
   3   5   1         22.91         20.30         3.36 o                         
   4   5   1        389.58        355.99         9.42 o                         
  -6   6   1         54.75         63.93        18.76 o                         
  -5   6   1        237.01        243.93        10.27 o                         
  -4   6   1         59.86         58.33         4.39 o                         
  -3   6   1        412.43        401.31         4.12 o                         
  -2   6   1         15.17          4.98         2.04 o                         
  -1   6   1        749.36        737.65         7.28 o                         
   0   6   1         98.31         92.81         3.29 o                         
   1   6   1        462.64        438.16         6.36 o                         
   2   6   1        750.61        730.36         9.09 o                         
   3   6   1        123.16        117.05         4.99 o                         
   4   6   1        185.44        205.30        11.07 o                         
  -5   7   1         69.30         65.90        11.85 o                         
  -4   7   1         46.25         53.18         8.20 o                         
  -3   7   1        273.31        278.60         6.65 o                         
  -2   7   1          6.39          5.93         2.28 o                         
  -1   7   1        562.70        540.71         7.26 o                         
   0   7   1         35.08         38.09         2.92 o                         
   1   7   1        270.03        262.97         5.62 o                         
   2   7   1        188.54        198.69         6.73 o                         
   3   7   1        111.24        115.74        10.39 o                         
  -4   8   1         21.23         37.94         8.90 o                         
  -3   8   1        145.67        150.10         9.49 o                         
  -2   8   1         89.02         74.84         6.29 o                         
  -1   8   1        176.51        184.27         8.44 o                         
   0   8   1          0.01         12.38         5.16 o                         
   1   8   1        336.07        338.11        12.81 o                         
   2   8   1         14.80         25.61         8.95 o                         
  -3   9   1        319.72        287.56        29.05 o                         
  -2   9   1         30.48         54.83         5.75 o                         
  -1   9   1         98.61        105.41        11.31 o                         
   0   9   1         27.88         62.23        10.52 o                         
   0  -9   2         21.40         62.66        18.38 o                         
   1  -9   2        105.16        108.68         8.64 o                         
   2  -9   2         25.11         43.17         5.99 o                         
   3  -9   2         44.15         42.65        20.60 o                         
  -2  -8   2         26.90         43.56         7.56 o                         
  -1  -8   2         96.17        105.17         7.65 o                         
   0  -8   2        164.60        172.19         9.48 o                         
   1  -8   2        173.89        182.13        10.78 o                         
   2  -8   2        138.32        139.38         9.72 o                         
   3  -8   2        135.60        141.21         6.27 o                         
   4  -8   2          0.05          7.18        10.07 o                         
  -3  -7   2         13.19         10.79         5.39 o                         
  -2  -7   2        151.16        177.51         9.90 o                         
  -1  -7   2         81.60         81.24         3.73 o                         
   0  -7   2        387.58        387.61         6.34 o                         
   1  -7   2        106.90        106.68         4.76 o                         
   2  -7   2        110.63        111.83         3.79 o                         
   3  -7   2        170.87        174.40         4.60 o                         
   4  -7   2         11.74         21.14         5.95 o                         
   5  -7   2         23.22          9.17        10.01 o                         
  -4  -6   2         53.38         82.11        10.76 o                         
  -3  -6   2         17.74         27.30         4.05 o                         
  -2  -6   2        387.97        388.17         6.56 o                         
  -1  -6   2         11.19         16.58         2.22 o                         
   0  -6   2        473.14        456.17         5.77 o                         
   1  -6   2         72.99         82.07         3.32 o                         
   2  -6   2        353.75        353.38         4.90 o                         
   3  -6   2        168.50        157.92         2.65 o                         
   4  -6   2        105.69        111.20         7.41 o                         
   5  -6   2        129.61        144.11        12.82 o                         
  -5  -5   2        193.69        263.35        17.66 o                         
  -4  -5   2        100.62        106.21         7.25 o                         
  -3  -5   2        282.97        299.25         6.38 o                         
  -2  -5   2        588.12        578.91         6.96 o                         
  -1  -5   2        311.75        303.48         4.89 o                         
   0  -5   2        647.37        620.57         6.03 o                         
   1  -5   2        269.05        294.29         4.35 o                         
   2  -5   2        720.66        694.00         6.03 o                         
   3  -5   2        276.48        269.74         3.26 o                         
   4  -5   2        449.93        452.69        10.11 o                         
   5  -5   2        437.21        433.57         9.29 o                         
   6  -5   2         26.86         35.01         6.71 o                         
  -5  -4   2        238.09        257.88         8.51 o                         
  -4  -4   2         89.96         92.42         4.28 o                         
  -3  -4   2        573.21        560.54         7.92 o                         
  -2  -4   2        426.55        407.78         5.39 o                         
  -1  -4   2         22.15         17.71         1.77 o                         
   0  -4   2       2440.64       2381.83        15.22 o                         
   1  -4   2         20.01         28.78         1.74 o                         
   2  -4   2       2536.59       2503.21        15.82 o                         
   3  -4   2         41.71         44.58         2.86 o                         
   4  -4   2        896.75        903.33        10.86 o                         
   5  -4   2        155.84        168.28         6.45 o                         
   6  -4   2        108.22        111.62         8.31 o                         
  -5  -3   2        333.84        337.99         8.78 o                         
  -4  -3   2          0.97          3.18         2.42 o                         
  -3  -3   2        605.57        565.62         7.46 o                         
  -2  -3   2         93.90         97.71         2.81 o                         
  -1  -3   2        803.52        755.54         6.78 o                         
   0  -3   2        229.09        215.26         2.80 o                         
   1  -3   2        575.22        551.00         4.54 o                         
   2  -3   2       2033.35       1985.07        11.02 o                         
   3  -3   2        203.16        215.72         3.79 o                         
   4  -3   2        972.95       1006.05        10.35 o                         
   5  -3   2         22.77         26.27         2.07 o                         
   6  -3   2        219.90        238.45        10.49 o                         
  -6  -2   2         97.06        108.53         7.73 o                         
  -5  -2   2        403.64        400.29        10.76 o                         
  -4  -2   2       1006.21       1050.09        10.90 o                         
  -3  -2   2       1688.15       1664.33        13.46 o                         
  -2  -2   2        126.76        137.28         3.01 o                         
   2  -2   2        487.05        475.45         3.37 o                         
   3  -2   2        231.60        226.63         2.26 o                         
   4  -2   2         24.19         34.61         1.85 o                         
   5  -2   2          0.01         -0.54         1.82 o                         
   6  -2   2        195.85        192.44         6.77 o                         
  -6  -1   2        176.29        204.14         8.46 o                         
  -5  -1   2        616.66        598.62         8.05 o                         
  -4  -1   2         96.77        107.40         3.38 o                         
  -3  -1   2       1582.12       1598.36        11.63 o                         
  -2  -1   2         81.02         83.18         1.83 o                         
  -1  -1   2       1350.70       1386.43         9.08 o                         
   0  -1   2        119.37        103.14         1.32 o                         
   1  -1   2        923.30        946.19         6.82 o                         
   2  -1   2       1791.48       1867.04        12.55 o                         
   3  -1   2        693.62        672.28         5.58 o                         
   4  -1   2        645.22        650.66         6.44 o                         
   5  -1   2          9.78          9.97         2.04 o                         
   6  -1   2        322.44        332.38         7.54 o                         
  -6   0   2        150.40        159.72         6.83 o                         
  -5   0   2        244.05        247.72         4.76 o                         
  -4   0   2        868.27        865.92         8.28 o                         
  -3   0   2        738.28        724.47         5.82 o                         
  -2   0   2        805.06        803.37         5.89 o                         
   1   0   2       1517.67       1552.17        16.80 o                         
   2   0   2         13.06         14.60         1.35 o                         
   3   0   2        113.93         82.43         2.31 o                         
   4   0   2        223.68        233.96         4.05 o                         
   5   0   2        140.28        138.48         4.25 o                         
   6   0   2        145.44        143.81         6.12 o                         
  -6   1   2        540.82        507.07        10.53 o                         
  -5   1   2        405.48        370.74         5.20 o                         
  -4   1   2        592.65        595.71         4.96 o                         
  -3   1   2        276.51        251.88         2.75 o                         
  -2   1   2       2238.84       2291.31        17.25 o                         
   0   1   2         16.39         23.38         0.78 o                         
   2   1   2        134.79        152.35         2.80 o                         
   3   1   2       7298.55       7584.55        79.00 o                         
   4   1   2        108.63        120.21         3.81 o                         
   5   1   2        391.43        370.46         6.70 o                         
   6   1   2        179.32        201.24        10.07 o                         
  -6   2   2        200.70        183.97        11.68 o                         
  -5   2   2          5.79          8.40         1.41 o                         
  -4   2   2       1268.21       1236.28         8.14 o                         
  -3   2   2        176.81        170.47         2.35 o                         
  -2   2   2       1420.07       1395.02        14.41 o                         
  -1   2   2       2848.76       2903.67        27.40 o                         
   0   2   2         71.72         69.10         1.59 o                         
   1   2   2       3220.03       3235.50        22.56 o                         
   2   2   2         27.07         35.07         2.25 o                         
   3   2   2       1446.53       1439.73        11.47 o                         
   4   2   2         21.64         26.55         3.14 o                         
   5   2   2        197.75        196.38         6.31 o                         
   6   2   2        122.84        118.91         8.07 o                         
  -6   3   2         28.22         29.75         5.19 o                         
  -5   3   2        148.30        154.45         5.45 o                         
  -4   3   2        276.89        262.93         4.94 o                         
  -3   3   2         11.57         12.51         1.88 o                         
  -2   3   2        715.17        687.55         4.72 o                         
  -1   3   2        323.19        319.36         3.02 o                         
   0   3   2        557.71        547.43         4.68 o                         
   1   3   2       1565.79       1597.34        11.12 o                         
   2   3   2        834.95        898.58         9.71 o                         
   3   3   2        556.68        544.52         7.04 o                         
   4   3   2          6.02          7.48         2.52 o                         
   5   3   2        380.74        373.39         8.79 o                         
  -6   4   2         52.50         58.04         5.59 o                         
  -5   4   2        214.43        217.80         6.31 o                         
  -4   4   2        777.48        798.02        10.23 o                         
  -3   4   2        261.94        260.60         4.46 o                         
  -2   4   2       1686.93       1841.12        12.31 o                         
  -1   4   2         23.88         23.70         1.38 o                         
   0   4   2       1900.50       1853.33        12.82 o                         
   1   4   2        357.80        339.02         4.71 o                         
   2   4   2       1004.96       1040.92        10.64 o                         
   3   4   2        573.72        560.72         7.55 o                         
   4   4   2        103.39        108.05         5.12 o                         
   5   4   2        325.57        337.59        10.79 o                         
  -6   5   2         31.91         44.14         6.98 o                         
  -5   5   2        141.89        150.63         6.23 o                         
  -4   5   2        360.69        363.82         7.53 o                         
  -3   5   2        175.40        168.57         3.77 o                         
  -2   5   2        765.34        750.34         6.29 o                         
  -1   5   2          1.08          0.59         1.43 o                         
   0   5   2       1157.20       1163.23         9.15 o                         
   1   5   2        101.28        102.50         3.24 o                         
   2   5   2        365.80        359.36         6.34 o                         
   3   5   2        460.44        451.20         7.57 o                         
   4   5   2        229.42        223.58         7.81 o                         
  -5   6   2        254.31        261.98        10.17 o                         
  -4   6   2         25.25         27.19         3.88 o                         
  -3   6   2        247.50        237.38         3.01 o                         
  -2   6   2        437.94        403.61         5.33 o                         
  -1   6   2        168.00        173.08         3.60 o                         
   0   6   2        392.52        383.92         5.84 o                         
   1   6   2          0.13          5.08         2.28 o                         
   2   6   2        499.99        482.08         7.25 o                         
   3   6   2          2.13          4.26         3.44 o                         
   4   6   2        113.69        118.89         8.38 o                         
  -5   7   2        112.17        111.04        13.45 o                         
  -4   7   2          9.09         15.35         7.44 o                         
  -3   7   2        560.11        512.74         7.21 o                         
  -2   7   2        136.18        133.00         3.93 o                         
  -1   7   2        270.67        259.62         5.98 o                         
   0   7   2        225.52        215.51         5.05 o                         
   1   7   2         22.63         24.67         3.05 o                         
   2   7   2        291.43        285.13         7.50 o                         
   3   7   2          0.50         -0.20         7.14 o                         
  -4   8   2         11.78         19.71         8.19 o                         
  -3   8   2        343.89        331.86         8.05 o                         
  -2   8   2         20.84         31.57         5.47 o                         
  -1   8   2        221.29        212.15         8.71 o                         
   0   8   2         65.78         77.81         6.13 o                         
   1   8   2         40.75         54.20         5.89 o                         
   2   8   2        104.91        134.12         9.33 o                         
  -3   9   2         14.50          9.71         6.84 o                         
  -2   9   2          1.96         27.39        10.64 o                         
  -1   9   2         88.93        102.79        11.08 o                         
   0   9   2          1.57         18.03        11.89 o                         
   0  -9   3         24.31         51.33        36.32 o                         
   1  -9   3        133.21        138.27        12.77 o                         
   2  -9   3         18.44         44.65         7.55 o                         
   3  -9   3         17.21         11.99        18.67 o                         
  -2  -8   3         17.69         33.65         8.20 o                         
  -1  -8   3        218.25        233.79         9.66 o                         
   0  -8   3         16.45         24.12         4.36 o                         
   1  -8   3        184.92        193.97         9.41 o                         
   2  -8   3          8.56         16.42         4.61 o                         
   3  -8   3         97.55        119.67         7.66 o                         
   4  -8   3         51.89         53.24        12.21 o                         
  -3  -7   3         15.67         25.01         5.15 o                         
  -2  -7   3        161.81        166.09         7.37 o                         
  -1  -7   3        357.34        354.88         6.39 o                         
   0  -7   3        119.15        123.43         3.69 o                         
   1  -7   3        168.96        174.30         5.27 o                         
   2  -7   3          8.90         10.10         2.48 o                         
   3  -7   3        217.16        223.73         4.20 o                         
   4  -7   3         48.82         42.91         6.27 o                         
   5  -7   3        183.07        182.03        18.68 o                         
  -4  -6   3        107.49        121.50        11.81 o                         
  -3  -6   3        116.27        142.72         6.16 o                         
  -2  -6   3        336.20        322.73         6.14 o                         
  -1  -6   3        207.31        209.66         5.26 o                         
   0  -6   3        148.17        165.50         3.40 o                         
   1  -6   3        698.43        699.10         7.55 o                         
   2  -6   3          4.37          6.59         1.94 o                         
   3  -6   3        403.99        435.49         4.57 o                         
   4  -6   3         64.14         71.51         4.70 o                         
   5  -6   3        155.45        182.69        14.38 o                         
  -5  -5   3         34.99         56.76         9.57 o                         
  -4  -5   3        273.47        279.94         8.48 o                         
  -3  -5   3          9.05         12.20         3.20 o                         
  -2  -5   3        702.92        687.48         7.47 o                         
  -1  -5   3         29.64         36.46         2.23 o                         
   0  -5   3        542.93        524.86         5.07 o                         
   1  -5   3        322.25        317.06         4.59 o                         
   2  -5   3        176.96        170.64         3.42 o                         
   3  -5   3        714.57        688.63         5.54 o                         
   4  -5   3        146.25        151.60         5.91 o                         
   5  -5   3        306.06        309.37         8.21 o                         
   6  -5   3         10.90         19.89         8.31 o                         
  -5  -4   3        116.51        127.90         5.99 o                         
  -4  -4   3        246.31        253.47         6.64 o                         
  -3  -4   3         58.65         62.68         2.81 o                         
  -2  -4   3       1205.01       1136.50         9.69 o                         
  -1  -4   3        474.08        527.90         5.47 o                         
   1  -4   3       1585.68       1640.82        11.43 o                         
   2  -4   3       2543.96       2491.43        16.82 o                         
   3  -4   3        313.96        308.08         4.89 o                         
   4  -4   3        363.55        395.12         6.78 o                         
   5  -4   3        335.31        355.29        10.01 o                         
   6  -4   3          3.40          4.48         6.19 o                         
  -6  -3   3         46.14         53.31        10.10 o                         
  -5  -3   3        232.46        247.91         7.87 o                         
  -4  -3   3        411.15        417.75         6.99 o                         
  -3  -3   3        166.90        173.21         3.82 o                         
  -2  -3   3       1344.12       1317.31        10.26 o                         
  -1  -3   3          6.27          4.32         1.50 o                         
   0  -3   3       1025.92        995.69         6.97 o                         
   1  -3   3         51.02         58.96         1.77 o                         
   2  -3   3       1123.94       1075.29         7.08 o                         
   3  -3   3         93.26        106.26         1.85 o                         
   4  -3   3        273.13        271.32         4.42 o                         
   5  -3   3        273.39        267.62         5.76 o                         
   6  -3   3          8.97         11.79         7.14 o                         
  -6  -2   3          0.19          4.13         4.91 o                         
  -5  -2   3        402.73        406.74         7.94 o                         
  -4  -2   3        738.02        748.89         9.31 o                         
  -3  -2   3       1036.04       1032.16         8.26 o                         
  -2  -2   3       1142.67       1118.17         8.80 o                         
  -1  -2   3       1034.91       1012.65         7.55 o                         
   0  -2   3       2132.61       2135.36        16.56 o                         
   1  -2   3       4161.95       4124.83        95.56 o                         
   2  -2   3        584.64        559.72         3.93 o                         
   3  -2   3         45.07         46.61         1.33 o                         
   4  -2   3        452.29        427.01         4.43 o                         
   5  -2   3        220.36        219.43         4.80 o                         
   6  -2   3         77.22         86.38         6.80 o                         
  -6  -1   3         20.38         25.81         4.57 o                         
  -5  -1   3       1256.76       1210.75        11.22 o                         
  -4  -1   3          0.57          3.97         2.06 o                         
  -3  -1   3       1631.54       1647.65        11.74 o                         
  -2  -1   3        574.59        555.52         5.09 o                         
  -1  -1   3         72.75         75.77         1.86 o                         
   0  -1   3         67.64         84.48         1.26 o                         
   1  -1   3         97.38        100.90         1.76 o                         
   2  -1   3       4748.89       5100.31       116.54 o                         
   3  -1   3       1585.87       1651.74        11.35 o                         
   4  -1   3       1483.64       1467.09        11.21 o                         
   5  -1   3        165.68        167.43         4.15 o                         
   6  -1   3        229.05        221.21        10.35 o                         
  -6   0   3         34.49         50.95         4.25 o                         
  -5   0   3        556.97        557.42         6.17 o                         
  -4   0   3         23.48         22.11         2.03 o                         
  -3   0   3       1543.81       1550.69        10.42 o                         
  -2   0   3        395.35        409.92         3.58 o                         
  -1   0   3       1803.42       1880.38        22.29 o                         
   0   0   3        521.83        543.80         3.98 o                         
   1   0   3        230.98        231.11         2.59 o                         
   2   0   3       1282.82       1292.22         9.17 o                         
   3   0   3          7.59         13.54         1.69 o                         
   4   0   3        836.92        848.74         7.48 o                         
   5   0   3         27.44         30.15         2.75 o                         
   6   0   3        125.67        130.27         5.59 o                         
  -6   1   3        357.57        340.67         9.99 o                         
  -5   1   3        500.99        480.05         5.68 o                         
  -4   1   3         72.51         79.56         2.09 o                         
  -3   1   3        845.78        795.65         5.84 o                         
  -2   1   3         42.11         56.03         1.29 o                         
   0   1   3        392.90        394.00         3.00 o                         
   1   1   3       2193.03       2318.21        18.82 o                         
   2   1   3       1968.79       2049.29        13.55 o                         
   3   1   3        621.94        642.98         6.67 o                         
   4   1   3        594.14        616.93         7.25 o                         
   5   1   3         14.63         13.74         3.04 o                         
   6   1   3        313.49        301.56        10.49 o                         
  -6   2   3        125.88        119.13         6.99 o                         
  -5   2   3        550.29        527.83         6.41 o                         
  -4   2   3        451.84        453.11         3.77 o                         
  -3   2   3       1790.85       1784.68        11.48 o                         
  -2   2   3        238.64        246.86         2.50 o                         
   0   2   3        142.83        148.96         2.00 o                         
   1   2   3       4223.98       4317.35        45.86 o                         
   2   2   3        829.42        862.90         8.52 o                         
   3   2   3        761.56        759.12         7.42 o                         
   4   2   3        537.68        539.84         7.31 o                         
   5   2   3         15.64         16.94         3.53 o                         
   6   2   3        388.61        359.85        10.94 o                         
  -6   3   3        139.84        150.77         7.42 o                         
  -5   3   3         10.10          8.03         3.56 o                         
  -4   3   3        156.95        151.26         5.40 o                         
  -3   3   3        980.21        976.61         9.93 o                         
  -2   3   3        149.72        150.05         1.96 o                         
  -1   3   3       2854.26       2874.45        18.28 o                         
   0   3   3          5.61          7.30         1.24 o                         
   1   3   3       2453.84       2451.29        15.76 o                         
   2   3   3          6.98          6.67         2.22 o                         
   3   3   3        365.10        354.67         5.77 o                         
   4   3   3        363.45        355.70         6.09 o                         
   5   3   3        185.09        171.20         6.76 o                         
  -6   4   3        571.34        568.84        11.74 o                         
  -5   4   3          7.46         13.48         3.41 o                         
  -4   4   3        802.57        827.68        13.10 o                         
  -3   4   3         33.15         34.71         2.57 o                         
  -2   4   3        753.79        593.20         4.76 o                         
  -1   4   3        851.88        843.12         6.33 o                         
   0   4   3        594.08        619.59         5.98 o                         
   1   4   3       1030.09        980.87         8.25 o                         
   2   4   3          5.86          4.09         2.73 o                         
   3   4   3        770.61        738.44         8.72 o                         
   4   4   3          5.14          4.49         3.41 o                         
   5   4   3        130.19        141.69         7.52 o                         
  -6   5   3        109.66        124.61         8.94 o                         
  -5   5   3         33.52         35.26         4.21 o                         
  -4   5   3        475.68        474.71         8.97 o                         
  -3   5   3         24.65         25.27         1.77 o                         
  -2   5   3        754.02        761.05         6.05 o                         
  -1   5   3        620.18        600.61         5.78 o                         
   0   5   3        776.18        773.52         6.89 o                         
   1   5   3        861.99        844.34         7.97 o                         
   2   5   3         88.21         96.75         4.15 o                         
   3   5   3        769.86        735.00         9.39 o                         
   4   5   3         10.20          8.60         4.46 o                         
  -6   6   3         93.51        118.09        21.66 o                         
  -5   6   3         73.74         79.41         7.49 o                         
  -4   6   3        168.98        178.75         8.24 o                         
  -3   6   3          4.19          3.93         1.46 o                         
  -2   6   3        798.30        750.41         6.68 o                         
  -1   6   3         56.43         58.46         2.73 o                         
   0   6   3        379.65        384.06         5.64 o                         
   1   6   3        462.55        456.09         6.16 o                         
   2   6   3        150.24        152.85         4.90 o                         
   3   6   3        120.30        123.65         5.86 o                         
   4   6   3          2.48         14.91         6.02 o                         
  -5   7   3         47.93         47.42         9.25 o                         
  -4   7   3         88.19        102.11         8.54 o                         
  -3   7   3        136.13        107.94         3.96 o                         
  -2   7   3        217.41        211.91         5.06 o                         
  -1   7   3          1.99          1.19         2.07 o                         
   0   7   3        300.44        285.30         5.52 o                         
   1   7   3        226.21        219.52         5.18 o                         
   2   7   3        155.73        148.05         6.03 o                         
   3   7   3         73.44         95.52        13.98 o                         
  -4   8   3         71.27         78.38        10.73 o                         
  -3   8   3        232.47        220.40        10.85 o                         
  -2   8   3        190.96        204.17        10.49 o                         
  -1   8   3         61.91         57.63         5.43 o                         
   0   8   3        167.39        173.73         7.67 o                         
   1   8   3         26.00         29.89         5.33 o                         
   2   8   3        118.30        127.43        11.30 o                         
  -2   9   3         40.61         53.14         5.58 o                         
  -1   9   3          4.79         17.25         7.57 o                         
   0   9   3         76.81        132.98        19.52 o                         
   0  -9   4        137.84        149.37        11.39 o                         
   1  -9   4         56.88         88.84        21.46 o                         
   2  -9   4        101.83        149.19        16.51 o                         
   3  -9   4          2.65         35.58        24.32 o                         
  -2  -8   4         32.71         66.09        11.77 o                         
  -1  -8   4        161.37        168.42         8.29 o                         
   0  -8   4         42.64         59.72         4.96 o                         
   1  -8   4         38.16         48.74         5.00 o                         
   2  -8   4        144.11        150.73        10.32 o                         
   3  -8   4          5.94         14.10         3.06 o                         
   4  -8   4        115.16        142.94        17.07 o                         
  -3  -7   4        310.13        309.76        14.29 o                         
  -2  -7   4         14.20         16.65         3.48 o                         
  -1  -7   4        384.63        383.87         7.10 o                         
   0  -7   4          4.72          5.76         3.32 o                         
   1  -7   4        254.00        268.76         7.06 o                         
   2  -7   4        233.29        219.55         5.29 o                         
   3  -7   4         74.57         88.68         3.19 o                         
   4  -7   4        256.35        237.17        10.47 o                         
   5  -7   4          1.52         -7.55         7.55 o                         
  -4  -6   4         59.94         94.56         9.25 o                         
  -3  -6   4        404.77        401.72         7.91 o                         
  -2  -6   4         33.93         39.21         3.46 o                         
  -1  -6   4        514.23        490.12         6.97 o                         
   0  -6   4         99.49         98.35         3.58 o                         
   1  -6   4        888.02        859.27         8.35 o                         
   2  -6   4        289.58        285.25         4.68 o                         
   3  -6   4        335.77        322.12         3.61 o                         
   4  -6   4        455.94        473.65         9.19 o                         
   5  -6   4         21.67         36.40         7.69 o                         
  -5  -5   4         31.56         60.60         8.67 o                         
  -4  -5   4        199.94        213.85         6.92 o                         
  -3  -5   4        154.63        165.95         5.54 o                         
  -2  -5   4        212.69        216.68         4.42 o                         
  -1  -5   4        476.54        468.92         6.45 o                         
   0  -5   4        100.73        100.67         2.47 o                         
   1  -5   4        781.37        766.03         7.47 o                         
   2  -5   4         70.60         73.29         2.35 o                         
   3  -5   4        657.69        634.08         5.44 o                         
   4  -5   4        118.18        122.48         5.43 o                         
   5  -5   4         91.45        108.61         6.50 o                         
   6  -5   4         92.98         95.95        12.65 o                         
  -5  -4   4          0.99          7.02         4.76 o                         
  -4  -4   4       1230.52       1194.10        11.67 o                         
  -3  -4   4        170.50        174.57         4.45 o                         
  -2  -4   4        877.90        854.59         8.14 o                         
  -1  -4   4       1451.63       1482.41        11.22 o                         
   0  -4   4        200.45        271.77         3.83 o                         
   1  -4   4       3099.19       3079.67        21.00 o                         
   2  -4   4        969.43        970.92         6.65 o                         
   3  -4   4        231.61        225.53         2.66 o                         
   4  -4   4        161.12        177.78         4.87 o                         
   5  -4   4        203.65        201.20         6.81 o                         
   6  -4   4         50.80         56.69         6.77 o                         
  -6  -3   4        227.69        213.24        14.39 o                         
  -5  -3   4          4.45         11.32         4.11 o                         
  -4  -3   4        689.31        678.33         8.11 o                         
  -3  -3   4         29.77         32.39         2.58 o                         
  -2  -3   4       1797.85       1802.28        14.17 o                         
  -1  -3   4        307.04        288.16         4.23 o                         
   0  -3   4       1104.70       1130.19         8.31 o                         
   1  -3   4        896.66        878.44         7.04 o                         
   2  -3   4          4.24          6.69         1.01 o                         
   3  -3   4       1242.48       1248.22         8.40 o                         
   4  -3   4          0.90          3.08         1.05 o                         
   5  -3   4        375.18        384.52         4.28 o                         
   6  -3   4         94.93        110.87         9.69 o                         
  -6  -2   4        102.50        113.07         6.90 o                         
  -5  -2   4         45.77         53.33         4.09 o                         
  -4  -2   4       1040.85       1041.05         9.59 o                         
  -3  -2   4         27.86         32.77         1.89 o                         
  -2  -2   4       1598.71       1549.55        11.15 o                         
  -1  -2   4        289.25        310.81         3.28 o                         
   0  -2   4        908.23        907.90         6.33 o                         
   1  -2   4         34.65         40.56         1.24 o                         
   2  -2   4         17.21         17.15         1.67 o                         
   3  -2   4        148.41        134.49         2.10 o                         
   4  -2   4         23.86         23.30         1.50 o                         
   5  -2   4        435.60        426.53         5.37 o                         
   6  -2   4          0.61         11.69         4.02 o                         
  -6  -1   4         35.39         41.96         4.95 o                         
  -5  -1   4          4.95         10.38         2.43 o                         
  -4  -1   4         78.34         75.51         2.92 o                         
  -3  -1   4        352.90        358.47         4.21 o                         
  -2  -1   4       1945.86       1880.60        12.10 o                         
   0  -1   4        595.02        631.71         4.92 o                         
   2  -1   4       3282.22       3405.52        45.83 o                         
   3  -1   4       9226.71       9671.58       216.93 o                         
   4  -1   4        885.96        883.84         7.39 o                         
   5  -1   4        446.48        445.28         5.63 o                         
   6  -1   4         10.41          8.10         3.42 o                         
  -6   0   4          8.95         12.60         3.62 o                         
  -5   0   4        678.02        667.15         7.19 o                         
  -4   0   4        902.32        871.09         7.46 o                         
  -3   0   4        793.64        800.36         6.30 o                         
  -2   0   4       3843.65       3889.02        40.26 o                         
  -1   0   4         79.20         75.01         1.73 o                         
   1   0   4        673.04        692.60         5.04 o                         
   2   0   4       1318.41       1257.46         9.55 o                         
   3   0   4        875.45        884.16         7.52 o                         
   4   0   4        610.12        603.44         6.53 o                         
   5   0   4        341.06        336.75         5.50 o                         
   6   0   4         14.81         14.30         3.82 o                         
  -6   1   4         57.82         58.22         5.19 o                         
  -5   1   4        210.69        207.87         3.96 o                         
  -4   1   4        129.21        129.28         2.70 o                         
  -3   1   4        444.38        415.66         3.85 o                         
  -2   1   4       1408.33       1380.66         8.89 o                         
  -1   1   4        869.36        879.39         7.24 o                         
   0   1   4       2288.04       2297.28        38.57 o                         
   1   1   4          4.44          4.34         1.12 o                         
   2   1   4       3280.31       3393.32        22.73 o                         
   3   1   4         12.09          7.49         1.15 o                         
   4   1   4        538.55        527.98         6.74 o                         
   5   1   4        173.86        164.14         5.07 o                         
   6   1   4        173.77        149.46         7.39 o                         
  -6   2   4        100.45        104.82         4.36 o                         
  -5   2   4        976.95        974.26         7.95 o                         
  -4   2   4          1.51          2.58         0.96 o                         
  -3   2   4       2502.91       2501.42        14.96 o                         
  -2   2   4        518.91        584.23         4.33 o                         
  -1   2   4       2674.57       2707.13        23.62 o                         
   0   2   4       1133.14       1166.16         7.37 o                         
   1   2   4       1291.23       1335.59         9.55 o                         
   2   2   4        943.16        829.48         7.91 o                         
   3   2   4         23.16         25.93         2.23 o                         
   4   2   4        891.23        881.30         9.55 o                         
   5   2   4         50.37         52.28         4.36 o                         
   6   2   4        121.11        137.36        10.28 o                         
  -6   3   4         61.12         66.26         7.05 o                         
  -5   3   4        389.42        377.51         8.17 o                         
  -4   3   4          1.14          2.18         2.16 o                         
  -3   3   4       1885.63       1825.06        24.70 o                         
  -2   3   4        148.93        143.74         1.90 o                         
  -1   3   4       2592.12       2630.60        16.71 o                         
   0   3   4       1007.35       1017.57         7.34 o                         
   1   3   4       1100.89       1104.66         8.77 o                         
   2   3   4        933.64        891.26         8.91 o                         
   3   3   4         15.04         14.42         2.48 o                         
   4   3   4       1033.98        988.57        11.10 o                         
   5   3   4         13.47          9.37         4.08 o                         
  -6   4   4         57.15         66.54         6.89 o                         
  -5   4   4        309.11        312.95         7.56 o                         
  -4   4   4        259.74        264.07         6.64 o                         
  -3   4   4        524.24        519.41         6.49 o                         
  -2   4   4          1.88          3.37         0.99 o                         
  -1   4   4       1459.59       1437.23         9.74 o                         
   0   4   4         28.76         24.39         1.65 o                         
   1   4   4        582.20        544.50         5.73 o                         
   2   4   4        385.86        409.07         6.41 o                         
   3   4   4        292.18        275.90         5.62 o                         
   4   4   4        150.23        169.33         5.94 o                         
   5   4   4          1.17          4.61         4.84 o                         
  -6   5   4        131.28        125.12         9.21 o                         
  -5   5   4         20.68         19.56         3.81 o                         
  -4   5   4        190.08        192.34         6.77 o                         
  -3   5   4        842.05        767.36         6.53 o                         
  -2   5   4        213.43        216.91         3.06 o                         
  -1   5   4       1137.87       1106.53         8.81 o                         
   0   5   4        112.75        118.93         2.98 o                         
   1   5   4        203.93        178.45         3.72 o                         
   2   5   4         34.70         33.75         3.33 o                         
   3   5   4        434.04        424.23         7.52 o                         
   4   5   4        124.92        135.66         7.28 o                         
  -6   6   4        129.35        159.39        24.18 o                         
  -5   6   4          4.71          4.31         4.66 o                         
  -4   6   4        155.84        163.03         7.15 o                         
  -3   6   4        425.89        408.19         4.09 o                         
  -2   6   4        476.89        460.36         5.06 o                         
  -1   6   4        544.23        524.42         6.04 o                         
   0   6   4        101.60        111.51         3.54 o                         
   1   6   4        493.00        482.52         6.72 o                         
   2   6   4         12.25         12.98         3.03 o                         
   3   6   4        152.32        158.55         5.62 o                         
   4   6   4         96.50         86.09         7.01 o                         
  -5   7   4          1.24          4.39         9.02 o                         
  -4   7   4        102.51        121.73         9.19 o                         
  -3   7   4         44.88         31.22         3.37 o                         
  -2   7   4         91.28         92.94         3.61 o                         
  -1   7   4        166.25        159.21         4.10 o                         
   0   7   4        136.50        131.45         4.16 o                         
   1   7   4        283.99        285.68         5.86 o                         
   2   7   4          3.70          6.49         3.45 o                         
   3   7   4        148.71        128.26        11.52 o                         
  -4   8   4         40.40         62.61        12.13 o                         
  -3   8   4          1.89         -1.78         3.33 o                         
  -2   8   4        223.88        209.64         9.22 o                         
  -1   8   4         11.49         15.65         4.85 o                         
   0   8   4        321.28        324.55         9.09 o                         
   1   8   4        160.98        157.42         7.38 o                         
   2   8   4         26.29         21.48         9.69 o                         
  -2   9   4         53.40         62.87         6.23 o                         
  -1   9   4         66.47         89.88        10.66 o                         
   0   9   4        250.53        250.38        22.46 o                         
   0  -9   5        157.87        223.10        15.60 o                         
   1  -9   5         39.18         57.43        12.13 o                         
   2  -9   5         56.12         84.77         7.67 o                         
   3  -9   5         55.95         99.09        22.69 o                         
  -2  -8   5        193.38        171.18        13.19 o                         
  -1  -8   5         19.36         32.87         5.01 o                         
   0  -8   5        177.71        195.50         7.21 o                         
   1  -8   5         27.91         29.44         4.43 o                         
   2  -8   5        188.14        196.71         6.35 o                         
   3  -8   5         44.41         47.03         4.07 o                         
   4  -8   5         42.39         38.84        17.36 o                         
  -3  -7   5        137.53        145.99         9.56 o                         
  -2  -7   5         71.27         87.24         5.16 o                         
  -1  -7   5        117.02        127.46         4.87 o                         
   0  -7   5        166.70        169.89         5.54 o                         
   1  -7   5         19.71         20.26         3.19 o                         
   2  -7   5        340.52        329.75         6.02 o                         
   3  -7   5          3.98          3.70         2.16 o                         
   4  -7   5        341.15        329.00        21.85 o                         
   5  -7   5         19.45          6.96        15.84 o                         
  -4  -6   5          3.99          5.78         8.16 o                         
  -3  -6   5        395.10        392.82         7.66 o                         
  -2  -6   5        104.24        110.28         4.59 o                         
  -1  -6   5        298.78        286.11         5.58 o                         
   0  -6   5       2473.08       2414.57        17.13 o                         
   1  -6   5        312.63        294.20         5.64 o                         
   2  -6   5        830.26        813.96         8.34 o                         
   3  -6   5        120.30        109.87         2.03 o                         
   4  -6   5         80.81         72.21         5.10 o                         
   5  -6   5         14.66         13.68         9.84 o                         
  -5  -5   5        209.23        230.48        27.61 o                         
  -4  -5   5          7.72         11.06         3.75 o                         
  -3  -5   5        479.46        482.06         7.35 o                         
  -2  -5   5         29.60         30.67         2.42 o                         
  -1  -5   5        570.54        547.63         6.93 o                         
   0  -5   5        114.10        147.49         3.23 o                         
   1  -5   5        355.86        348.00         5.01 o                         
   2  -5   5        606.50        583.39         5.97 o                         
   3  -5   5        211.98        204.29         3.30 o                         
   4  -5   5        386.35        390.00         8.44 o                         
   5  -5   5          3.26          1.87         4.70 o                         
   6  -5   5         95.47        106.65         9.08 o                         
  -5  -4   5        151.14        168.87         8.29 o                         
  -4  -4   5         32.46         36.61         3.24 o                         
  -3  -4   5        661.86        652.51         7.23 o                         
  -2  -4   5         64.31         70.29         2.77 o                         
  -1  -4   5       1257.20       1226.52        10.33 o                         
   0  -4   5          3.86          4.37         1.41 o                         
   1  -4   5       1991.90       1956.25        15.47 o                         
   2  -4   5         38.23         42.05         1.55 o                         
   3  -4   5         11.71         11.21         1.11 o                         
   4  -4   5        217.66        214.78         3.66 o                         
   5  -4   5          9.07         14.60         3.74 o                         
   6  -4   5        130.53        139.60         8.54 o                         
  -6  -3   5        278.41        306.87        16.39 o                         
  -5  -3   5        202.88        202.30         8.01 o                         
  -4  -3   5        661.23        655.60         8.41 o                         
  -3  -3   5        369.48        358.07         5.14 o                         
  -2  -3   5        579.67        601.42         6.21 o                         
  -1  -3   5         61.50         32.12         1.74 o                         
   0  -3   5        216.05        235.61         3.23 o                         
   1  -3   5        884.89        832.66         6.83 o                         
   2  -3   5       1608.02       1645.16        10.70 o                         
   3  -3   5       6836.94       6871.12        63.82 o                         
   4  -3   5        592.97        598.18         5.14 o                         
   5  -3   5        177.25        175.63         4.49 o                         
   6  -3   5        260.70        267.13         5.47 o                         
  -6  -2   5        207.70        210.04        10.15 o                         
  -5  -2   5         48.42         57.29         4.04 o                         
  -4  -2   5        552.41        567.59         6.93 o                         
  -3  -2   5        575.29        570.50         5.85 o                         
  -2  -2   5        528.75        507.86         4.88 o                         
  -1  -2   5       2417.12       2444.95        16.02 o                         
   0  -2   5         13.91         17.92         1.16 o                         
   1  -2   5       1374.35       1355.51         8.63 o                         
   2  -2   5        623.96        708.88         4.88 o                         
   3  -2   5        699.61        691.84         5.23 o                         
   4  -2   5        334.89        344.16         4.07 o                         
   5  -2   5        251.76        248.70         3.88 o                         
   6  -2   5         81.74         87.58         4.98 o                         
  -6  -1   5        184.51        182.56         7.79 o                         
  -5  -1   5       1093.98       1046.98         9.95 o                         
  -4  -1   5        139.89        137.05         3.25 o                         
  -3  -1   5        150.15        153.50         3.12 o                         
  -2  -1   5       1309.24       1233.47         8.59 o                         
   0  -1   5        280.48        278.70         3.05 o                         
   2  -1   5        153.11        161.86         2.02 o                         
   3  -1   5       1607.96       1603.44        10.12 o                         
   4  -1   5         33.49         36.11         2.03 o                         
   5  -1   5        310.85        295.80         4.70 o                         
   6  -1   5         95.86        100.25         5.07 o                         
  -6   0   5         98.85        109.55         5.78 o                         
  -5   0   5          1.89          6.34         2.14 o                         
  -4   0   5       1626.31       1603.51        10.75 o                         
  -3   0   5          2.77          6.37         1.28 o                         
  -1   0   5       1592.90       1629.01        13.95 o                         
   2   0   5          8.22         26.22         1.50 o                         
   3   0   5       1289.77       1272.56        10.57 o                         
   4   0   5         24.41         25.35         2.32 o                         
   5   0   5        478.27        476.20         7.55 o                         
   6   0   5         21.76         16.98         4.58 o                         
  -6   1   5         91.65        101.77         5.50 o                         
  -5   1   5        236.83        232.09         3.91 o                         
  -4   1   5        709.64        706.97         5.71 o                         
  -3   1   5         10.31         16.12         1.24 o                         
  -2   1   5       3447.78       3459.39        28.69 o                         
  -1   1   5       1500.15       1484.33        13.95 o                         
   1   1   5       2224.73       2277.93        18.60 o                         
   2   1   5       1307.24       1298.10        10.25 o                         
   3   1   5        618.28        581.72         5.16 o                         
   4   1   5         39.06         34.17         2.95 o                         
   5   1   5        533.19        522.07         8.46 o                         
   6   1   5          3.56          3.07         4.73 o                         
  -6   2   5        759.28        710.10        16.19 o                         
  -5   2   5        495.29        505.03         4.91 o                         
  -4   2   5        466.74        470.95         4.07 o                         
  -3   2   5       1041.16       1036.50         6.79 o                         
  -2   2   5        320.19        255.76         3.07 o                         
  -1   2   5         21.04         25.90         0.98 o                         
   0   2   5       2118.53       2109.24        14.29 o                         
   1   2   5         47.13         50.92         1.93 o                         
   2   2   5       1169.04       1145.62         9.34 o                         
   3   2   5        308.79        315.88         4.64 o                         
   4   2   5        409.69        407.25         7.24 o                         
   5   2   5        138.56        145.45         6.11 o                         
   6   2   5         22.54          5.86         6.39 o                         
  -6   3   5          9.17          5.07         4.60 o                         
  -5   3   5        545.97        546.31        12.73 o                         
  -4   3   5        134.35        125.81         4.18 o                         
  -3   3   5        996.45        979.08         8.27 o                         
  -2   3   5       1041.48       1038.11         7.18 o                         
  -1   3   5        512.86        547.43         4.57 o                         
   0   3   5       2667.09       2647.59        16.88 o                         
   1   3   5          5.96          6.90         1.64 o                         
   2   3   5       1606.52       1581.71        12.77 o                         
   3   3   5        176.69        175.39         4.95 o                         
   4   3   5        836.68        807.36         8.97 o                         
   5   3   5         11.83         18.40         4.38 o                         
  -6   4   5          0.14         -1.36         4.76 o                         
  -5   4   5        514.55        511.62        10.26 o                         
  -4   4   5          4.71          7.54         2.93 o                         
  -3   4   5        507.01        494.21         5.85 o                         
  -2   4   5        926.42        868.17         6.01 o                         
  -1   4   5        754.85        753.61         6.18 o                         
   0   4   5        996.23        953.34         7.30 o                         
   1   4   5          1.66          5.80         1.82 o                         
   2   4   5        961.56        948.98        10.02 o                         
   3   4   5          1.99          2.82         2.70 o                         
   4   4   5        164.01        172.47         5.86 o                         
   5   4   5         30.34         29.03         5.62 o                         
  -6   5   5         36.34         32.07         6.14 o                         
  -5   5   5        128.48        130.92         5.79 o                         
  -4   5   5          0.04          0.97         3.07 o                         
  -3   5   5         47.17         68.21         2.13 o                         
  -2   5   5         14.40         16.49         1.29 o                         
  -1   5   5        518.73        498.04         5.38 o                         
   0   5   5        145.69        152.09         3.33 o                         
   1   5   5       1127.17       1163.17         9.85 o                         
   2   5   5        319.99        319.27         6.06 o                         
   3   5   5         19.72         16.40         3.31 o                         
   4   5   5        364.13        360.48         9.88 o                         
  -5   6   5        125.48        138.64         7.63 o                         
  -4   6   5         44.15         47.80         7.06 o                         
  -3   6   5        876.27        843.16         7.71 o                         
  -2   6   5         37.96         38.97         1.87 o                         
  -1   6   5        595.79        567.81         6.01 o                         
   0   6   5         39.63         39.67         2.37 o                         
   1   6   5        179.23        175.79         4.68 o                         
   2   6   5        302.16        296.59         6.04 o                         
   3   6   5         32.87         34.32         3.71 o                         
   4   6   5        258.19        265.33        11.74 o                         
  -5   7   5         91.07         95.14        10.54 o                         
  -4   7   5         83.01         85.37         8.55 o                         
  -3   7   5         37.48         45.50         2.94 o                         
  -2   7   5          1.48          1.16         2.49 o                         
  -1   7   5        306.71        302.93         6.36 o                         
   0   7   5         11.19         13.70         2.61 o                         
   1   7   5        478.62        456.60         7.87 o                         
   2   7   5        104.98        106.86         4.93 o                         
   3   7   5         84.72         74.51        16.54 o                         
  -4   8   5        601.33        623.53        27.67 o                         
  -3   8   5        100.33         95.06         5.08 o                         
  -2   8   5         64.12         65.62         5.06 o                         
  -1   8   5         92.87        103.28         7.42 o                         
   0   8   5        431.61        425.22        10.00 o                         
   1   8   5        167.71        163.50         9.95 o                         
  -2   9   5         21.93         33.90         6.01 o                         
  -1   9   5        199.09        216.51        14.42 o                         
   0  -9   6         58.40        104.18        13.82 o                         
   1  -9   6         34.53         49.12         9.76 o                         
   2  -9   6          0.25         17.21         9.20 o                         
  -2  -8   6        214.13        211.28        16.58 o                         
  -1  -8   6         40.14         46.36         5.07 o                         
   0  -8   6        130.35        150.14         8.43 o                         
   1  -8   6        232.82        223.42         7.38 o                         
   2  -8   6         80.58         90.76         5.33 o                         
   3  -8   6        139.96        147.26         8.12 o                         
   4  -8   6          6.55          1.06        10.09 o                         
  -3  -7   6         14.78         22.03         4.85 o                         
  -2  -7   6        227.24        234.66         7.04 o                         
  -1  -7   6          4.86          7.63         3.58 o                         
   0  -7   6        290.31        295.55         8.19 o                         
   1  -7   6         84.36         85.60         3.90 o                         
   2  -7   6        125.24        131.37         4.29 o                         
   3  -7   6        150.52        147.48         4.64 o                         
   4  -7   6         34.13         36.63         7.93 o                         
   5  -7   6         61.19         46.24         9.39 o                         
  -4  -6   6        219.92        213.77        17.36 o                         
  -3  -6   6        104.23        129.57         5.46 o                         
  -2  -6   6        416.31        401.53         7.43 o                         
  -1  -6   6          8.09          8.03         2.60 o                         
   0  -6   6        215.59        352.77         8.36 o                         
   1  -6   6          0.80          5.54         2.39 o                         
   2  -6   6        708.32        695.04         7.96 o                         
   3  -6   6         19.18         46.81         2.48 o                         
   4  -6   6        197.72        213.22         6.82 o                         
   5  -6   6        102.03        111.20         9.00 o                         
  -5  -5   6        222.72        257.11        23.56 o                         
  -4  -5   6         43.25         43.22         4.21 o                         
  -3  -5   6        414.39        407.67         6.37 o                         
  -2  -5   6        477.64        461.15         5.89 o                         
  -1  -5   6        267.37        255.47         4.96 o                         
   0  -5   6        756.88        721.40         7.27 o                         
   1  -5   6          0.29         -1.41         1.80 o                         
   2  -5   6        584.12        565.99         6.34 o                         
   3  -5   6         69.92         77.27         2.15 o                         
   4  -5   6        479.45        490.50         6.79 o                         
   5  -5   6        142.98        147.01         9.28 o                         
   6  -5   6         20.23         19.29         8.28 o                         
  -5  -4   6        230.61        245.67        10.45 o                         
  -4  -4   6        104.47        107.48         4.22 o                         
  -3  -4   6        540.58        525.45         7.12 o                         
  -2  -4   6        327.76        313.52         5.32 o                         
  -1  -4   6        240.71        220.01         4.12 o                         
   0  -4   6        439.94        427.30         4.97 o                         
   1  -4   6        235.14        234.50         4.42 o                         
   2  -4   6        134.35        133.25         2.25 o                         
   3  -4   6         12.51         17.23         1.39 o                         
   4  -4   6        378.52        378.87         4.30 o                         
   5  -4   6        107.26        108.77         8.33 o                         
   6  -4   6        100.74        108.43         8.50 o                         
  -6  -3   6        125.20        140.21        12.44 o                         
  -5  -3   6         13.25         22.54         3.99 o                         
  -4  -3   6        211.95        209.52         4.19 o                         
  -3  -3   6        380.27        365.33         5.38 o                         
  -2  -3   6         62.23         62.68         2.50 o                         
   0  -3   6        280.88        272.41         3.52 o                         
   1  -3   6         70.58         57.34         1.58 o                         
   2  -3   6       3748.98       3731.67        29.61 o                         
   3  -3   6        625.09        651.41         5.20 o                         
   4  -3   6       1163.66       1165.20         8.51 o                         
   5  -3   6          3.28          4.97         1.36 o                         
   6  -3   6        149.77        151.92         5.28 o                         
  -6  -2   6        135.56        151.11         9.87 o                         
  -5  -2   6        550.40        549.10         8.50 o                         
  -4  -2   6         20.15         25.24         2.39 o                         
  -3  -2   6       1699.82       1652.93        11.99 o                         
  -2  -2   6        146.17        145.91         2.84 o                         
  -1  -2   6       2551.65       2475.92        15.85 o                         
   0  -2   6        931.91        927.17         7.14 o                         
   1  -2   6       2263.87       2234.49        17.85 o                         
   2  -2   6       1136.34       1153.02         7.24 o                         
   3  -2   6        156.15        161.44         2.32 o                         
   4  -2   6       1015.73        995.62         7.45 o                         
   5  -2   6          7.01          8.42         1.77 o                         
   6  -2   6        169.31        170.87         7.68 o                         
  -6  -1   6        225.81        242.19        11.20 o                         
  -5  -1   6         19.82         26.01         2.79 o                         
  -4  -1   6         29.61         31.00         2.44 o                         
  -3  -1   6       1234.80       1214.45         9.09 o                         
  -2  -1   6          2.36          0.72         1.30 o                         
   0  -1   6        392.95        406.27         3.71 o                         
   2  -1   6       1739.77       1836.95        13.00 o                         
   3  -1   6        561.12        561.56         4.82 o                         
   4  -1   6        301.05        289.31         4.01 o                         
   5  -1   6         20.58         17.13         2.23 o                         
   6  -1   6        217.09        200.88         6.61 o                         
  -6   0   6        696.89        688.57        10.90 o                         
  -5   0   6        452.76        434.27         5.81 o                         
  -4   0   6       1134.77       1132.25         8.62 o                         
  -3   0   6        568.27        580.04         4.84 o                         
  -2   0   6        300.97        320.51         3.32 o                         
  -1   0   6       1734.45       1755.24        17.24 o                         
   0   0   6       1318.74       1324.93        18.57 o                         
   3   0   6        796.75        764.92         6.51 o                         
   4   0   6        295.99        304.72         4.63 o                         
   5   0   6        225.55        228.96         5.39 o                         
   6   0   6        243.89        230.53         8.97 o                         
  -6   1   6        254.84        249.20         6.51 o                         
  -5   1   6          0.12          0.41         1.62 o                         
  -4   1   6        892.36        880.14         6.59 o                         
  -3   1   6        754.64        752.18         6.48 o                         
  -2   1   6       2515.93       2549.95        17.55 o                         
   0   1   6       2055.46       2134.05        25.66 o                         
   2   1   6         46.19         49.59         2.30 o                         
   3   1   6       1007.43        978.87         7.82 o                         
   4   1   6        285.81        297.23         5.59 o                         
   5   1   6        554.58        523.77         8.17 o                         
   6   1   6         79.03         84.59         7.38 o                         
  -6   2   6        263.90        250.77         9.64 o                         
  -5   2   6         10.99         15.53         1.47 o                         
  -4   2   6        960.77        961.13         7.65 o                         
  -3   2   6          0.63          3.48         0.91 o                         
  -2   2   6        614.88        578.03         4.28 o                         
  -1   2   6       1606.04       1618.26        10.91 o                         
   0   2   6       1327.64       1358.28         9.04 o                         
   1   2   6       1265.62       1267.10         9.26 o                         
   2   2   6         44.51         39.25         1.98 o                         
   3   2   6        817.22        835.30         8.20 o                         
   4   2   6          0.15          0.33         1.45 o                         
   5   2   6         56.43         70.46         5.28 o                         
   6   2   6         49.71         58.28         6.48 o                         
  -6   3   6         42.98         41.19         5.75 o                         
  -5   3   6        162.86        154.98         5.53 o                         
  -4   3   6        324.92        318.33         5.48 o                         
  -3   3   6         35.33         86.54         3.40 o                         
  -2   3   6       1401.23       1377.46         9.21 o                         
  -1   3   6         84.73         80.49         2.10 o                         
   0   3   6       2350.39       2361.98        15.33 o                         
   1   3   6         36.90         70.72         2.40 o                         
   2   3   6        690.49        697.50         6.78 o                         
   3   3   6        549.48        559.72         7.31 o                         
   4   3   6         95.50        102.24         4.01 o                         
   5   3   6        932.25        878.00        12.85 o                         
  -6   4   6         53.21         62.00         6.20 o                         
  -5   4   6        258.67        254.99         7.60 o                         
  -4   4   6        284.70        289.82         9.11 o                         
  -3   4   6         50.45         50.64         1.21 o                         
  -2   4   6       2122.60       2076.55        12.98 o                         
  -1   4   6         23.29         31.57         1.28 o                         
   0   4   6       1729.70       1693.00        11.58 o                         
   1   4   6        298.74        283.85         4.27 o                         
   2   4   6        566.67        556.50         7.27 o                         
   3   4   6        317.27        321.18         6.40 o                         
   4   4   6          5.02          8.53         3.84 o                         
   5   4   6        225.51        211.36         9.43 o                         
  -6   5   6          8.07          7.85         5.58 o                         
  -5   5   6        101.61        112.15         6.72 o                         
  -4   5   6        163.21        169.32         5.82 o                         
  -3   5   6        366.96        348.97         4.05 o                         
  -2   5   6        301.14        300.30         3.10 o                         
  -1   5   6          2.24          3.15         1.42 o                         
   0   5   6        858.08        861.03         7.37 o                         
   1   5   6         44.73         46.76         2.68 o                         
   2   5   6        409.99        417.01         6.69 o                         
   3   5   6        167.84        182.27         5.53 o                         
   4   5   6        205.19        191.46         7.69 o                         
  -5   6   6        176.51        170.53         8.96 o                         
  -4   6   6         18.20         22.37         4.10 o                         
  -3   6   6        395.02        393.38         5.66 o                         
  -2   6   6        114.65        121.73         3.24 o                         
  -1   6   6        118.73        120.86         3.59 o                         
   0   6   6       1472.76       1409.73        11.40 o                         
   1   6   6          6.37          9.38         2.47 o                         
   2   6   6        463.04        445.40         7.12 o                         
   3   6   6          9.58         19.41         3.36 o                         
  -5   7   6        175.72        183.29        13.60 o                         
  -4   7   6          8.75         10.64         6.48 o                         
  -3   7   6        166.23        167.72         5.43 o                         
  -2   7   6        129.83        139.59         4.96 o                         
  -1   7   6        108.56        107.44         3.70 o                         
   0   7   6        721.86        706.69         8.70 o                         
   1   7   6        196.68        206.61         6.56 o                         
   2   7   6        315.56        316.22         8.28 o                         
   3   7   6          5.49         13.38        13.00 o                         
  -4   8   6        145.65        188.99        18.69 o                         
  -3   8   6        185.56        178.61        10.83 o                         
  -2   8   6          9.17         15.15         5.04 o                         
  -1   8   6         69.93         77.98         5.46 o                         
   0   8   6          7.47         19.38         5.08 o                         
   1   8   6         40.54         30.63         6.86 o                         
  -2   9   6          0.64         15.63        12.14 o                         
  -1   9   6        125.82        173.65        14.35 o                         
   0  -9   7          0.51         33.92        20.27 o                         
   1  -9   7         69.99         92.18         7.37 o                         
   2  -9   7         35.60         38.00         9.03 o                         
  -2  -8   7         68.41        100.58        11.74 o                         
  -1  -8   7        164.72        161.65         7.46 o                         
   0  -8   7         10.26         19.83         4.27 o                         
   1  -8   7        359.37        343.56         9.14 o                         
   2  -8   7          0.44          4.11         3.31 o                         
   3  -8   7        136.62        145.90         9.40 o                         
   4  -8   7         64.69         69.96        13.83 o                         
  -3  -7   7         36.50         37.43         6.42 o                         
  -2  -7   7        168.91        176.41         7.82 o                         
  -1  -7   7        140.00        144.92         6.54 o                         
   1  -7   7        270.61        272.68         5.72 o                         
   2  -7   7          6.88          9.43         2.62 o                         
   3  -7   7        373.76        359.02         6.45 o                         
   4  -7   7         38.69         27.45         8.88 o                         
   5  -7   7         55.55         49.88         8.01 o                         
  -4  -6   7        164.65        162.12         9.88 o                         
  -3  -6   7         12.89         25.70         3.70 o                         
  -2  -6   7        357.78        353.23         6.67 o                         
  -1  -6   7        132.56        134.31         4.10 o                         
   0  -6   7        274.95        274.58         5.41 o                         
   1  -6   7        237.92        239.17         4.93 o                         
   2  -6   7        159.98        159.85         3.65 o                         
   3  -6   7          5.78          9.24         1.72 o                         
   4  -6   7         10.76         10.94         7.48 o                         
   5  -6   7        123.87        136.86         9.40 o                         
  -5  -5   7         30.87         52.19        15.74 o                         
  -4  -5   7        206.29        215.01         8.23 o                         
  -3  -5   7         89.01         96.53         3.82 o                         
  -2  -5   7        617.84        601.09         8.16 o                         
  -1  -5   7        394.40        466.01         6.52 o                         
   0  -5   7        856.44        845.35         7.85 o                         
   1  -5   7        325.74        300.78         4.72 o                         
   2  -5   7         48.62         50.81         2.06 o                         
   3  -5   7       4979.87       4737.76        35.26 o                         
   4  -5   7         73.96         77.68         2.07 o                         
   5  -5   7        281.26        273.30         9.89 o                         
   6  -5   7          5.86         -0.79         6.34 o                         
  -5  -4   7        129.31        139.10         6.45 o                         
  -4  -4   7        406.96        402.13         6.84 o                         
  -3  -4   7         59.25         61.57         3.14 o                         
  -2  -4   7       1171.58       1146.40        10.75 o                         
  -1  -4   7         97.90        120.42         3.40 o                         
   0  -4   7       1099.02       1093.09         9.38 o                         
   1  -4   7        309.68        302.97         4.32 o                         
   2  -4   7        150.60        152.85         2.32 o                         
   3  -4   7        520.92        528.99         5.21 o                         
   4  -4   7         88.13         93.32         2.51 o                         
   5  -4   7        363.89        365.14         8.87 o                         
   6  -4   7         26.41         37.63         7.94 o                         
  -5  -3   7        639.96        619.44        11.78 o                         
  -4  -3   7          8.25         11.48         2.21 o                         
  -3  -3   7         34.35         31.46         2.54 o                         
  -2  -3   7       1164.39       1170.35         9.91 o                         
  -1  -3   7         19.76         43.34         2.24 o                         
   0  -3   7       1473.10       1489.39         9.90 o                         
   1  -3   7        521.56        537.96         6.11 o                         
   2  -3   7       2684.01       2681.89        16.05 o                         
   3  -3   7        190.21        192.87         2.65 o                         
   4  -3   7        634.63        617.90         5.49 o                         
   5  -3   7         77.47         80.99         2.58 o                         
   6  -3   7          2.50          4.25         3.47 o                         
  -6  -2   7         11.57         12.98         6.27 o                         
  -5  -2   7        318.30        316.52         8.18 o                         
  -4  -2   7        317.88        306.84         4.86 o                         
  -3  -2   7       1529.74       1495.47        11.14 o                         
  -2  -2   7       2611.44       2684.85        18.24 o                         
  -1  -2   7       1082.94       1030.98         7.74 o                         
   0  -2   7       2740.36       2706.03        23.12 o                         
   1  -2   7        795.47        816.33         7.03 o                         
   2  -2   7        147.23        232.92         2.56 o                         
   3  -2   7          0.72          0.96         0.87 o                         
   4  -2   7        737.91        731.15         5.89 o                         
   5  -2   7        139.14        137.73         3.73 o                         
   6  -2   7        412.20        452.12        12.86 o                         
  -6  -1   7         24.12         30.48         4.34 o                         
  -5  -1   7        575.48        567.35         8.18 o                         
  -4  -1   7         77.79         80.85         2.88 o                         
  -3  -1   7       1517.03       1490.77        11.09 o                         
  -2  -1   7       1429.63       1468.37        10.35 o                         
  -1  -1   7       2174.75       2155.08        15.82 o                         
   1  -1   7        561.05        585.18         6.12 o                         
   2  -1   7       2596.81       2585.23        29.78 o                         
   3  -1   7          4.15          3.79         1.14 o                         
   4  -1   7        640.98        616.17         6.01 o                         
   5  -1   7        127.77        140.30         4.24 o                         
   6  -1   7        252.39        246.48         7.19 o                         
  -6   0   7        196.71        184.79         6.09 o                         
  -5   0   7        991.13        959.47         8.46 o                         
  -4   0   7        163.64        164.54         3.19 o                         
  -3   0   7       1264.45       1247.28         9.12 o                         
  -2   0   7       2163.49       2285.49        13.96 o                         
  -1   0   7        360.84        358.87         3.02 o                         
   0   0   7        370.64        388.78         2.93 o                         
   1   0   7        901.62        936.37         7.26 o                         
   2   0   7       1573.72       1629.14        11.39 o                         
   3   0   7         81.71         73.13         2.30 o                         
   4   0   7        765.70        769.16         7.62 o                         
   5   0   7          5.51          3.20         2.79 o                         
   6   0   7        135.54        142.37         6.27 o                         
  -6   1   7        398.29        401.60         8.51 o                         
  -5   1   7        200.90        202.87         3.42 o                         
  -4   1   7        346.50        341.78         4.02 o                         
  -3   1   7       1281.49       1243.03         8.60 o                         
  -2   1   7        235.41        259.16         2.32 o                         
  -1   1   7       3975.14       3121.99        70.41 o                         
   0   1   7          7.08         14.92         1.01 o                         
   1   1   7       2453.92       2459.04        18.07 o                         
   2   1   7        660.48        658.98         6.49 o                         
   3   1   7        509.43        504.38         5.93 o                         
   4   1   7        977.05        977.79         9.35 o                         
   5   1   7        364.47        327.17         6.64 o                         
   6   1   7        186.22        179.71         8.14 o                         
  -6   2   7        217.88        192.09         6.65 o                         
  -5   2   7        217.85        206.69         3.02 o                         
  -4   2   7        625.56        630.59         6.15 o                         
  -3   2   7        706.77        662.59         6.15 o                         
  -2   2   7         53.29         59.16         1.44 o                         
  -1   2   7       3602.56       3517.23        58.54 o                         
   0   2   7         19.07         24.72         1.27 o                         
   1   2   7       1127.76       1098.84         8.38 o                         
   2   2   7        637.26        679.20         6.40 o                         
   3   2   7        586.98        593.57         6.68 o                         
   4   2   7        338.96        343.30         5.14 o                         
   5   2   7         29.88         38.32         4.88 o                         
  -6   3   7        127.68        135.71         8.27 o                         
  -5   3   7         17.49         18.26         2.63 o                         
  -4   3   7        218.59        217.49         5.43 o                         
  -3   3   7         91.20        124.66         2.03 o                         
  -2   3   7        566.37        569.66         4.33 o                         
  -1   3   7        710.76        697.39         5.73 o                         
   0   3   7        280.53        300.95         3.47 o                         
   1   3   7       2308.45       2355.10        17.13 o                         
   2   3   7          6.88          7.78         1.89 o                         
   3   3   7        479.93        472.49         6.81 o                         
   4   3   7        210.62        213.40         5.22 o                         
   5   3   7         65.68         73.57         5.70 o                         
  -6   4   7        142.18        136.75         7.73 o                         
  -5   4   7          3.23          2.56         3.35 o                         
  -4   4   7        508.73        520.86         8.66 o                         
  -3   4   7        196.20        199.13         2.44 o                         
  -2   4   7       1554.47       1558.77        10.34 o                         
  -1   4   7        206.45        187.65         3.00 o                         
   0   4   7        743.94        740.29         6.76 o                         
   1   4   7        697.01        666.08         6.51 o                         
   2   4   7          6.97          4.78         2.07 o                         
   3   4   7        598.47        592.13         8.19 o                         
   4   4   7        189.73        180.83         6.77 o                         
   5   4   7        183.53        198.52         9.05 o                         
  -6   5   7         94.23         87.92         7.52 o                         
  -5   5   7          2.06          3.22         3.46 o                         
  -4   5   7        506.31        496.63         8.64 o                         
  -3   5   7         12.80         12.54         1.29 o                         
  -2   5   7        377.37        386.71         4.45 o                         
  -1   5   7        551.51        545.10         5.59 o                         
   0   5   7        852.58        843.87         7.68 o                         
   1   5   7       1115.49       1109.54         9.63 o                         
   2   5   7        136.72        142.25         4.60 o                         
   3   5   7        556.59        535.94         7.87 o                         
   4   5   7         26.07         34.95         4.91 o                         
  -5   6   7         38.17         38.99         5.93 o                         
  -4   6   7       1188.00       1226.73        18.68 o                         
  -3   6   7          2.54          1.36         1.55 o                         
  -2   6   7        388.66        379.74         5.29 o                         
  -1   6   7         28.93         31.43         2.13 o                         
   0   6   7        234.74        224.02         4.39 o                         
   1   6   7        256.70        254.44         4.96 o                         
   2   6   7        191.33        184.35         5.22 o                         
   3   6   7        106.34        102.27         4.43 o                         
  -5   7   7         67.59         82.22        14.84 o                         
  -4   7   7         19.65         28.83         9.64 o                         
  -3   7   7         63.56         65.46         3.64 o                         
  -2   7   7        319.05        309.03         7.10 o                         
  -1   7   7          0.22          2.33         2.56 o                         
   0   7   7       1075.13       1064.25        12.39 o                         
   1   7   7          4.57          1.97         3.21 o                         
   2   7   7        263.40        265.54        10.39 o                         
  -4   8   7        107.63        106.29        12.18 o                         
  -3   8   7         85.06         78.56         7.63 o                         
  -2   8   7        170.21        161.97         7.04 o                         
  -1   8   7         20.15         15.54         4.27 o                         
   0   8   7         46.47         54.32         5.94 o                         
   1   8   7          8.25         12.88         7.50 o                         
   0  -9   8         69.81         76.28        11.63 o                         
   1  -9   8         17.94         41.49         9.49 o                         
   2  -9   8         82.09        101.66         9.05 o                         
  -2  -8   8          1.59         -1.14        10.52 o                         
  -1  -8   8        136.25        134.10         6.87 o                         
   0  -8   8         26.65         62.34         5.14 o                         
   1  -8   8        193.95        193.75         6.81 o                         
   2  -8   8         47.53         56.58         5.88 o                         
   3  -8   8         67.84         74.66         4.43 o                         
   4  -8   8         28.96         60.65        13.37 o                         
  -3  -7   8        158.67        155.64        10.34 o                         
  -2  -7   8         18.62         27.59         4.00 o                         
  -1  -7   8        251.04        249.03         6.72 o                         
   0  -7   8          7.45          9.32         3.15 o                         
   1  -7   8        192.76        194.85         5.18 o                         
   2  -7   8        209.96        199.51         4.94 o                         
   3  -7   8        274.06        298.85         9.96 o                         
   4  -7   8        313.40        286.64         6.00 o                         
   5  -7   8         12.99         15.92         8.42 o                         
  -4  -6   8         56.52         78.29         8.71 o                         
  -3  -6   8        210.31        213.08         6.11 o                         
  -2  -6   8         38.12         46.64         3.62 o                         
  -1  -6   8        314.23        303.65         5.57 o                         
   0  -6   8          0.00          4.42         2.69 o                         
   1  -6   8        430.51        426.08         6.22 o                         
   2  -6   8         18.65         18.33         2.08 o                         
   3  -6   8         91.44         99.18         2.75 o                         
   4  -6   8        223.10        209.26         5.12 o                         
   5  -6   8         32.23         40.44         7.29 o                         
  -5  -5   8        148.26        114.64        13.77 o                         
  -4  -5   8        215.91        211.22         6.41 o                         
  -3  -5   8         16.04         18.43         2.86 o                         
  -2  -5   8        122.74        122.52         4.19 o                         
  -1  -5   8       2457.36       2570.12        19.93 o                         
   0  -5   8        123.68        121.31         3.22 o                         
   1  -5   8        639.26        605.65         6.05 o                         
   2  -5   8        295.41        281.66         3.79 o                         
   3  -5   8        140.26        150.96         3.31 o                         
   4  -5   8         50.50         50.35         1.99 o                         
   5  -5   8        178.31        176.23        11.00 o                         
   6  -5   8         28.31         28.70         9.93 o                         
  -5  -4   8         15.09         27.29         4.53 o                         
  -4  -4   8        410.15        416.41         6.58 o                         
  -3  -4   8        171.31        174.38         4.45 o                         
  -2  -4   8        858.09        833.17         9.59 o                         
  -1  -4   8        687.94        672.51         7.88 o                         
   0  -4   8        631.53        620.94         6.39 o                         
   1  -4   8       1548.46       1507.26        11.48 o                         
   2  -4   8         43.27         47.98         1.58 o                         
   3  -4   8        588.06        597.88         5.90 o                         
   4  -4   8         39.59         41.78         1.88 o                         
   5  -4   8        316.86        323.96         9.02 o                         
   6  -4   8          3.58         16.79         6.78 o                         
  -5  -3   8         83.63         91.27         5.58 o                         
  -4  -3   8        249.92        250.46         4.82 o                         
  -3  -3   8        209.31        209.67         4.25 o                         
  -2  -3   8       1522.40       1537.20        11.90 o                         
  -1  -3   8       1453.12       1547.95        11.97 o                         
   0  -3   8       1137.52       1126.41         8.97 o                         
   1  -3   8       2157.70       2159.51        15.56 o                         
   2  -3   8        166.54        165.80         2.43 o                         
   3  -3   8        622.00        625.45         4.91 o                         
   4  -3   8         26.08         26.97         1.60 o                         
   5  -3   8        143.82        148.38         3.68 o                         
   6  -3   8         20.49         32.67         5.29 o                         
  -6  -2   8        583.18        561.94        18.80 o                         
  -5  -2   8         12.30         15.16         3.31 o                         
  -4  -2   8       1138.20       1106.55         9.60 o                         
  -3  -2   8        443.85        441.08         5.11 o                         
  -2  -2   8        292.65        395.04         4.89 o                         
  -1  -2   8         79.38         88.29         2.51 o                         
   0  -2   8       1964.03       1936.36        14.03 o                         
   1  -2   8         27.77         28.42         1.14 o                         
   3  -2   8        231.46        220.21         2.44 o                         
   4  -2   8         64.79         64.58         2.04 o                         
   5  -2   8        406.21        412.06         7.51 o                         
   6  -2   8         28.34         46.87         5.59 o                         
  -6  -1   8          8.08         13.03         3.89 o                         
  -5  -1   8        562.93        549.91         6.78 o                         
  -4  -1   8        457.01        449.27         5.52 o                         
  -3  -1   8        632.99        611.61         6.00 o                         
  -2  -1   8       3618.36       3676.93        23.64 o                         
  -1  -1   8         38.25         40.13         1.51 o                         
   1  -1   8        349.09        373.39         3.37 o                         
   2  -1   8       2529.78       2557.56        20.68 o                         
   3  -1   8        366.33        367.96         4.03 o                         
   4  -1   8        241.06        231.62         3.84 o                         
   5  -1   8        490.08        488.29         6.95 o                         
   6  -1   8         38.01         41.03         5.09 o                         
  -6   0   8         41.41         43.37         4.26 o                         
  -5   0   8        725.79        737.29         7.69 o                         
  -4   0   8        156.02        162.85         3.20 o                         
  -3   0   8        856.00        868.43         6.83 o                         
  -2   0   8        165.59        149.31         2.61 o                         
  -1   0   8        125.00        137.84         1.72 o                         
   1   0   8         16.67         17.44         1.05 o                         
   2   0   8       1918.79       1945.18        13.18 o                         
   3   0   8        231.49        251.69         3.70 o                         
   4   0   8        418.55        431.48         5.46 o                         
   5   0   8         74.44         86.48         3.92 o                         
   6   0   8          5.96          9.62         4.97 o                         
  -6   1   8         90.34         91.79         4.45 o                         
  -5   1   8        302.87        303.88         4.45 o                         
  -4   1   8          4.13          6.44         1.52 o                         
  -3   1   8       1079.87       1204.45         9.11 o                         
  -2   1   8        633.12        627.40         4.76 o                         
  -1   1   8        984.58        985.75         6.72 o                         
   0   1   8       1518.32       1470.92         9.74 o                         
   1   1   8       1639.10       1774.76        12.09 o                         
   2   1   8       1395.63       1386.27        10.50 o                         
   3   1   8          2.34          4.15         1.63 o                         
   4   1   8        736.67        717.11         7.66 o                         
   5   1   8        324.34        297.58         6.81 o                         
   6   1   8        103.08        106.10         7.17 o                         
  -6   2   8         78.39         82.64         3.94 o                         
  -5   2   8        514.45        497.93         4.99 o                         
  -4   2   8         57.46         65.49         2.10 o                         
  -3   2   8       1136.02       1088.45         7.53 o                         
  -2   2   8        409.27        400.85         3.41 o                         
  -1   2   8       2649.66       2664.70        22.79 o                         
   0   2   8       1124.37       1138.79         8.27 o                         
   1   2   8        443.06        434.82         4.80 o                         
   2   2   8       1747.56       1762.14        13.33 o                         
   3   2   8         55.82         65.03         3.21 o                         
   4   2   8        456.64        464.25         7.12 o                         
   5   2   8         70.80         78.43         5.18 o                         
  -6   3   8         67.11         74.23         6.81 o                         
  -5   3   8        295.68        291.20         4.95 o                         
  -4   3   8          7.96         10.68         1.35 o                         
  -3   3   8       1378.04       1351.45         8.66 o                         
  -2   3   8          4.75          5.52         1.01 o                         
  -1   3   8        574.01        552.92         5.12 o                         
   0   3   8        944.33        948.65         7.40 o                         
   1   3   8        786.93        812.62         7.41 o                         
   2   3   8        939.68        900.26         8.88 o                         
   3   3   8         96.05         98.57         3.90 o                         
   4   3   8        852.85        828.71         9.98 o                         
   5   3   8          1.01         -3.82         4.01 o                         
  -6   4   8        105.90        111.60         7.60 o                         
  -5   4   8        138.24        147.72         6.80 o                         
  -4   4   8        631.17        648.30         9.50 o                         
  -3   4   8        591.71        592.40         5.27 o                         
  -2   4   8        188.85        201.64         2.94 o                         
  -1   4   8        412.19        398.03         4.34 o                         
   0   4   8       1710.22       1710.79        12.15 o                         
   1   4   8        435.00        416.74         5.24 o                         
   2   4   8        371.32        362.82         5.37 o                         
   3   4   8        398.43        387.38         6.72 o                         
   4   4   8         31.49         42.95         4.42 o                         
   5   4   8         41.13         40.89         8.40 o                         
  -6   5   8        115.16         98.07         8.25 o                         
  -5   5   8         87.06         88.98         7.00 o                         
  -4   5   8        431.83        444.91         9.08 o                         
  -3   5   8        211.89        206.33         3.16 o                         
  -2   5   8         85.72         93.39         2.65 o                         
  -1   5   8       1063.76       1063.42         8.59 o                         
   0   5   8          0.23         -0.79         1.67 o                         
   1   5   8       1815.88       1795.73        13.50 o                         
   2   5   8          4.92          3.58         2.36 o                         
   3   5   8        565.94        553.08         7.97 o                         
   4   5   8         97.09         98.53         6.53 o                         
  -5   6   8         25.75         39.64         6.08 o                         
  -4   6   8         16.02         26.19         4.53 o                         
  -3   6   8        233.72        239.13         4.95 o                         
  -2   6   8        282.43        285.83         4.63 o                         
  -1   6   8        220.36        220.95         4.94 o                         
   0   6   8        106.82        109.02         3.36 o                         
   1   6   8        400.56        400.21         6.11 o                         
   2   6   8          1.83          5.38         2.96 o                         
   3   6   8        191.87        185.81         5.76 o                         
  -5   7   8         23.49         31.71         9.01 o                         
  -4   7   8        161.22        164.44        14.95 o                         
  -3   7   8          9.09          7.15         3.14 o                         
  -2   7   8        268.64        256.39         7.45 o                         
  -1   7   8          2.94          6.81         2.82 o                         
   0   7   8        519.17        501.20         7.89 o                         
   1   7   8         60.17         65.87         4.41 o                         
   2   7   8         33.50         35.14         5.52 o                         
  -4   8   8         56.92         67.67        11.15 o                         
  -3   8   8          0.35          1.70         4.22 o                         
  -2   8   8        262.30        246.92         9.31 o                         
  -1   8   8         12.57         17.97         4.71 o                         
   0   8   8         55.72         69.20         5.72 o                         
   1   8   8        102.38         94.61         8.59 o                         
   0  -9   9        114.82        143.41        13.15 o                         
   1  -9   9          6.34         20.32         7.64 o                         
   2  -9   9         46.58         56.13         7.74 o                         
  -2  -8   9         83.49         98.29         9.57 o                         
  -1  -8   9         20.55         28.23         4.64 o                         
   0  -8   9        120.26        125.66         5.94 o                         
   1  -8   9          7.07         12.20         4.23 o                         
   2  -8   9         85.67         99.34         4.85 o                         
   3  -8   9         12.03          8.33         4.07 o                         
   4  -8   9         10.49          3.20         8.39 o                         
  -3  -7   9        137.37        136.76         8.84 o                         
  -2  -7   9         37.29         45.50         4.22 o                         
  -1  -7   9        598.17        594.11         9.57 o                         
   0  -7   9        220.77        229.53         5.99 o                         
   1  -7   9         13.83         23.74         3.15 o                         
   2  -7   9        286.39        283.09         6.45 o                         
   3  -7   9        915.83        802.70        10.03 o                         
   4  -7   9        336.72        306.59        14.40 o                         
   5  -7   9          4.34         -5.81         7.82 o                         
  -4  -6   9          1.78         19.06         6.07 o                         
  -3  -6   9        299.39        305.32         7.60 o                         
  -2  -6   9        131.37        135.07         4.79 o                         
  -1  -6   9        243.68        233.91         5.32 o                         
   0  -6   9        316.45        317.82         5.75 o                         
   1  -6   9        215.75        219.02         4.98 o                         
   2  -6   9        174.06        180.39         3.68 o                         
   3  -6   9          7.10         16.48         1.66 o                         
   4  -6   9        285.91        284.38         5.34 o                         
   5  -6   9         15.22         11.44         6.47 o                         
  -4  -5   9         38.16         39.06         4.13 o                         
  -3  -5   9        139.86        134.39         4.59 o                         
  -2  -5   9        141.91        148.84         4.63 o                         
  -1  -5   9        643.86        628.04         8.38 o                         
   0  -5   9        228.84        243.65         4.15 o                         
   1  -5   9        328.79        321.08         4.72 o                         
   2  -5   9       1091.05       1060.48         7.73 o                         
   3  -5   9        227.27        222.48         3.50 o                         
   4  -5   9        244.22        239.15         4.80 o                         
   5  -5   9         15.37         14.87         5.21 o                         
   6  -5   9          8.35          5.83        15.51 o                         
  -5  -4   9        148.04        159.46        10.04 o                         
  -4  -4   9         92.61         96.66         3.96 o                         
  -3  -4   9        831.81        801.06         8.43 o                         
  -2  -4   9          3.37          9.95         2.70 o                         
  -1  -4   9        861.72        805.19         8.37 o                         
   0  -4   9         13.51         13.89         1.61 o                         
   1  -4   9       1529.15       1502.61        10.64 o                         
   2  -4   9       1077.55       1060.94         7.35 o                         
   3  -4   9        411.45        405.27         4.40 o                         
   4  -4   9        279.91        266.85         3.50 o                         
   5  -4   9         53.40         55.79         4.56 o                         
   6  -4   9        648.62        746.84        17.88 o                         
  -5  -3   9         71.25         79.90         4.98 o                         
  -4  -3   9        307.59        294.04         5.51 o                         
  -3  -3   9        868.37        856.31         7.89 o                         
  -2  -3   9        459.06        458.96         5.50 o                         
  -1  -3   9       2583.84       2551.71        17.43 o                         
   0  -3   9         60.34         62.02         2.03 o                         
   1  -3   9       2613.14       2591.13        17.64 o                         
   2  -3   9        129.51        130.56         2.31 o                         
   3  -3   9        721.11        738.71         6.32 o                         
   4  -3   9        190.09        185.79         2.92 o                         
   5  -3   9         41.04         42.07         2.52 o                         
   6  -3   9        224.86        236.19        12.39 o                         
  -6  -2   9         10.70         25.88         6.42 o                         
  -5  -2   9        141.81        135.53         5.44 o                         
  -4  -2   9       1219.55       1202.75         9.88 o                         
  -3  -2   9         15.55         18.19         1.95 o                         
  -2  -2   9       2117.61       2180.04        15.69 o                         
  -1  -2   9        144.94        119.86         2.51 o                         
   0  -2   9         82.70         82.36         1.89 o                         
   1  -2   9        999.56       1013.37         7.02 o                         
   2  -2   9         32.78         43.30         1.56 o                         
   3  -2   9        519.45        501.83         4.61 o                         
   4  -2   9        190.24        193.46         2.86 o                         
   5  -2   9        307.82        318.21         5.92 o                         
   6  -2   9         66.24         63.83         4.18 o                         
  -6  -1   9        233.56        224.88         8.54 o                         
  -5  -1   9        113.94        124.76         4.00 o                         
  -4  -1   9        534.59        515.99         5.82 o                         
  -3  -1   9         24.47         29.02         2.09 o                         
  -2  -1   9       2116.79       2114.16        14.21 o                         
  -1  -1   9        670.90        664.92         5.48 o                         
   0  -1   9       2747.67       2773.26        58.46 o                         
   1  -1   9       3201.76       3380.51        79.11 o                         
   2  -1   9        276.40        275.19         2.96 o                         
   3  -1   9        933.53        917.85         6.94 o                         
   4  -1   9         12.51         14.07         1.74 o                         
   5  -1   9        557.14        471.16         7.77 o                         
   6  -1   9         15.11         17.59         4.95 o                         
  -6   0   9        123.31        128.69         5.67 o                         
  -5   0   9        156.26        169.36         3.71 o                         
  -4   0   9        827.22        803.94         6.88 o                         
  -3   0   9         51.22         72.81         1.94 o                         
  -2   0   9       1612.39       1535.42        10.81 o                         
  -1   0   9       1150.37       1173.76         7.48 o                         
   1   0   9        919.02        920.43         6.77 o                         
   2   0   9        375.39        375.55         4.14 o                         
   3   0   9       1171.01       1162.56         9.70 o                         
   4   0   9          4.87          7.99         1.71 o                         
   5   0   9        340.19        330.84         6.62 o                         
   6   0   9         71.64         72.62         8.93 o                         
  -6   1   9         31.80         32.81         3.30 o                         
  -5   1   9         83.05         89.44         2.98 o                         
  -4   1   9        419.22        425.34         4.74 o                         
  -3   1   9         52.06         95.17         2.39 o                         
  -2   1   9       2463.08       2440.04        16.40 o                         
  -1   1   9         25.21         28.46         1.08 o                         
   0   1   9       2239.28       2199.30        53.37 o                         
   1   1   9        907.48        962.18         7.74 o                         
   2   1   9        547.86        538.98         5.59 o                         
   3   1   9        481.70        470.47         5.92 o                         
   4   1   9         47.14         52.83         2.39 o                         
   5   1   9        286.12        283.17         7.27 o                         
   6   1   9          2.06          6.48         5.11 o                         
  -6   2   9          4.03          2.33         3.01 o                         
  -5   2   9        303.16        296.83         4.33 o                         
  -4   2   9        172.70        177.46         3.30 o                         
  -3   2   9        359.96        357.59         3.50 o                         
  -2   2   9       1526.03       1512.12         9.27 o                         
  -1   2   9        656.57        702.25         5.10 o                         
   0   2   9       2631.98       2675.10        17.44 o                         
   1   2   9         13.67         20.18         1.80 o                         
   2   2   9       1166.61       1179.17        11.23 o                         
   3   2   9        187.83        188.08         3.82 o                         
   4   2   9         32.31         40.45         2.68 o                         
   5   2   9        258.27        255.56         7.49 o                         
  -6   3   9          0.09         -0.96         5.18 o                         
  -5   3   9        372.35        363.20         4.75 o                         
  -4   3   9        235.06        229.28         3.28 o                         
  -3   3   9       1235.58       1251.54         8.84 o                         
  -2   3   9        714.62        707.81         5.20 o                         
  -1   3   9         57.88         49.15         1.74 o                         
   0   3   9       4657.99       4765.50        34.03 o                         
   1   3   9          0.80          1.92         1.62 o                         
   2   3   9       1851.68       1827.42        13.59 o                         
   3   3   9         56.32         70.78         3.76 o                         
   4   3   9        285.87        273.33         6.43 o                         
   5   3   9        109.28        115.23         8.83 o                         
  -6   4   9          7.44          3.60         5.60 o                         
  -5   4   9        272.03        280.66         7.88 o                         
  -4   4   9        502.98        514.64         7.64 o                         
  -3   4   9        449.25        437.71         4.34 o                         
  -2   4   9        288.54        291.07         3.48 o                         
  -1   4   9        240.37        243.47         3.66 o                         
   0   4   9        147.52        154.20         3.37 o                         
   1   4   9         24.18         25.12         2.20 o                         
   2   4   9        844.69        847.36         8.14 o                         
   3   4   9         39.55         42.61         3.36 o                         
   4   4   9        700.88        674.68        11.04 o                         
   5   4   9         11.86         20.99        10.72 o                         
  -6   5   9         38.95         36.55         8.06 o                         
  -5   5   9        177.37        178.27         9.58 o                         
  -4   5   9        100.22        112.99         5.41 o                         
  -3   5   9        464.42        444.11         5.09 o                         
  -2   5   9         76.74         84.20         2.63 o                         
  -1   5   9        858.62        853.26         7.84 o                         
   0   5   9        582.72        568.69         6.59 o                         
   1   5   9       1132.74       1120.31        10.02 o                         
   2   5   9        142.73        152.55         4.42 o                         
   3   5   9        170.50        180.77         5.46 o                         
   4   5   9        171.42        165.34         7.00 o                         
  -5   6   9        105.76        127.46        10.99 o                         
  -4   6   9          3.38          1.41         7.31 o                         
  -3   6   9        510.13        515.02         5.74 o                         
  -2   6   9         12.25         15.21         2.58 o                         
  -1   6   9        313.60        316.11         5.53 o                         
   0   6   9          8.36          9.43         2.00 o                         
   1   6   9        173.52        177.40         4.70 o                         
   2   6   9        224.88        218.23         5.65 o                         
   3   6   9        192.81        189.70         5.91 o                         
  -5   7   9         93.78        118.88        18.67 o                         
  -4   7   9        119.91        139.10        18.86 o                         
  -3   7   9        148.02        133.93         6.75 o                         
  -2   7   9         24.43         27.72         3.64 o                         
  -1   7   9       2068.57       1988.91        17.67 o                         
   0   7   9         16.63         12.93         3.23 o                         
   1   7   9        103.58        113.69         5.28 o                         
   2   7   9         40.27         33.21         6.94 o                         
  -4   8   9         28.94         23.95        11.01 o                         
  -3   8   9         40.05         37.66         4.86 o                         
  -2   8   9         86.54         88.30         6.95 o                         
  -1   8   9          9.77         15.24         4.37 o                         
   0   8   9          0.34          2.33         5.08 o                         
   1   8   9        146.53        148.72        11.27 o                         
   0  -9  10         45.21         77.57         8.30 o                         
   1  -9  10         53.14         63.55        10.12 o                         
   2  -9  10          0.23         28.69         7.55 o                         
  -2  -8  10        124.85        128.63        10.52 o                         
  -1  -8  10         14.00         19.67         4.67 o                         
   0  -8  10        108.89        105.44         5.64 o                         
   1  -8  10         78.88         86.43         5.25 o                         
   2  -8  10         39.38         49.46         4.33 o                         
   3  -8  10         59.65         60.46         7.84 o                         
   4  -8  10          3.66         -4.56         4.56 o                         
  -3  -7  10         17.58         34.03         6.61 o                         
  -2  -7  10        121.47        126.78         5.77 o                         
  -1  -7  10        229.61        244.76         7.01 o                         
   0  -7  10        294.69        302.62         6.97 o                         
   1  -7  10         78.92         74.56         4.07 o                         
   2  -7  10         74.34         82.61         4.32 o                         
   3  -7  10         60.73         60.68         3.75 o                         
   4  -7  10        129.90        122.93         7.71 o                         
   5  -7  10         32.67         16.15        17.89 o                         
  -4  -6  10         99.14        131.00         9.57 o                         
  -3  -6  10        118.04        119.77         5.26 o                         
  -2  -6  10        461.95        462.12         7.74 o                         
  -1  -6  10         84.28         84.92         3.73 o                         
   0  -6  10        626.48        604.12         7.01 o                         
   1  -6  10          0.21          2.32         2.37 o                         
   2  -6  10        206.45        218.57         3.87 o                         
   3  -6  10          7.78          6.63         1.11 o                         
   4  -6  10        101.00        107.45         4.16 o                         
   5  -6  10        126.68        127.71         9.43 o                         
  -4  -5  10         45.80         54.48         5.06 o                         
  -3  -5  10        118.70        113.62         4.40 o                         
  -2  -5  10        907.95        906.16         9.77 o                         
  -1  -5  10        102.74        103.32         3.67 o                         
   0  -5  10        998.93       1000.05         9.49 o                         
   1  -5  10          0.66         -0.01         2.00 o                         
   2  -5  10        689.54        697.83         6.50 o                         
   3  -5  10          0.43          2.43         1.48 o                         
   4  -5  10        216.51        227.84         4.41 o                         
   5  -5  10         30.50         34.19         6.70 o                         
  -5  -4  10        192.50        206.66        12.54 o                         
  -4  -4  10         50.13         52.25         3.42 o                         
  -3  -4  10       1099.74       1064.65        11.72 o                         
  -2  -4  10        861.17        961.51        10.25 o                         
  -1  -4  10        427.36        408.51         5.46 o                         
   0  -4  10        252.33        255.88         3.55 o                         
   1  -4  10        319.73        336.44         4.07 o                         
   2  -4  10       2549.13       2445.62        14.79 o                         
   3  -4  10         22.29         23.08         1.70 o                         
   4  -4  10        277.62        274.00         4.18 o                         
   5  -4  10         55.25         70.92         3.23 o                         
   6  -4  10         21.04         14.51         6.76 o                         
  -5  -3  10        320.32        316.21         7.63 o                         
  -4  -3  10         70.29         66.63         3.30 o                         
  -3  -3  10       1074.36       1036.81         9.48 o                         
  -2  -3  10         82.60        102.42         3.29 o                         
  -1  -3  10       1743.25       1679.65        12.19 o                         
   0  -3  10        461.21        472.31         4.87 o                         
   1  -3  10       1010.59        971.26         7.81 o                         
   2  -3  10       1192.88       1170.65         8.63 o                         
   3  -3  10        216.35        215.53         3.20 o                         
   4  -3  10        488.04        469.16         4.95 o                         
   5  -3  10         14.58         13.37         2.75 o                         
   6  -3  10        166.76        180.97        12.56 o                         
  -6  -2  10        102.82        114.57         9.08 o                         
  -5  -2  10        426.74        425.81         7.20 o                         
  -4  -2  10        428.85        420.15         5.83 o                         
  -3  -2  10        560.71        566.35         6.43 o                         
  -2  -2  10        191.19        211.28         4.03 o                         
  -1  -2  10        487.18        427.05         5.04 o                         
   0  -2  10       1088.40       1106.50         8.86 o                         
   1  -2  10       1538.20       1571.57        10.26 o                         
   2  -2  10       1288.91       1265.53        17.00 o                         
   3  -2  10        223.30        213.94         3.09 o                         
   4  -2  10        695.57        717.55         5.75 o                         
   5  -2  10         20.41         21.76         3.10 o                         
   6  -2  10        101.33         95.66         5.30 o                         
  -6  -1  10        248.56        255.20         9.39 o                         
  -5  -1  10         22.90         26.00         3.11 o                         
  -4  -1  10        117.51        123.72         3.26 o                         
  -3  -1  10       3237.38       3194.97        21.53 o                         
  -2  -1  10         41.47         36.77         1.87 o                         
  -1  -1  10       1798.96       1778.23        12.05 o                         
   0  -1  10         28.85         29.99         1.29 o                         
   1  -1  10         61.20         41.03         1.54 o                         
   2  -1  10        298.19        312.92         3.48 o                         
   3  -1  10        604.33        594.14         5.33 o                         
   4  -1  10        369.10        363.70         4.43 o                         
   5  -1  10         74.69        100.43         5.41 o                         
   6  -1  10        112.71        108.13         8.31 o                         
  -6   0  10        207.16        210.41         6.64 o                         
  -5   0  10         17.40         21.83         2.40 o                         
  -4   0  10        765.82        739.21         6.62 o                         
  -3   0  10        235.27        206.53         3.87 o                         
  -2   0  10        930.82        879.18         7.04 o                         
  -1   0  10       1992.41       2018.42        14.13 o                         
   0   0  10        562.65        573.98         4.23 o                         
   1   0  10       1305.07       1252.15         9.46 o                         
   2   0  10        155.34        169.94         2.76 o                         
   3   0  10       1424.14       1404.73        11.38 o                         
   4   0  10        168.06        174.63         3.84 o                         
   5   0  10        197.73        202.20         5.84 o                         
   6   0  10        235.21        224.12         8.17 o                         
  -6   1  10        248.25        249.94         6.05 o                         
  -5   1  10         25.77         28.17         2.19 o                         
  -4   1  10        741.58        720.49         6.94 o                         
  -3   1  10        775.93        801.92         6.37 o                         
  -2   1  10       1980.84       2009.36        13.29 o                         
  -1   1  10       1089.95       1103.24         7.14 o                         
   0   1  10        226.97        236.11         2.65 o                         
   1   1  10       3416.04       3463.51        31.51 o                         
   2   1  10         22.24         31.02         1.94 o                         
   3   1  10       1279.80       1269.01        11.61 o                         
   4   1  10        313.83        298.72         5.49 o                         
   5   1  10        306.35        304.08         8.00 o                         
   6   1  10         50.06         53.29         7.14 o                         
  -6   2  10        133.05        124.25         5.85 o                         
  -5   2  10         10.26         11.91         1.84 o                         
  -4   2  10       1249.09       1146.03         9.17 o                         
  -3   2  10         16.31         16.09         1.07 o                         
  -2   2  10       1295.03       1296.72         8.23 o                         
  -1   2  10         22.96         22.06         1.32 o                         
   0   2  10       2510.72       2953.36        19.78 o                         
   1   2  10        602.77        597.48         6.14 o                         
   2   2  10         91.05         90.15         3.25 o                         
   3   2  10        859.05        869.70         8.74 o                         
   4   2  10        839.50        804.85         8.51 o                         
   5   2  10        286.39        275.99         8.33 o                         
  -6   3  10         76.02         80.47         6.58 o                         
  -5   3  10         98.62         97.87         2.74 o                         
  -4   3  10        718.48        711.28         6.01 o                         
  -3   3  10        209.75        216.24         2.76 o                         
  -2   3  10       1270.14       1223.33         8.37 o                         
  -1   3  10        134.72        150.00         2.71 o                         
   0   3  10       2862.36       2887.88        19.10 o                         
   1   3  10        737.39        742.64         6.90 o                         
   2   3  10       1251.47       1269.38        10.93 o                         
   3   3  10        486.44        483.60         7.77 o                         
   4   3  10         92.27         92.45         4.90 o                         
   5   3  10        205.83        215.76         9.70 o                         
  -6   4  10         46.77         53.54         8.56 o                         
  -5   4  10        123.11        117.86         6.44 o                         
  -4   4  10        165.28        166.36         3.34 o                         
  -3   4  10         60.72         62.51         2.13 o                         
  -2   4  10       1316.42       1321.06         9.34 o                         
  -1   4  10         38.70         47.73         2.05 o                         
   0   4  10        871.21        877.90         7.92 o                         
   1   4  10        146.11        146.40         3.88 o                         
   2   4  10        465.33        466.71         6.11 o                         
   3   4  10        138.57        141.29         4.80 o                         
   4   4  10        156.76        156.36         6.25 o                         
  -6   5  10          2.40         10.28         6.09 o                         
  -5   5  10          7.38         11.13         5.33 o                         
  -4   5  10         82.52         88.95         2.40 o                         
  -3   5  10        218.10        214.02         3.70 o                         
  -2   5  10        574.77        579.73         5.87 o                         
  -1   5  10       1640.65       1579.38        12.85 o                         
   0   5  10       1116.07       1094.34         9.71 o                         
   1   5  10        160.64        164.87         4.18 o                         
   2   5  10        109.68        112.09         3.81 o                         
   3   5  10        607.66        601.69         8.96 o                         
   4   5  10         53.08         50.72         6.23 o                         
  -5   6  10        130.83        140.64         9.90 o                         
  -4   6  10          0.56          3.64         1.76 o                         
  -3   6  10        309.94        303.32         4.88 o                         
  -2   6  10        129.53        127.70         3.60 o                         
  -1   6  10        430.99        412.01         6.39 o                         
   0   6  10         84.82         90.22         3.28 o                         
   1   6  10          1.12          3.08         2.54 o                         
   2   6  10        372.57        356.73         7.95 o                         
   3   6  10         12.17         18.93         4.14 o                         
  -5   7  10        508.60        558.56        20.70 o                         
  -4   7  10          1.26         13.15         2.40 o                         
  -3   7  10        206.24        192.32         5.60 o                         
  -2   7  10        100.76        107.14         4.61 o                         
  -1   7  10         39.78         45.39         3.54 o                         
   0   7  10        165.52        158.28         6.33 o                         
   1   7  10         27.18         27.94         3.72 o                         
   2   7  10        164.50        175.37         9.77 o                         
  -3   8  10         71.90         67.52         7.85 o                         
  -2   8  10         27.75         30.32         4.40 o                         
  -1   8  10         39.30         43.16         5.09 o                         
   0   8  10         84.20         89.28         7.29 o                         
   1   8  10         67.71         67.60        11.42 o                         
   1  -9  11         61.94         48.64        13.62 o                         
   2  -9  11         40.69         53.26        17.52 o                         
  -2  -8  11         33.89         49.95         9.74 o                         
  -1  -8  11        108.24        101.95         6.64 o                         
   0  -8  11         15.93         25.23         4.41 o                         
   1  -8  11        231.13        244.17         7.33 o                         
   2  -8  11          8.86         20.11         3.89 o                         
   3  -8  11        103.09         98.86         5.23 o                         
   4  -8  11         32.50         29.40        17.99 o                         
  -3  -7  11         28.67         48.11         7.63 o                         
  -2  -7  11         50.12         51.96         4.81 o                         
  -1  -7  11        360.44        361.22         9.04 o                         
   0  -7  11         82.25         97.42         5.08 o                         
   1  -7  11        282.00        277.41         6.74 o                         
   2  -7  11         20.75         22.33         3.13 o                         
   3  -7  11        247.23        244.27         7.43 o                         
   4  -7  11          4.76         -0.68         4.13 o                         
  -4  -6  11        194.82        217.84        15.33 o                         
  -3  -6  11          1.26          5.55         3.30 o                         
  -2  -6  11         53.81         77.62         4.04 o                         
  -1  -6  11          1.99          0.56         2.55 o                         
   0  -6  11        327.95        320.40         5.32 o                         
   1  -6  11        187.92        184.43         4.97 o                         
   2  -6  11       1879.69       1798.89        13.54 o                         
   3  -6  11        128.13        118.75         3.82 o                         
   4  -6  11          0.31          3.00         3.17 o                         
   5  -6  11        145.49        140.96        10.74 o                         
  -4  -5  11        239.93        244.98         9.96 o                         
  -3  -5  11          9.66         13.98         3.21 o                         
  -2  -5  11       1060.49       1041.32        10.65 o                         
  -1  -5  11         49.33         49.85         3.13 o                         
   0  -5  11        925.05        896.88         8.94 o                         
   1  -5  11        339.82        338.35         4.82 o                         
   2  -5  11        335.67        335.17         3.99 o                         
   3  -5  11        245.48        248.87         3.75 o                         
   4  -5  11         44.13         54.80         2.62 o                         
   5  -5  11         78.44         93.05         5.20 o                         
  -5  -4  11         96.57        111.86         7.79 o                         
  -4  -4  11        432.44        432.65         7.17 o                         
  -3  -4  11        565.21        545.28         7.41 o                         
  -2  -4  11        486.23        495.76         6.90 o                         
  -1  -4  11         11.18         13.59         2.13 o                         
   0  -4  11        444.62        421.72         4.65 o                         
   1  -4  11        149.70        153.43         3.08 o                         
   2  -4  11        381.87        379.77         4.17 o                         
   3  -4  11        219.36        218.89         3.47 o                         
   4  -4  11         47.86         50.24         2.29 o                         
   5  -4  11        326.36        334.48         5.93 o                         
   6  -4  11          5.59         11.23         8.39 o                         
  -5  -3  11        270.37        264.72         7.56 o                         
  -4  -3  11         20.20         24.91         3.02 o                         
  -3  -3  11        696.63        714.36         7.43 o                         
  -2  -3  11        866.48        896.06         9.32 o                         
  -1  -3  11        243.35        240.34         3.56 o                         
   0  -3  11       1373.82       1336.17         9.76 o                         
   1  -3  11        237.56        285.83         3.96 o                         
   2  -3  11        845.05        808.09         6.72 o                         
   3  -3  11         37.16         40.93         1.88 o                         
   4  -3  11        279.17        273.60         4.11 o                         
   5  -3  11         27.85         16.62         2.84 o                         
   6  -3  11         54.32         60.78         8.40 o                         
  -6  -2  11         36.62         41.16         5.99 o                         
  -5  -2  11        436.44        425.34         7.25 o                         
  -4  -2  11          0.94          4.75         2.44 o                         
  -3  -2  11        748.65        725.92         7.46 o                         
  -2  -2  11        432.73        402.63         4.80 o                         
  -1  -2  11        266.02        237.05         3.74 o                         
   0  -2  11       3221.18       3206.05        24.52 o                         
   1  -2  11        295.54        301.21         3.02 o                         
   2  -2  11       1520.30       1452.71        14.16 o                         
   3  -2  11         29.60         39.27         1.85 o                         
   4  -2  11        619.55        649.21         6.13 o                         
   5  -2  11         76.81         86.62         4.25 o                         
   6  -2  11         47.16         43.88         4.11 o                         
  -6  -1  11         31.62         43.11         4.68 o                         
  -5  -1  11        213.10        227.28         5.68 o                         
  -4  -1  11         77.30         78.07         2.78 o                         
  -3  -1  11        113.92        109.05         3.16 o                         
  -2  -1  11       1273.66       1323.77        10.14 o                         
  -1  -1  11       1563.22       1595.93        11.07 o                         
   0  -1  11       1332.25       1353.48         9.75 o                         
   1  -1  11        343.40        346.77         3.41 o                         
   2  -1  11       1244.69       1249.04         9.20 o                         
   3  -1  11          7.96          8.27         1.41 o                         
   4  -1  11        514.60        500.87         5.27 o                         
   5  -1  11         39.46         40.62         3.74 o                         
   6  -1  11        133.46        138.04         7.45 o                         
  -6   0  11         95.38         97.92         4.80 o                         
  -5   0  11        239.45        243.16         5.25 o                         
  -4   0  11         96.73         94.83         3.04 o                         
  -3   0  11        792.24        741.22         6.60 o                         
  -2   0  11          0.70          1.73         1.26 o                         
  -1   0  11       1652.46       1701.26        10.91 o                         
   0   0  11        719.63        850.61         5.97 o                         
   1   0  11        645.64        638.22         5.32 o                         
   2   0  11       1023.09       1040.64         8.66 o                         
   3   0  11        483.26        480.20         5.64 o                         
   4   0  11         97.99        128.65         3.47 o                         
   5   0  11         10.77         13.09         3.96 o                         
   6   0  11        231.23        238.71        12.23 o                         
  -6   1  11        241.77        259.25         6.59 o                         
  -5   1  11        275.83        271.64         4.51 o                         
  -4   1  11        319.66        312.21         4.34 o                         
  -3   1  11       1756.25       1750.85        11.69 o                         
  -2   1  11        262.96        272.14         2.93 o                         
  -1   1  11       2085.64       2076.73        13.38 o                         
   0   1  11       1810.99       1976.32        12.55 o                         
   1   1  11       3604.96       3617.09        30.94 o                         
   2   1  11        807.29        817.03         7.30 o                         
   3   1  11        966.53        957.31         8.82 o                         
   4   1  11        295.08        306.91         5.27 o                         
   5   1  11         72.93         73.27         5.66 o                         
  -6   2  11        194.43        189.04         6.73 o                         
  -5   2  11        124.94        118.69         3.24 o                         
  -4   2  11         39.38         70.25         2.60 o                         
  -3   2  11        548.52        526.46         4.17 o                         
  -2   2  11        158.25        164.25         2.21 o                         
  -1   2  11        904.57        865.20         6.58 o                         
   0   2  11       1757.70       2028.39        13.23 o                         
   1   2  11       1026.92       1003.09         8.60 o                         
   2   2  11        263.02        279.52         4.48 o                         
   3   2  11        926.67        927.34         9.21 o                         
   4   2  11        356.99        344.60         5.75 o                         
   5   2  11         86.66         92.31         6.63 o                         
  -6   3  11        152.67        145.57        10.15 o                         
  -5   3  11          8.65          8.51         2.01 o                         
  -4   3  11        730.62        727.71         6.49 o                         
  -3   3  11         99.86         94.11         2.18 o                         
  -2   3  11        508.70        486.84         4.73 o                         
  -1   3  11        767.89        785.35         6.33 o                         
   0   3  11        470.85        493.14         5.09 o                         
   1   3  11       1557.82       1555.05        12.03 o                         
   2   3  11        241.71        238.48         4.40 o                         
   3   3  11        692.18        685.73        10.21 o                         
   4   3  11         35.34         30.99         4.50 o                         
   5   3  11         99.31        106.49         8.72 o                         
  -6   4  11        191.20        181.99        11.28 o                         
  -5   4  11         13.63         14.70         4.08 o                         
  -4   4  11        298.73        301.37         4.02 o                         
  -3   4  11         58.74         57.54         1.93 o                         
  -2   4  11       1140.27       1150.98         9.09 o                         
  -1   4  11         25.91         19.81         1.87 o                         
   0   4  11        888.92        884.52         8.01 o                         
   1   4  11        448.30        427.96         5.84 o                         
   2   4  11          5.99         10.51         2.51 o                         
   3   4  11       1014.73        995.03        10.38 o                         
   4   4  11         14.12         16.06         3.95 o                         
  -6   5  11         89.01         93.87         8.19 o                         
  -5   5  11        598.90        653.72        13.94 o                         
  -4   5  11        430.43        429.32         4.97 o                         
  -3   5  11          0.11          2.46         1.64 o                         
  -2   5  11        619.39        616.70         6.20 o                         
  -1   5  11       2413.15       2306.73        16.66 o                         
   0   5  11        594.95        607.68         6.79 o                         
   1   5  11         89.18         97.18         3.78 o                         
   2   5  11          2.39          1.31         2.59 o                         
   3   5  11          6.40          5.64         3.29 o                         
   4   5  11          9.30          6.39         4.76 o                         
  -5   6  11         41.93         29.92         5.98 o                         
  -4   6  11         27.19         33.91         2.65 o                         
  -3   6  11         27.17         28.99         2.69 o                         
  -2   6  11        241.67        220.51         4.20 o                         
  -1   6  11         47.83         47.48         2.97 o                         
   0   6  11        125.49        126.67         3.68 o                         
   1   6  11        233.76        229.85         5.71 o                         
   2   6  11        200.62        195.40         6.16 o                         
   3   6  11        182.21        188.49         7.33 o                         
  -4   7  11         92.32        107.45         7.92 o                         
  -3   7  11         96.38         87.32         6.37 o                         
  -2   7  11        303.73        299.35         7.56 o                         
  -1   7  11         16.90          8.23         3.39 o                         
   0   7  11        390.22        395.38         8.08 o                         
   1   7  11         14.93         22.04         3.83 o                         
   2   7  11        116.65        117.42         9.21 o                         
  -3   8  11         36.85         51.45         6.50 o                         
  -2   8  11          7.75          8.19         4.52 o                         
  -1   8  11         10.02          9.30         4.85 o                         
   0   8  11        223.97        215.65        20.77 o                         
   1   8  11          0.08         38.59        29.11 o                         
   1  -9  12         17.28         39.08        16.28 o                         
  -2  -8  12          3.56         12.64         7.20 o                         
  -1  -8  12        190.12        198.20         8.41 o                         
   0  -8  12         13.48         20.44         4.27 o                         
   1  -8  12        169.33        180.24         8.35 o                         
   2  -8  12          2.17         13.51         4.85 o                         
   3  -8  12         76.68         70.32         5.38 o                         
  -3  -7  12        139.79        130.96        14.67 o                         
  -2  -7  12         10.62         14.85         3.97 o                         
  -1  -7  12        404.62        404.29         9.86 o                         
   0  -7  12          8.15         11.96         3.54 o                         
   1  -7  12        245.78        251.86         6.53 o                         
   2  -7  12         63.44         66.48         3.81 o                         
   3  -7  12        157.17        158.82         6.57 o                         
   4  -7  12         35.58         32.01         5.43 o                         
  -4  -6  12        118.15        139.76        10.96 o                         
  -3  -6  12        187.47        182.13         6.11 o                         
  -2  -6  12       1362.30       1253.41        12.64 o                         
  -1  -6  12         62.24         64.59         3.53 o                         
   0  -6  12          6.74         10.67         2.00 o                         
   1  -6  12        324.58        334.12         6.53 o                         
   2  -6  12        410.16        389.88         5.26 o                         
   3  -6  12        140.63        136.00         4.76 o                         
   4  -6  12         95.36         88.71         4.79 o                         
   5  -6  12         23.50         14.49        11.18 o                         
  -4  -5  12        227.04        227.47         7.58 o                         
  -3  -5  12         66.04         66.64         3.97 o                         
  -2  -5  12        250.22        258.07         6.20 o                         
  -1  -5  12        420.24        408.41         6.77 o                         
   0  -5  12        215.96        209.75         4.45 o                         
   1  -5  12        707.89        698.45         7.04 o                         
   2  -5  12          1.85          2.57         1.60 o                         
   3  -5  12        434.76        435.36         5.37 o                         
   4  -5  12         20.08         19.26         2.58 o                         
   5  -5  12         28.18         20.72         5.17 o                         
  -5  -4  12          6.89         20.01         7.30 o                         
  -4  -4  12        589.44        579.35         9.03 o                         
  -3  -4  12         25.61         26.70         3.02 o                         
  -2  -4  12        602.38        589.22         6.78 o                         
  -1  -4  12        268.27        246.15         4.34 o                         
   0  -4  12         98.11         90.85         2.67 o                         
   1  -4  12       1377.50       1399.52        10.70 o                         
   2  -4  12          3.46          3.61         1.22 o                         
   3  -4  12        614.57        611.99         6.23 o                         
   4  -4  12         44.70         49.62         2.59 o                         
   5  -4  12        229.58        234.55         6.21 o                         
   6  -4  12         15.52         20.76         5.87 o                         
  -5  -3  12         42.75         55.00         5.02 o                         
  -4  -3  12        138.98        144.83         4.69 o                         
  -3  -3  12       1166.79       1303.28        10.83 o                         
  -2  -3  12        854.40        825.10         7.76 o                         
  -1  -3  12        283.27        290.24         3.94 o                         
   0  -3  12        990.69        982.70         7.75 o                         
   1  -3  12         20.88         35.46         1.71 o                         
   2  -3  12         92.84         91.57         2.42 o                         
   3  -3  12        517.30        531.30         5.38 o                         
   4  -3  12          6.79          8.66         1.84 o                         
   5  -3  12        364.59        415.18         7.43 o                         
   6  -3  12          1.30         11.50         5.76 o                         
  -6  -2  12         13.93         26.45         6.32 o                         
  -5  -2  12        156.70        163.58         5.88 o                         
  -4  -2  12        280.04        269.34         5.61 o                         
  -3  -2  12        265.52        266.49         4.79 o                         
  -2  -2  12       1238.95       1165.33        10.04 o                         
  -1  -2  12          4.96          7.00         1.54 o                         
   0  -2  12       2549.99       2494.77        16.44 o                         
   1  -2  12         31.96         33.03         1.38 o                         
   2  -2  12        498.37        474.00         5.93 o                         
   3  -2  12        659.04        673.76         6.03 o                         
   4  -2  12        178.19        184.07         3.61 o                         
   5  -2  12        326.05        327.40         6.93 o                         
   6  -2  12          0.03          2.94         4.44 o                         
  -6  -1  12         63.54         74.42         5.58 o                         
  -5  -1  12        217.80        216.76         5.80 o                         
  -4  -1  12        602.82        584.29         6.67 o                         
  -3  -1  12        139.27        131.08         3.24 o                         
  -2  -1  12       3193.11       3252.75        20.62 o                         
  -1  -1  12        366.67        395.55         4.35 o                         
   0  -1  12       2543.83       2499.91        18.17 o                         
   1  -1  12        372.50        399.30         4.10 o                         
   2  -1  12       1248.92       1245.95         8.77 o                         
   3  -1  12        521.80        516.97         5.47 o                         
   4  -1  12        144.18        160.10         3.44 o                         
   5  -1  12        309.25        311.24         7.69 o                         
   6  -1  12         46.16         48.49         5.46 o                         
  -6   0  12          0.71          8.89         3.67 o                         
  -5   0  12        285.32        288.38         5.95 o                         
  -4   0  12        107.51         91.66         3.42 o                         
  -3   0  12        583.91        561.72         5.61 o                         
  -2   0  12        814.21        789.84         6.04 o                         
  -1   0  12        461.65        491.78         4.27 o                         
   1   0  12          0.25          1.62         0.91 o                         
   2   0  12       1052.02       1060.44         9.23 o                         
   3   0  12         33.20         39.61         2.13 o                         
   4   0  12       1716.14       1580.55        13.85 o                         
   5   0  12         81.00         82.12         4.91 o                         
   6   0  12         70.66         77.99         6.71 o                         
  -6   1  12         40.68         41.63         3.59 o                         
  -5   1  12        349.30        344.02         6.43 o                         
  -4   1  12          1.65          3.73         1.84 o                         
  -3   1  12       1475.81       1470.43        10.29 o                         
  -2   1  12        218.23        199.20         2.67 o                         
  -1   1  12       1683.72       1671.13        10.80 o                         
   0   1  12       3388.16       3607.46        43.44 o                         
   1   1  12       1291.68       1369.01        10.80 o                         
   2   1  12       1286.52       1294.48         9.84 o                         
   3   1  12         65.45         70.34         2.90 o                         
   4   1  12        336.83        337.70         5.59 o                         
   5   1  12         17.63         17.90         4.33 o                         
  -6   2  12         66.58         69.32         4.31 o                         
  -5   2  12        330.65        327.93         4.98 o                         
  -4   2  12         27.09         33.74         2.09 o                         
  -3   2  12        932.56        923.50         6.77 o                         
  -2   2  12        255.50        251.78         3.54 o                         
  -1   2  12       1884.28       1881.89        11.82 o                         
   0   2  12        137.83        114.04         2.40 o                         
   1   2  12        517.13        513.42         5.50 o                         
   2   2  12        848.45        859.83         8.53 o                         
   3   2  12        203.63        208.05         4.47 o                         
   4   2  12        648.61        636.99         8.62 o                         
   5   2  12          9.92          4.77         4.66 o                         
  -6   3  12         79.08         82.12         4.42 o                         
  -5   3  12          4.15          7.22         1.83 o                         
  -4   3  12        106.18        108.27         2.55 o                         
  -3   3  12        625.63        613.73         5.01 o                         
  -2   3  12         16.89         25.35         1.42 o                         
  -1   3  12       7283.01       7421.99       121.08 o                         
   0   3  12        204.95        223.44         3.21 o                         
   1   3  12       1013.19       1018.04         8.72 o                         
   2   3  12         14.57         15.01         2.41 o                         
   3   3  12        726.00        736.94         8.93 o                         
   4   3  12        218.19        220.44         7.15 o                         
   5   3  12          0.37          9.16         7.37 o                         
  -6   4  12        206.75        212.05        12.20 o                         
  -5   4  12         29.43         33.12         4.89 o                         
  -4   4  12        243.35        268.96         3.58 o                         
  -3   4  12        268.14        258.54         3.43 o                         
  -2   4  12        160.63        165.48         3.17 o                         
  -1   4  12        596.95        562.67         6.15 o                         
   0   4  12         65.79         72.75         2.82 o                         
   1   4  12        314.96        302.61         5.24 o                         
   2   4  12        273.14        267.28         5.14 o                         
   3   4  12        424.86        413.75         6.94 o                         
   4   4  12        241.23        247.09         7.49 o                         
  -6   5  12        154.59        163.05         9.98 o                         
  -5   5  12        255.25        294.82        10.06 o                         
  -4   5  12        349.86        358.72         4.69 o                         
  -3   5  12        224.66        229.60         4.13 o                         
  -2   5  12        112.59        108.81         3.12 o                         
  -1   5  12        472.11        458.49         5.81 o                         
   0   5  12         14.32         16.61         2.21 o                         
   1   5  12        491.40        482.51         6.79 o                         
   2   5  12         95.22         92.53         3.86 o                         
   3   5  12        169.55        170.83         5.81 o                         
   4   5  12        132.38        133.12         7.32 o                         
  -5   6  12         10.95          4.95         8.76 o                         
  -4   6  12         45.77         55.52         3.03 o                         
  -3   6  12         64.09         75.99         4.63 o                         
  -2   6  12         12.49         15.64         2.28 o                         
  -1   6  12        120.71        124.52         4.08 o                         
   0   6  12          6.21          6.04         2.07 o                         
   1   6  12        597.08        589.09         8.14 o                         
   2   6  12        205.39        189.63         5.65 o                         
   3   6  12        288.62        267.57         9.34 o                         
  -4   7  12        224.05        270.18        10.78 o                         
  -3   7  12          0.84          7.27         3.89 o                         
  -2   7  12        143.19        145.57         6.58 o                         
  -1   7  12         79.10         78.00         5.27 o                         
   0   7  12        223.90        221.06         8.37 o                         
   1   7  12        126.83        129.14         5.29 o                         
   2   7  12         68.41         76.15         7.19 o                         
  -3   8  12          0.13         16.39         7.35 o                         
  -2   8  12        360.41        362.13        17.46 o                         
  -1   8  12         18.93         27.05         5.94 o                         
   0   8  12        190.12        173.56        12.56 o                         
  -1  -8  13        145.76        136.43         7.85 o                         
   0  -8  13         54.69         59.96         5.41 o                         
   1  -8  13         10.73         17.65         4.87 o                         
   2  -8  13        734.64        703.76        15.67 o                         
   3  -8  13          0.23         -3.73         4.19 o                         
  -3  -7  13        158.99        245.48        18.41 o                         
  -2  -7  13        134.22        129.43         6.99 o                         
  -1  -7  13        187.63        200.95         7.43 o                         
   0  -7  13        144.46        149.06         6.25 o                         
   1  -7  13         21.55         24.51         3.60 o                         
   2  -7  13        167.81        172.69         5.93 o                         
   3  -7  13          4.75          9.41         3.44 o                         
   4  -7  13         99.66         88.74         7.68 o                         
  -4  -6  13          6.88         28.10         5.65 o                         
  -3  -6  13        408.43        380.52         7.68 o                         
  -2  -6  13         22.73         26.64         3.36 o                         
  -1  -6  13        101.96         98.80         4.07 o                         
   0  -6  13        160.39        152.26         4.02 o                         
   1  -6  13         96.86        105.01         4.14 o                         
   2  -6  13        387.93        380.90         5.64 o                         
   3  -6  13          6.55          8.37         3.07 o                         
   4  -6  13        177.13        182.49         5.63 o                         
   5  -6  13         41.37         38.86         5.65 o                         
  -4  -5  13         41.12         44.58         4.96 o                         
  -3  -5  13        536.31        513.84         7.61 o                         
  -2  -5  13         52.26         57.61         3.67 o                         
  -1  -5  13        553.77        550.71         7.33 o                         
   0  -5  13         46.16         49.69         2.77 o                         
   1  -5  13          9.21          9.39         2.05 o                         
   2  -5  13        139.49        137.32         2.92 o                         
   3  -5  13        151.22        152.17         3.29 o                         
   4  -5  13        145.30        141.93         4.93 o                         
   5  -5  13        185.24        218.63         9.91 o                         
  -5  -4  13         31.61         47.41         7.37 o                         
  -4  -4  13        259.85        247.19         7.51 o                         
  -3  -4  13        154.72        161.71         4.91 o                         
  -2  -4  13         88.05         88.14         3.61 o                         
  -1  -4  13        731.34        703.36         7.70 o                         
   0  -4  13         82.12         91.61         2.75 o                         
   1  -4  13       1401.24       1404.44        10.83 o                         
   2  -4  13        161.07        148.36         2.80 o                         
   3  -4  13        371.08        371.59         4.58 o                         
   4  -4  13        291.66        293.50         4.90 o                         
   5  -4  13         93.35        113.78         5.06 o                         
  -5  -3  13         44.05         50.52         5.03 o                         
  -4  -3  13        105.75        113.56         4.10 o                         
  -3  -3  13        298.62        289.13         4.98 o                         
  -2  -3  13        150.68        136.82         3.85 o                         
  -1  -3  13       1662.21       1697.37        12.28 o                         
   0  -3  13        110.93        119.40         2.81 o                         
   1  -3  13       1053.56       1044.44         8.18 o                         
   2  -3  13        148.67        158.74         3.01 o                         
   3  -3  13        642.60        639.21         7.52 o                         
   4  -3  13        135.81        130.14         3.23 o                         
   5  -3  13        104.03        126.68         5.60 o                         
   6  -3  13         79.46        101.40         8.92 o                         
  -6  -2  13        113.15        112.99         9.30 o                         
  -5  -2  13          0.43          4.45         3.92 o                         
  -4  -2  13        330.01        321.75         5.64 o                         
  -3  -2  13         38.80         42.02         2.65 o                         
  -2  -2  13        656.47        619.89         6.27 o                         
  -1  -2  13        494.69        504.31         5.90 o                         
   0  -2  13        490.83        489.53         4.79 o                         
   1  -2  13        715.13        729.17         6.07 o                         
   2  -2  13          2.27          5.63         1.48 o                         
   3  -2  13       1064.44       1074.92         8.69 o                         
   4  -2  13          7.68          1.43         1.76 o                         
   5  -2  13        258.18        247.64         6.76 o                         
   6  -2  13         46.15         53.54         6.30 o                         
  -6  -1  13        261.13        268.82        10.06 o                         
  -5  -1  13         38.74         47.87         4.05 o                         
  -4  -1  13        856.93        859.17         9.44 o                         
  -3  -1  13          2.21          4.37         1.46 o                         
  -2  -1  13       2431.14       2500.24        15.98 o                         
  -1  -1  13         88.35         81.74         2.24 o                         
   0  -1  13        833.40        797.80         6.56 o                         
   1  -1  13       2441.26       2529.10        16.53 o                         
   2  -1  13        520.43        539.12         5.05 o                         
   3  -1  13       1282.95       1293.31         9.68 o                         
   4  -1  13         33.19         37.08         2.29 o                         
   5  -1  13        314.91        314.92         9.92 o                         
   6  -1  13          1.23         -1.51         4.47 o                         
  -6   0  13        111.24        102.90         6.05 o                         
  -5   0  13         81.22         84.86         4.11 o                         
  -4   0  13        689.42        715.28         7.99 o                         
  -3   0  13         46.16         54.34         2.28 o                         
  -2   0  13       1318.73       1249.99         9.43 o                         
  -1   0  13         54.52         53.77         1.73 o                         
   0   0  13       2986.31       3212.02        37.79 o                         
   1   0  13        726.00        717.27         5.75 o                         
   2   0  13        331.85        345.36         4.41 o                         
   3   0  13        938.09        941.85         7.96 o                         
   4   0  13         36.83         44.16         2.54 o                         
   5   0  13        227.74        231.17         9.16 o                         
  -6   1  13         33.30         34.12         4.38 o                         
  -5   1  13        140.20        148.49         4.43 o                         
  -4   1  13        424.98        427.57         5.38 o                         
  -3   1  13        341.73        344.33         3.96 o                         
  -2   1  13        850.03        798.94         6.19 o                         
  -1   1  13        395.54        418.29         3.76 o                         
   0   1  13       2495.62       2598.83        16.88 o                         
   1   1  13          2.00          4.76         1.50 o                         
   2   1  13        735.39        726.69         6.67 o                         
   3   1  13        651.32        651.10         6.82 o                         
   4   1  13         18.07         21.09         2.65 o                         
   5   1  13        165.86        173.40         7.62 o                         
  -6   2  13          7.19          9.41         3.59 o                         
  -5   2  13        357.29        352.97         5.63 o                         
  -4   2  13         51.97         58.54         2.33 o                         
  -3   2  13        531.00        540.15         4.84 o                         
  -2   2  13        962.04        950.59         9.31 o                         
  -1   2  13       1534.51       1602.63        12.65 o                         
   0   2  13       1249.76       1222.97         9.29 o                         
   1   2  13          1.81         -0.74         1.66 o                         
   2   2  13        655.93        662.84         7.48 o                         
   3   2  13        676.03        688.41         7.68 o                         
   4   2  13        388.15        392.67         7.51 o                         
   5   2  13        183.82        191.02         8.66 o                         
  -6   3  13          0.40         -0.87         3.25 o                         
  -5   3  13       1494.67       1426.33        12.79 o                         
  -4   3  13        118.35        122.00         2.92 o                         
  -3   3  13        597.56        601.53         5.10 o                         
  -2   3  13        681.01        690.92         6.66 o                         
  -1   3  13        684.35        751.90         5.81 o                         
   0   3  13       1278.85       1283.85         9.11 o                         
   1   3  13         77.73         90.93         2.95 o                         
   2   3  13        166.26        166.67         4.08 o                         
   3   3  13          2.07          2.58         2.33 o                         
   4   3  13        198.92        194.50         6.74 o                         
   5   3  13        111.80        125.35        15.45 o                         
  -6   4  13         40.92         40.45         6.72 o                         
  -5   4  13         74.22         73.68         2.84 o                         
  -4   4  13         24.38         33.10         2.18 o                         
  -3   4  13        226.85        208.88         4.34 o                         
  -2   4  13        107.99        105.93         2.93 o                         
  -1   4  13        448.81        441.29         5.19 o                         
   0   4  13        231.74        231.97         3.91 o                         
   1   4  13          7.28          8.24         2.37 o                         
   2   4  13        704.02        712.10         8.04 o                         
   3   4  13         39.91         41.97         3.83 o                         
   4   4  13        336.59        339.55         7.84 o                         
  -5   5  13        315.10        316.73        10.33 o                         
  -4   5  13         29.41         35.97         2.24 o                         
  -3   5  13        527.42        513.49         5.78 o                         
  -2   5  13         46.02         52.40         2.51 o                         
  -1   5  13        255.56        260.16         4.68 o                         
   0   5  13        256.44        248.33         4.81 o                         
   1   5  13        416.74        400.02         6.18 o                         
   2   5  13        112.99        123.07         4.27 o                         
   3   5  13        104.18        112.04         5.44 o                         
  -5   6  13          9.09         12.90         5.93 o                         
  -4   6  13          6.78         11.11         2.70 o                         
  -3   6  13        296.94        295.37         5.96 o                         
  -2   6  13        556.02        532.21         7.94 o                         
  -1   6  13        427.11        420.54         6.85 o                         
   0   6  13        119.49        127.86         4.45 o                         
   1   6  13        512.43        494.70         7.59 o                         
   2   6  13        497.46        464.24         8.69 o                         
   3   6  13        141.19        139.39        15.43 o                         
  -4   7  13        143.32        154.26        14.07 o                         
  -3   7  13         78.51         82.10         4.58 o                         
  -2   7  13         25.97         25.84         3.55 o                         
  -1   7  13        139.95        142.88         7.99 o                         
   0   7  13          9.76          6.36         3.29 o                         
   1   7  13        136.21        138.89         5.52 o                         
   2   7  13          1.66          0.72         6.24 o                         
  -3   8  13         34.30         31.89         6.36 o                         
  -2   8  13        139.99        141.29         9.33 o                         
  -1   8  13        110.28        136.41        11.13 o                         
   0   8  13         44.71         57.92         9.04 o                         
  -1  -8  14         27.75         40.91         6.19 o                         
   0  -8  14         28.98         30.95         5.35 o                         
   1  -8  14         64.78         73.67         7.48 o                         
   2  -8  14          2.09         12.61         4.11 o                         
   3  -8  14         56.86         41.86         8.86 o                         
  -3  -7  14         34.38         28.18         7.15 o                         
  -2  -7  14        121.47        126.01         7.13 o                         
  -1  -7  14          0.67          8.38         4.70 o                         
   0  -7  14        222.83        227.10         6.88 o                         
   1  -7  14         68.01         74.03         4.86 o                         
   2  -7  14         74.95         76.89         5.58 o                         
   3  -7  14         59.93         53.60         4.28 o                         
   4  -7  14         56.61         43.98         6.38 o                         
  -4  -6  14         35.63         60.80        10.90 o                         
  -3  -6  14        278.60        268.77         6.54 o                         
  -2  -6  14        108.18        112.94         4.67 o                         
  -1  -6  14          8.00         12.75         3.89 o                         
   0  -6  14        385.21        371.80         5.92 o                         
   1  -6  14         82.13         75.60         3.28 o                         
   2  -6  14        355.08        363.07         5.98 o                         
   3  -6  14         71.47         63.06         4.20 o                         
   4  -6  14         93.36         99.40         5.17 o                         
   5  -6  14         69.55         58.95         6.48 o                         
  -4  -5  14         20.06         33.47         5.25 o                         
  -3  -5  14        133.84        122.33         4.62 o                         
  -2  -5  14        536.80        518.97         7.50 o                         
  -1  -5  14        190.35        204.47         5.51 o                         
   0  -5  14        547.79        530.48         6.87 o                         
   1  -5  14        563.19        588.21         6.15 o                         
   2  -5  14        225.41        222.63         3.71 o                         
   3  -5  14         13.06         17.12         2.20 o                         
   4  -5  14        163.59        173.10         5.23 o                         
   5  -5  14        107.23        114.85         8.29 o                         
  -5  -4  14        112.70        124.61        12.70 o                         
  -4  -4  14          4.53          6.85         3.41 o                         
  -3  -4  14        450.46        438.77         6.80 o                         
  -2  -4  14         79.25         85.81         3.33 o                         
  -1  -4  14        496.53        475.10         6.43 o                         
   0  -4  14        561.55        558.22         5.91 o                         
   1  -4  14        541.32        542.34         5.98 o                         
   2  -4  14        379.99        354.88         5.51 o                         
   3  -4  14          8.02          9.56         1.82 o                         
   4  -4  14        403.00        404.79         7.24 o                         
   5  -4  14          9.08         15.27         3.87 o                         
  -5  -3  14        262.06        263.03         8.06 o                         
  -4  -3  14          4.15          5.06         2.68 o                         
  -3  -3  14        771.95        760.56         7.88 o                         
  -2  -3  14         69.69         85.18         3.20 o                         
  -1  -3  14       2055.21       2079.26        14.66 o                         
   0  -3  14        139.38        126.52         2.82 o                         
   1  -3  14        654.97        645.47         5.88 o                         
   2  -3  14        821.24        821.87         7.07 o                         
   3  -3  14        175.23        184.06         3.69 o                         
   4  -3  14        323.59        346.51         5.54 o                         
   5  -3  14          0.06          1.88         2.88 o                         
  -6  -2  14        111.79        130.07        11.38 o                         
  -5  -2  14        150.26        159.67         6.09 o                         
  -4  -2  14        447.90        453.06         6.53 o                         
  -3  -2  14        611.75        594.33         6.60 o                         
  -2  -2  14         10.21          8.08         1.75 o                         
  -1  -2  14        974.49        957.44         8.42 o                         
   0  -2  14         64.08         55.72         3.17 o                         
   1  -2  14        817.12        811.83         6.65 o                         
   2  -2  14        435.52        455.38         5.23 o                         
   3  -2  14        453.98        478.09         6.77 o                         
   4  -2  14        542.51        471.31         5.29 o                         
   5  -2  14         30.93         29.43         4.31 o                         
   6  -2  14        101.09        114.53         8.82 o                         
  -6  -1  14        228.87        246.92        10.53 o                         
  -5  -1  14         25.99         30.70         3.71 o                         
  -4  -1  14        383.37        384.56         5.08 o                         
  -3  -1  14        347.39        363.10         5.42 o                         
  -2  -1  14        526.33        556.65         5.09 o                         
  -1  -1  14       1018.09        999.11         7.84 o                         
   0  -1  14          1.50          5.52         1.40 o                         
   1  -1  14       2949.69       3021.25        20.26 o                         
   2  -1  14         31.78         40.71         1.85 o                         
   3  -1  14        625.72        631.20         6.55 o                         
   4  -1  14         37.89         35.88         2.42 o                         
   5  -1  14         56.50         59.44         4.35 o                         
  -6   0  14        196.21        197.32         6.72 o                         
  -5   0  14          6.91          4.68         2.84 o                         
  -4   0  14        635.08        633.24         7.28 o                         
  -3   0  14        211.93        210.62         3.90 o                         
  -2   0  14        558.21        522.35         5.03 o                         
  -1   0  14       1164.90       1173.67         8.63 o                         
   0   0  14       1013.69       1152.82         9.10 o                         
   1   0  14       1425.23       1363.47        10.58 o                         
   2   0  14          3.13          2.76         1.40 o                         
   3   0  14       1565.30       1573.60        11.28 o                         
   4   0  14        200.29        200.07         3.99 o                         
   5   0  14        149.12        138.29         6.05 o                         
  -6   1  14        192.21        190.88         5.84 o                         
  -5   1  14        153.75        131.96         4.52 o                         
  -4   1  14        651.77        621.27         6.42 o                         
  -3   1  14         68.06         71.51         2.57 o                         
  -2   1  14        476.22        465.78         4.25 o                         
   0   1  14        423.14        433.09         5.16 o                         
   1   1  14        853.37        812.61         9.56 o                         
   2   1  14        101.60        107.40         2.94 o                         
   3   1  14        744.92        760.79         7.55 o                         
   4   1  14        137.47        141.48         4.27 o                         
   5   1  14        167.11        165.81         6.71 o                         
  -6   2  14        160.75        152.09         6.05 o                         
  -5   2  14        109.15        118.87         4.49 o                         
  -4   2  14        282.57        289.77         4.15 o                         
  -3   2  14         31.33         40.01         1.88 o                         
  -2   2  14        546.13        548.11         4.79 o                         
  -1   2  14          3.06          3.34         1.26 o                         
   0   2  14        721.62        696.63         6.01 o                         
   1   2  14        409.81        406.82         5.39 o                         
   2   2  14        142.19        146.26         3.93 o                         
   3   2  14       1169.36       1194.25        11.06 o                         
   4   2  14         39.99         44.76         4.01 o                         
   5   2  14        274.98        280.32        11.72 o                         
  -6   3  14        101.92         96.52         6.55 o                         
  -5   3  14         34.22         39.02         2.92 o                         
  -4   3  14        578.71        573.67         7.01 o                         
  -3   3  14         99.03        104.67         2.53 o                         
  -2   3  14        949.72        936.60         7.32 o                         
  -1   3  14         81.03         84.81         1.95 o                         
   0   3  14       1202.21       1185.34         8.65 o                         
   1   3  14        285.42        272.79         4.69 o                         
   2   3  14        176.85        181.59         4.34 o                         
   3   3  14        279.38        272.47         5.23 o                         
   4   3  14         35.72         29.55         3.95 o                         
  -6   4  14        142.26        148.70        11.27 o                         
  -5   4  14        116.02        112.25         4.25 o                         
  -4   4  14         66.05         65.98         2.44 o                         
  -3   4  14         22.63         26.42         2.04 o                         
  -2   4  14          7.93         13.72         1.88 o                         
  -1   4  14          6.54          5.30         1.81 o                         
   0   4  14        647.15        655.29         6.58 o                         
   1   4  14        339.57        330.14         5.45 o                         
   2   4  14       2949.52       2870.28        21.48 o                         
   3   4  14        105.02        103.97         4.52 o                         
   4   4  14        153.75        163.41         8.19 o                         
  -5   5  14         89.10         96.53         6.92 o                         
  -4   5  14        124.32        129.45         4.08 o                         
  -3   5  14        426.55        429.73         5.41 o                         
  -2   5  14        143.64        146.88         3.67 o                         
  -1   5  14         90.95         97.65         3.45 o                         
   0   5  14        585.08        580.50         6.86 o                         
   1   5  14         45.00         48.50         3.11 o                         
   2   5  14        314.53        312.89         6.11 o                         
   3   5  14          0.62          0.08         3.68 o                         
  -5   6  14         68.41         76.47         8.34 o                         
  -4   6  14         21.84         22.22         3.25 o                         
  -3   6  14        324.88        328.93         6.31 o                         
  -2   6  14        379.99        389.31         6.32 o                         
  -1   6  14        299.62        287.59         6.28 o                         
   0   6  14        390.28        381.88         7.16 o                         
   1   6  14        113.25        110.92         5.57 o                         
   2   6  14        268.87        266.16         7.67 o                         
   3   6  14          3.48         14.24         7.79 o                         
  -4   7  14         12.27         15.94         5.71 o                         
  -3   7  14        251.87        252.86         9.78 o                         
  -2   7  14          7.52          9.23         3.84 o                         
  -1   7  14         99.88         97.75         4.86 o                         
   0   7  14         67.04         72.54         4.97 o                         
   1   7  14         15.31         18.70         4.03 o                         
  -2   8  14          0.12          8.89         8.22 o                         
  -1   8  14        123.41        157.78        11.28 o                         
   0   8  14          7.66          5.09         7.30 o                         
  -1  -8  15          8.15         29.80         5.61 o                         
   0  -8  15          1.88          6.05         5.04 o                         
   1  -8  15        198.22        186.90        13.93 o                         
   2  -8  15         24.90         17.57         4.94 o                         
   3  -8  15         81.08         61.43         7.85 o                         
  -2  -7  15         16.50         21.80         4.76 o                         
  -1  -7  15        156.77        157.35         7.13 o                         
   0  -7  15        115.75        123.46         6.37 o                         
   1  -7  15         49.58         54.39         4.57 o                         
   2  -7  15         19.75         16.79         3.96 o                         
   3  -7  15        123.40        123.63         6.12 o                         
   4  -7  15          0.53         -1.28         5.54 o                         
  -3  -6  15         30.32         42.41         4.69 o                         
  -2  -6  15        190.57        189.62         5.74 o                         
  -1  -6  15         68.16         66.57         4.16 o                         
   0  -6  15        269.37        269.51         5.24 o                         
   1  -6  15        349.23        346.21         6.22 o                         
   2  -6  15        136.36        142.77         3.78 o                         
   3  -6  15        192.16        195.18         5.98 o                         
   4  -6  15          0.25          0.05         3.79 o                         
   5  -6  15        144.85        132.86         9.30 o                         
  -4  -5  15        156.87        165.57         7.83 o                         
  -3  -5  15          3.21          8.94         3.28 o                         
  -2  -5  15        711.01        698.97         8.63 o                         
  -1  -5  15          9.51         15.51         2.68 o                         
   0  -5  15        762.32        749.63         7.13 o                         
   1  -5  15         43.00         45.63         2.37 o                         
   2  -5  15        131.63        131.15         3.18 o                         
   3  -5  15        291.65        290.61         4.69 o                         
   4  -5  15         53.48         69.80         4.33 o                         
   5  -5  15        129.83        160.96        10.10 o                         
  -5  -4  15         92.62         98.67        12.19 o                         
  -4  -4  15         51.94         60.28         4.64 o                         
  -3  -4  15        216.41        205.64         5.42 o                         
  -2  -4  15        390.38        379.04         5.75 o                         
  -1  -4  15         31.45         26.22         2.18 o                         
   0  -4  15        889.13        928.02         8.14 o                         
   1  -4  15         12.06         11.50         1.99 o                         
   2  -4  15        287.37        278.25         4.18 o                         
   3  -4  15        220.33        214.62         4.32 o                         
   4  -4  15        168.55        149.51         5.11 o                         
   5  -4  15        104.99        112.49         5.71 o                         
  -5  -3  15        298.20        297.80         9.15 o                         
  -4  -3  15         76.67         83.42         3.80 o                         
  -3  -3  15        593.45        604.94         8.21 o                         
  -2  -3  15        500.19        508.12         5.91 o                         
  -1  -3  15        851.57        867.02         7.85 o                         
   0  -3  15        549.57        526.69         5.32 o                         
   1  -3  15          5.75          5.18         1.45 o                         
   2  -3  15       1143.18       1151.13         9.50 o                         
   3  -3  15         17.54         24.57         2.14 o                         
   4  -3  15        290.22        285.83         4.86 o                         
   5  -3  15         63.57         62.51         4.26 o                         
  -5  -2  15        270.04        258.43         6.70 o                         
  -4  -2  15         84.24         92.94         3.56 o                         
  -3  -2  15        811.48        797.61         8.11 o                         
  -2  -2  15        318.13        315.77         4.35 o                         
  -1  -2  15        520.34        506.54         5.61 o                         
   0  -2  15       1166.87       1164.13         9.41 o                         
   1  -2  15        127.33        124.34         2.77 o                         
   2  -2  15        845.35        841.46         7.67 o                         
   3  -2  15          6.43          7.62         1.96 o                         
   4  -2  15        435.99        432.03         6.35 o                         
   5  -2  15         42.10         49.85         5.21 o                         
  -6  -1  15         39.96         44.32         5.63 o                         
  -5  -1  15        177.98        175.98         6.51 o                         
  -4  -1  15          1.05          4.28         2.67 o                         
  -3  -1  15        687.58        680.05         6.25 o                         
  -2  -1  15         43.98         41.63         1.88 o                         
  -1  -1  15       1373.45       1393.96        10.06 o                         
   0  -1  15        666.05        685.38         5.88 o                         
   1  -1  15       1035.86       1107.90         8.33 o                         
   2  -1  15        110.75         95.76         2.62 o                         
   3  -1  15        195.11        177.39         4.10 o                         
   4  -1  15         86.85         89.26         2.83 o                         
   5  -1  15         43.66         46.31         4.75 o                         
  -6   0  15         86.55         98.11         5.69 o                         
  -5   0  15        179.82        178.27         5.40 o                         
  -4   0  15        205.99        193.07         5.07 o                         
  -3   0  15        718.53        695.23         6.77 o                         
  -2   0  15          5.16          2.37         1.31 o                         
  -1   0  15       2371.85       2392.01        16.03 o                         
   0   0  15          3.47         29.96         2.04 o                         
   1   0  15        621.54        571.17         6.46 o                         
   2   0  15        399.71        396.58         4.56 o                         
   3   0  15         31.47         40.38         2.12 o                         
   4   0  15        707.78        706.41         7.71 o                         
   5   0  15         11.30         12.91         4.14 o                         
  -6   1  15        170.96        164.04         5.80 o                         
  -5   1  15        793.11        722.77         9.60 o                         
  -4   1  15        229.20        222.82         4.11 o                         
  -3   1  15        815.69        818.94         7.33 o                         
  -2   1  15          7.26          7.81         1.34 o                         
  -1   1  15         17.63         16.93         1.34 o                         
   0   1  15        132.28        142.18         2.91 o                         
   1   1  15       1244.77       1246.40         9.47 o                         
   2   1  15         46.23         45.92         2.31 o                         
   3   1  15        399.10        409.38         5.66 o                         
   4   1  15        473.16        467.42         9.88 o                         
   5   1  15         32.43         34.86         4.61 o                         
  -6   2  15        213.38        210.16         7.63 o                         
  -5   2  15          2.05          2.97         2.58 o                         
  -4   2  15        233.01        229.92         4.35 o                         
  -3   2  15        176.20        172.43         3.03 o                         
  -2   2  15          4.52          8.13         1.37 o                         
  -1   2  15        821.42        791.52         6.43 o                         
   0   2  15          0.67          1.49         1.37 o                         
   1   2  15        788.34        786.62         7.45 o                         
   2   2  15          3.80          4.60         2.13 o                         
   3   2  15       1155.94       1178.82        10.61 o                         
   4   2  15         53.23         65.81         5.15 o                         
   5   2  15        120.23        117.59        13.00 o                         
  -6   3  15        109.45        111.13         5.31 o                         
  -5   3  15         54.56         50.64         3.02 o                         
  -4   3  15        501.65        487.04         6.94 o                         
  -3   3  15        125.93        138.54         2.93 o                         
  -2   3  15        414.44        397.55         4.30 o                         
  -1   3  15        208.41        201.78         2.82 o                         
   0   3  15        270.81        284.98         4.14 o                         
   1   3  15        934.74        934.24         8.79 o                         
   2   3  15        279.48        288.01         5.02 o                         
   3   3  15        495.10        500.84         6.71 o                         
   4   3  15         17.05         15.46         4.01 o                         
  -6   4  15         61.67         63.09         7.68 o                         
  -5   4  15         35.47         35.01         3.78 o                         
  -4   4  15        216.68        216.17         4.15 o                         
  -3   4  15        115.58        116.38         3.63 o                         
  -2   4  15       3202.07       3200.62        32.84 o                         
  -1   4  15        348.47        351.41         4.63 o                         
   0   4  15        376.56        385.97         4.86 o                         
   1   4  15       1033.86       1019.58         9.95 o                         
   2   4  15          6.33          9.11         2.63 o                         
   3   4  15        368.16        364.41         7.03 o                         
   4   4  15          3.04          6.54         4.94 o                         
  -5   5  15          0.93          6.29         2.39 o                         
  -4   5  15        444.20        450.31         7.32 o                         
  -3   5  15         61.43         61.67         2.79 o                         
  -2   5  15        222.12        224.81         4.46 o                         
  -1   5  15          5.71          4.78         2.42 o                         
   0   5  15        336.95        336.10         5.51 o                         
   1   5  15         66.37         70.08         3.65 o                         
   2   5  15         80.20         78.54         3.96 o                         
   3   5  15         93.03         96.77         5.62 o                         
  -5   6  15         76.15         72.56         7.71 o                         
  -4   6  15         80.05         84.39         6.78 o                         
  -3   6  15         75.52         80.44         4.89 o                         
  -2   6  15        571.90        554.75         8.09 o                         
  -1   6  15         20.83         21.79         3.22 o                         
   0   6  15        382.89        387.49         7.26 o                         
   1   6  15         24.99         24.97         3.93 o                         
   2   6  15        110.16        118.81         6.57 o                         
  -4   7  15         22.32         20.92         4.57 o                         
  -3   7  15          1.69          0.24         3.52 o                         
  -2   7  15         80.05         79.97         6.40 o                         
  -1   7  15          8.02          5.51         4.13 o                         
   0   7  15        172.94        173.50         8.70 o                         
   1   7  15          0.07         -4.62         4.62 o                         
  -2   8  15         80.17         97.78         8.33 o                         
  -1   8  15         41.20         49.29         7.46 o                         
  -1  -8  16         33.52         61.47         7.42 o                         
   0  -8  16         63.21         70.77         8.07 o                         
   1  -8  16         62.70         77.61         6.48 o                         
   2  -8  16         91.88         76.00         8.78 o                         
   3  -8  16         30.39         21.82         5.39 o                         
  -2  -7  16         18.77         26.77         5.28 o                         
  -1  -7  16        369.70        357.93         9.08 o                         
   0  -7  16          2.27         13.21         4.02 o                         
   1  -7  16        611.27        601.69        10.65 o                         
   2  -7  16          2.85          5.41         3.63 o                         
   3  -7  16         54.07         64.44         5.44 o                         
   4  -7  16         46.57         32.74         5.93 o                         
  -3  -6  16         74.81         81.86         4.51 o                         
  -2  -6  16         75.36         82.16         4.56 o                         
  -1  -6  16        216.20        214.78         5.37 o                         
   0  -6  16         22.92         30.52         2.75 o                         
   1  -6  16        462.16        468.71         6.44 o                         
   2  -6  16          0.14          5.16         2.79 o                         
   3  -6  16        144.30        137.66         6.71 o                         
   4  -6  16         94.89         78.03         5.62 o                         
  -4  -5  16        212.00        223.88         9.26 o                         
  -3  -5  16         58.11         62.46         4.22 o                         
  -2  -5  16        414.29        406.53         7.14 o                         
  -1  -5  16        314.88        319.37         6.00 o                         
   0  -5  16        392.59        401.50         5.00 o                         
   1  -5  16        334.39        336.42         4.86 o                         
   2  -5  16          0.93          3.76         1.68 o                         
   3  -5  16        426.25        424.26         6.40 o                         
   4  -5  16          2.99         -1.56         3.50 o                         
   5  -5  16         76.50         63.57         7.87 o                         
  -5  -4  16         11.45         11.43         7.36 o                         
  -4  -4  16        663.51        697.55        10.02 o                         
  -3  -4  16          2.57          6.71         2.90 o                         
  -2  -4  16        375.16        361.16         5.57 o                         
  -1  -4  16        175.99        182.88         4.15 o                         
   0  -4  16         90.64         86.10         2.87 o                         
   1  -4  16        571.54        580.21         6.62 o                         
   2  -4  16         41.95         44.18         1.75 o                         
   3  -4  16        535.49        521.24         6.19 o                         
   4  -4  16          0.51          6.71         2.88 o                         
   5  -4  16        109.96        120.94         7.04 o                         
  -5  -3  16         98.12        111.20         7.33 o                         
  -4  -3  16        211.60        209.55         5.99 o                         
  -3  -3  16         54.35         60.39         3.39 o                         
  -2  -3  16        583.88        566.88         6.45 o                         
  -1  -3  16          3.44          5.27         2.09 o                         
   0  -3  16        363.91        351.78         4.50 o                         
   1  -3  16        415.34        437.29         4.91 o                         
   2  -3  16        670.72        679.07         6.33 o                         
   3  -3  16        164.39        155.57         4.25 o                         
   4  -3  16         54.07         59.27         3.51 o                         
   5  -3  16         85.19         91.16         4.87 o                         
  -5  -2  16        140.52        137.29         5.60 o                         
  -4  -2  16        309.73        304.62         5.53 o                         
  -3  -2  16        245.41        240.05         4.55 o                         
  -2  -2  16        715.01        695.32         6.88 o                         
  -1  -2  16          2.93          3.10         1.80 o                         
   0  -2  16       1563.84       1569.51        11.48 o                         
   1  -2  16        110.09        111.01         2.50 o                         
   2  -2  16        541.06        543.65         6.48 o                         
   3  -2  16        785.53        763.45         7.76 o                         
   4  -2  16         99.59        107.24         3.41 o                         
   5  -2  16        204.35        189.39         6.56 o                         
  -6  -1  16         26.72         36.68         5.82 o                         
  -5  -1  16        406.62        380.88        10.85 o                         
  -4  -1  16        252.17        253.93         5.52 o                         
  -3  -1  16        323.13        320.39         4.10 o                         
  -2  -1  16        641.90        626.52         5.70 o                         
  -1  -1  16        534.05        630.73         5.71 o                         
   0  -1  16       1220.95       1187.39        12.67 o                         
   1  -1  16          3.75          4.30         1.38 o                         
   2  -1  16        353.24        338.03         4.47 o                         
   3  -1  16        406.44        375.41         4.89 o                         
   4  -1  16         28.90         37.13         2.94 o                         
   5  -1  16        277.56        275.72         7.61 o                         
  -6   0  16          1.79          3.54         4.09 o                         
  -5   0  16        272.04        282.40         7.23 o                         
  -4   0  16          3.57          9.51         2.26 o                         
  -3   0  16        498.04        490.59         5.49 o                         
  -2   0  16        156.46        167.61         2.95 o                         
  -1   0  16        537.80        553.67         5.96 o                         
   0   0  16        549.75        579.29         5.82 o                         
   1   0  16         13.73         23.00         1.80 o                         
   2   0  16       1123.22       1160.70        10.03 o                         
   3   0  16        190.40        198.33         3.45 o                         
   4   0  16        740.93        753.49         8.10 o                         
   5   0  16         28.49         23.27         4.40 o                         
  -6   1  16         20.16         15.86         4.24 o                         
  -5   1  16        296.41        290.85         6.38 o                         
  -4   1  16          6.11          7.47         1.93 o                         
  -3   1  16       1047.32       1034.35         8.76 o                         
  -2   1  16        206.25        210.60         2.90 o                         
  -1   1  16        463.18        456.05         4.17 o                         
   0   1  16        986.79       1016.14         8.65 o                         
   1   1  16        382.67        400.87         4.91 o                         
   2   1  16        316.58        294.43         4.40 o                         
   3   1  16         73.08         74.98         3.15 o                         
   4   1  16        470.02        470.54        10.77 o                         
   5   1  16         13.73         11.25         6.39 o                         
  -6   2  16          8.38         10.82         3.80 o                         
  -5   2  16        122.19        130.42         6.02 o                         
  -4   2  16         13.53         12.86         2.03 o                         
  -3   2  16        539.81        529.18         5.16 o                         
  -2   2  16        521.06        543.00         5.12 o                         
  -1   2  16       1239.05       1216.46        10.56 o                         
   0   2  16        637.16        662.32         6.05 o                         
   1   2  16        298.47        305.33         4.89 o                         
   2   2  16       5828.11       5914.04        38.21 o                         
   3   2  16        330.51        341.83         5.66 o                         
   4   2  16        215.47        218.53         6.08 o                         
   5   2  16          1.16         -0.80         7.99 o                         
  -6   3  16         33.11         37.10         4.08 o                         
  -5   3  16        162.82        161.96         7.81 o                         
  -4   3  16         64.03         66.15         2.49 o                         
  -3   3  16        809.27        805.19         7.41 o                         
  -2   3  16        140.85        146.07         2.92 o                         
  -1   3  16        441.26        432.68         5.13 o                         
   0   3  16         30.48         34.09         2.03 o                         
   1   3  16        586.29        597.49         7.33 o                         
   2   3  16         35.34         39.04         3.15 o                         
   3   3  16        176.76        183.87         4.74 o                         
   4   3  16        112.08        101.49         5.04 o                         
  -5   4  16         10.28         14.34         4.17 o                         
  -4   4  16        140.49        145.96         4.19 o                         
  -3   4  16        511.86        520.83         6.08 o                         
  -2   4  16        107.98        114.59         3.51 o                         
  -1   4  16        892.19        906.60         8.05 o                         
   0   4  16         12.69         16.32         2.10 o                         
   1   4  16        906.95        946.52         9.25 o                         
   2   4  16         41.01         39.69         3.20 o                         
   3   4  16        269.20        275.62         6.49 o                         
   4   4  16         57.13         68.90        11.54 o                         
  -5   5  16         65.64         78.25         9.77 o                         
  -4   5  16        408.50        404.53         7.58 o                         
  -3   5  16        274.55        280.11         5.58 o                         
  -2   5  16        117.83        126.57         4.12 o                         
  -1   5  16        190.30        183.98         4.36 o                         
   0   5  16         17.90         19.78         2.41 o                         
   1   5  16         17.07         25.12         3.01 o                         
   2   5  16         12.81         11.65         3.02 o                         
   3   5  16        127.59        127.46         6.64 o                         
  -5   6  16         18.85         15.67         7.46 o                         
  -4   6  16         62.26         55.56         4.00 o                         
  -3   6  16         39.92         37.37         3.89 o                         
  -2   6  16        170.32        163.76         5.20 o                         
  -1   6  16         97.03         97.68         4.30 o                         
   0   6  16        112.87        111.41         5.15 o                         
   1   6  16        126.63        155.71         6.78 o                         
   2   6  16          5.31          1.66         4.02 o                         
  -4   7  16         78.11        101.98         9.82 o                         
  -3   7  16         26.84         30.12         4.87 o                         
  -2   7  16        106.45        100.73         8.45 o                         
  -1   7  16         35.69         35.48         4.53 o                         
   0   7  16         93.80         85.78         5.09 o                         
   1   7  16         98.06         77.67         7.59 o                         
  -1  -8  17         11.01         50.95         6.88 o                         
   0  -8  17        157.12        180.58        23.73 o                         
   1  -8  17          0.74          3.57        11.46 o                         
   2  -8  17        127.09        109.81         9.98 o                         
  -2  -7  17         97.40         98.43         6.64 o                         
  -1  -7  17        282.02        287.26         8.82 o                         
   0  -7  17         65.21         73.84         5.08 o                         
   1  -7  17        149.56        157.94         6.63 o                         
   2  -7  17         57.28         52.92         5.55 o                         
   3  -7  17          0.40         -2.71         4.11 o                         
   4  -7  17        126.50        113.88         8.71 o                         
  -3  -6  17        236.25        233.94         7.34 o                         
  -2  -6  17          0.51         -0.23         3.06 o                         
  -1  -6  17        170.32        169.53         7.53 o                         
   0  -6  17        384.05        361.57         6.10 o                         
   1  -6  17        109.34        112.38         4.12 o                         
   2  -6  17        117.98        120.78         4.80 o                         
   3  -6  17         13.63         13.55         4.60 o                         
   4  -6  17         37.74         19.21         4.67 o                         
  -4  -5  17         84.42        101.96        10.66 o                         
  -3  -5  17        220.77        223.57         6.63 o                         
  -2  -5  17         51.98         55.88         3.77 o                         
  -1  -5  17        479.94        468.04         9.23 o                         
   0  -5  17         11.35         14.96         2.32 o                         
   1  -5  17        242.70        237.86         4.72 o                         
   2  -5  17        124.12        120.60         3.36 o                         
   3  -5  17        182.32        187.55         5.22 o                         
   4  -5  17         49.38         59.82         4.26 o                         
   5  -5  17          7.31          2.25         7.40 o                         
  -5  -4  17         13.66          5.47        11.86 o                         
  -4  -4  17         72.86         63.00         4.39 o                         
  -3  -4  17        268.70        260.98         5.96 o                         
  -2  -4  17         87.13         81.65         3.39 o                         
  -1  -4  17        561.33        554.37         6.16 o                         
   0  -4  17          4.71          4.79         2.03 o                         
   1  -4  17        743.97        733.31         7.15 o                         
   2  -4  17         50.35         50.63         2.36 o                         
   3  -4  17        288.94        287.86         7.10 o                         
   4  -4  17        140.81        131.73         6.97 o                         
   5  -4  17         30.06         44.28         4.43 o                         
  -5  -3  17          5.30          8.25         4.87 o                         
  -4  -3  17        170.67        164.30         5.86 o                         
  -3  -3  17        146.46        148.94         4.32 o                         
  -2  -3  17        197.56        201.19         4.19 o                         
  -1  -3  17        512.59        528.45         6.30 o                         
   0  -3  17         19.31         20.51         1.98 o                         
   1  -3  17        854.50        858.61         7.56 o                         
   2  -3  17         74.75         83.68         2.97 o                         
   3  -3  17         14.96          9.15         2.37 o                         
   4  -3  17         23.63         25.46         3.31 o                         
   5  -3  17         18.47         21.05         3.87 o                         
  -5  -2  17          1.61          6.44         3.84 o                         
  -4  -2  17        371.74        367.54         6.34 o                         
  -3  -2  17         13.93         17.09         2.31 o                         
  -2  -2  17        439.52        431.75         5.30 o                         
  -1  -2  17        478.60        521.19         5.99 o                         
   0  -2  17        559.46        554.63         6.23 o                         
   1  -2  17        486.87        464.95         6.55 o                         
   2  -2  17         30.24         28.89         2.20 o                         
   3  -2  17        535.62        533.76         6.82 o                         
   4  -2  17         37.41         37.73         3.41 o                         
   5  -2  17        231.27        218.55         8.06 o                         
  -6  -1  17        163.59        178.75        10.15 o                         
  -5  -1  17          3.68          7.22         3.98 o                         
  -4  -1  17        495.12        481.91         7.23 o                         
  -3  -1  17          0.68          2.01         1.53 o                         
  -2  -1  17        767.21        760.21         7.00 o                         
  -1  -1  17         51.74         47.01         1.98 o                         
   0  -1  17        793.98        774.50         6.60 o                         
   1  -1  17        764.72        771.29         7.68 o                         
   2  -1  17        318.62        310.45         4.77 o                         
   3  -1  17        517.47        530.02         5.89 o                         
   4  -1  17         14.05         11.77         2.85 o                         
   5  -1  17        339.79        337.98        11.43 o                         
  -6   0  17        114.87        117.33         5.69 o                         
  -5   0  17        185.71        182.80         7.95 o                         
  -4   0  17        201.48        201.25         4.66 o                         
  -3   0  17         13.76         15.00         2.05 o                         
  -2   0  17        179.59        181.38         3.30 o                         
  -1   0  17        153.78        149.31         2.88 o                         
   0   0  17        731.80        753.99         7.44 o                         
   1   0  17        832.66        861.03         7.51 o                         
   2   0  17       2188.01       2243.83        15.01 o                         
   3   0  17       1032.11       1039.99         9.06 o                         
   4   0  17        295.60        303.78         6.03 o                         
   5   0  17         78.19         73.71         5.92 o                         
  -6   1  17         10.21         11.16         4.69 o                         
  -5   1  17         56.33         61.54         4.85 o                         
  -4   1  17        278.99        269.27         4.71 o                         
  -3   1  17        309.65        313.91         4.48 o                         
  -2   1  17        430.49        431.66         4.21 o                         
  -1   1  17        271.47        273.18         3.26 o                         
   0   1  17       1108.59       1133.66         8.93 o                         
   1   1  17         12.26         11.46         1.55 o                         
   2   1  17       1531.89       1550.99        11.88 o                         
   3   1  17         50.30         52.87         2.87 o                         
   4   1  17        144.24        147.92         6.35 o                         
   5   1  17        103.16        112.52        14.92 o                         
  -6   2  17        282.59        236.78        10.37 o                         
  -5   2  17        269.08        271.78         7.79 o                         
  -4   2  17         90.58         96.24         3.12 o                         
  -3   2  17        307.28        300.73         4.45 o                         
  -2   2  17       4583.97       4604.07        31.27 o                         
  -1   2  17        413.68        410.24         5.48 o                         
   0   2  17       1366.90       1385.77        10.68 o                         
   1   2  17         13.44         14.53         2.14 o                         
   2   2  17        265.15        264.64         5.04 o                         
   3   2  17          5.77          3.71         2.57 o                         
   4   2  17        166.25        165.30         6.63 o                         
  -6   3  17         20.72         17.36         5.83 o                         
  -5   3  17        184.48        185.18         6.33 o                         
  -4   3  17         86.99         87.30         2.91 o                         
  -3   3  17        975.31        944.32        10.77 o                         
  -2   3  17         15.95         15.21         1.87 o                         
  -1   3  17        259.28        265.61         3.88 o                         
   0   3  17        393.39        393.61         4.93 o                         
   1   3  17         12.82         17.22         2.46 o                         
   2   3  17        180.72        182.77         4.72 o                         
   3   3  17         12.42         11.29         2.70 o                         
   4   3  17        115.18        105.45         6.24 o                         
  -5   4  17        109.62        121.34         7.03 o                         
  -4   4  17         13.43         16.69         2.90 o                         
  -3   4  17        469.34        481.05         5.89 o                         
  -2   4  17        170.60        172.79         4.27 o                         
  -1   4  17        636.39        647.28         7.08 o                         
   0   4  17        157.36        160.03         3.65 o                         
   1   4  17        123.65        146.97         4.18 o                         
   2   4  17        137.87        151.72         4.55 o                         
   3   4  17         20.84         23.62         3.97 o                         
   4   4  17        124.81        136.31         9.80 o                         
  -5   5  17        166.20        163.94         7.68 o                         
  -4   5  17        137.89        138.46         5.37 o                         
  -3   5  17         20.89         26.40         3.53 o                         
  -2   5  17          0.67         -0.89         2.40 o                         
  -1   5  17        285.67        277.77         5.02 o                         
   0   5  17        108.01        105.46         3.67 o                         
   1   5  17        560.10        526.94         7.80 o                         
   2   5  17        185.93        188.96         5.43 o                         
   3   5  17         25.56         25.62         5.08 o                         
  -4   6  17          6.79         12.27         3.54 o                         
  -3   6  17        195.61        195.00         7.18 o                         
  -2   6  17          1.88         10.36         4.15 o                         
  -1   6  17        326.25        315.49         7.63 o                         
   0   6  17          6.15          5.32         3.70 o                         
   1   6  17        162.80        169.17         6.49 o                         
   2   6  17         42.03         35.47         5.07 o                         
  -3   7  17         20.45         14.11         5.87 o                         
  -2   7  17         30.16         20.71         4.44 o                         
  -1   7  17        131.35        126.54         6.89 o                         
   0   7  17          1.67          5.70         5.46 o                         
   1   7  17        118.65        130.33        10.62 o                         
   0  -8  18        135.43        104.07        13.66 o                         
   1  -8  18         53.17         51.53         8.40 o                         
   2  -8  18         59.75         52.98         6.42 o                         
  -2  -7  18        165.74        163.40         9.92 o                         
  -1  -7  18         55.13         59.46         5.15 o                         
   0  -7  18        215.41        212.39         7.40 o                         
   1  -7  18          1.23          2.77         4.12 o                         
   2  -7  18         61.60         66.92         5.44 o                         
   3  -7  18         61.22         47.76         5.72 o                         
  -3  -6  18        125.15        127.77         6.91 o                         
  -2  -6  18         88.18         95.76         4.66 o                         
  -1  -6  18         24.24         26.16         3.22 o                         
   0  -6  18         37.96         51.14         3.21 o                         
   1  -6  18         17.68         16.61         3.18 o                         
   2  -6  18        227.25        223.42         6.34 o                         
   3  -6  18         38.48         39.59         4.35 o                         
   4  -6  18        141.20        136.32         8.24 o                         
  -4  -5  18          0.59          5.76         5.03 o                         
  -3  -5  18        177.45        182.17         6.79 o                         
  -2  -5  18         47.59         44.35         3.67 o                         
  -1  -5  18        185.30        182.69         4.88 o                         
   0  -5  18         93.47        100.04         3.75 o                         
   1  -5  18         11.19         12.06         2.13 o                         
   2  -5  18        319.52        320.22         4.70 o                         
   3  -5  18          8.05          8.29         2.82 o                         
   4  -5  18         73.42         82.95         5.52 o                         
   5  -5  18         13.23          7.28         7.02 o                         
  -4  -4  18          0.09          2.69         3.79 o                         
  -3  -4  18        391.63        380.03         7.17 o                         
  -2  -4  18         15.16         18.02         3.07 o                         
  -1  -4  18        410.53        403.22         5.42 o                         
   0  -4  18        302.39        305.10         4.67 o                         
   1  -4  18        257.99        247.39         4.63 o                         
   2  -4  18        289.50        287.62         4.75 o                         
   3  -4  18          7.40          6.21         2.39 o                         
   4  -4  18        264.80        270.39         6.96 o                         
   5  -4  18          4.22          2.66         6.50 o                         
  -5  -3  18        159.43        142.64        10.70 o                         
  -4  -3  18         27.14         27.98         4.01 o                         
  -3  -3  18        494.68        502.18         6.97 o                         
  -2  -3  18          2.15          3.52         2.26 o                         
  -1  -3  18        350.08        303.93         5.27 o                         
   0  -3  18        180.83        187.53         3.96 o                         
   1  -3  18        466.82        483.12         5.94 o                         
   2  -3  18        110.41        119.20         3.73 o                         
   3  -3  18        402.89        362.56         5.66 o                         
   4  -3  18        176.24        188.19         5.85 o                         
   5  -3  18         12.68         11.03         4.28 o                         
  -5  -2  18         82.91         92.72         6.63 o                         
  -4  -2  18        158.18        157.90         5.53 o                         
  -3  -2  18        298.53        311.15         4.87 o                         
  -2  -2  18         44.17         44.26         2.50 o                         
  -1  -2  18        834.33        860.19         8.18 o                         
   0  -2  18          7.60          8.18         1.50 o                         
   1  -2  18        314.81        298.76         4.99 o                         
   2  -2  18        404.30        433.04         5.63 o                         
   3  -2  18        234.93        238.24         4.74 o                         
   4  -2  18        370.95        368.32         6.90 o                         
   5  -2  18        115.86        110.90         5.86 o                         
  -5  -1  18         24.66         28.68         4.14 o                         
  -4  -1  18        271.85        282.53         5.93 o                         
  -3  -1  18        354.36        352.81         4.34 o                         
  -2  -1  18        295.75        294.76         4.32 o                         
  -1  -1  18        585.48        574.39         5.61 o                         
   0  -1  18        103.11        103.01         2.43 o                         
   1  -1  18       1114.64       1127.66         9.03 o                         
   2  -1  18        124.92        135.43         3.56 o                         
   3  -1  18        681.75        681.92         8.30 o                         
   4  -1  18        133.49        133.36         4.65 o                         
   5  -1  18        153.26        172.55         7.84 o                         
  -6   0  18         13.68         19.49         4.22 o                         
  -5   0  18          4.90          4.73         3.30 o                         
  -4   0  18        280.14        273.70         5.06 o                         
  -3   0  18        316.64        322.67         4.67 o                         
  -2   0  18       3256.99       3077.57        21.98 o                         
  -1   0  18       1569.75       1560.48        10.99 o                         
   0   0  18        210.70        224.90         3.56 o                         
   1   0  18       1345.69       1400.67        11.79 o                         
   2   0  18       2656.06       2753.87        20.85 o                         
   3   0  18       1095.85       1119.18         9.95 o                         
   4   0  18          7.14          2.64         3.33 o                         
   5   0  18         37.43         41.10         9.44 o                         
  -6   1  18         74.15         71.75         4.90 o                         
  -5   1  18          7.49          4.22         2.85 o                         
  -4   1  18        433.88        424.48         6.02 o                         
  -3   1  18         72.72         78.18         2.83 o                         
  -2   1  18        872.33        849.69         7.07 o                         
  -1   1  18          8.72          9.15         1.42 o                         
   0   1  18        398.76        390.38         4.52 o                         
   1   1  18        235.48        241.70         3.64 o                         
   2   1  18        221.45        226.11         4.60 o                         
   3   1  18        202.83        202.41         4.56 o                         
   4   1  18          6.51          8.24         3.75 o                         
   5   1  18        139.75        155.79        13.82 o                         
  -6   2  18        147.17        157.97        15.78 o                         
  -5   2  18        139.73        144.47         5.38 o                         
  -4   2  18        265.13        272.72         4.30 o                         
  -3   2  18          0.11          0.80         1.94 o                         
  -2   2  18       1274.58       1297.42         9.66 o                         
  -1   2  18         24.40         26.09         1.90 o                         
   0   2  18        959.60        973.20         8.44 o                         
   1   2  18        400.87        397.95         4.88 o                         
   2   2  18        151.74        164.97         4.15 o                         
   3   2  18        246.42        246.41         5.14 o                         
   4   2  18         17.24         15.62         4.11 o                         
  -5   3  18         93.28         96.99         4.53 o                         
  -4   3  18        414.08        404.87         6.20 o                         
  -3   3  18          3.63         20.52         2.03 o                         
  -2   3  18        204.14        198.80         3.55 o                         
  -1   3  18          0.04          1.97         1.76 o                         
   0   3  18        460.13        461.85         5.27 o                         
   1   3  18        168.37        149.63         3.82 o                         
   2   3  18        140.79        150.79         4.50 o                         
   3   3  18        296.56        293.26         5.89 o                         
   4   3  18         21.30         14.41         8.53 o                         
  -5   4  18        130.08        143.65         8.56 o                         
  -4   4  18         19.14         21.80         3.09 o                         
  -3   4  18         23.12         28.93         2.59 o                         
  -2   4  18        446.74        440.21         6.05 o                         
  -1   4  18         49.91         51.73         2.71 o                         
   0   4  18        444.08        442.44         5.59 o                         
   1   4  18          0.28         -0.56         2.31 o                         
   2   4  18        157.48        167.26         4.85 o                         
   3   4  18         71.82         68.28         4.60 o                         
  -5   5  18        152.25        156.36         7.09 o                         
  -4   5  18          1.07          5.86         3.00 o                         
  -3   5  18        282.28        274.90         6.09 o                         
  -2   5  18         87.13         81.37         4.14 o                         
  -1   5  18         90.26         92.19         3.64 o                         
   0   5  18        329.64        313.55         5.95 o                         
   1   5  18         10.71          8.26         3.19 o                         
   2   5  18        257.02        245.84         6.74 o                         
   3   5  18         22.89         27.94         7.46 o                         
  -4   6  18          9.98         13.66         3.97 o                         
  -3   6  18        184.02        169.70         5.87 o                         
  -2   6  18        149.08        148.07         5.48 o                         
  -1   6  18        260.86        258.50         7.03 o                         
   0   6  18        115.07        128.55         6.23 o                         
   1   6  18         32.02         32.14         4.51 o                         
   2   6  18        155.90        150.88         7.81 o                         
  -3   7  18        101.29         90.76        14.98 o                         
  -2   7  18          5.94         12.61         6.41 o                         
  -1   7  18        124.40        143.08         9.29 o                         
   0   7  18         13.58         28.75         7.05 o                         
   0  -8  19         66.64         55.96         8.18 o                         
   1  -8  19         71.48         67.16         9.04 o                         
  -2  -7  19        119.15        129.80         8.26 o                         
  -1  -7  19          7.57         21.35         4.22 o                         
   0  -7  19        110.24        113.66         5.47 o                         
   1  -7  19         40.33         45.33         5.10 o                         
   2  -7  19          5.03          9.94         5.07 o                         
   3  -7  19        115.80         99.92         8.43 o                         
  -3  -6  19          0.29         10.92         6.76 o                         
  -2  -6  19        155.03        163.38         6.87 o                         
  -1  -6  19         27.05         33.65         4.10 o                         
   0  -6  19        147.40        156.73         5.62 o                         
   1  -6  19        181.83        178.56         6.62 o                         
   2  -6  19        119.26        130.68         5.57 o                         
   3  -6  19        132.06        134.98         7.02 o                         
   4  -6  19          6.29          1.79        14.15 o                         
  -4  -5  19         60.44         70.81         7.64 o                         
  -3  -5  19         21.94         20.13         3.48 o                         
  -2  -5  19        217.71        218.22         5.96 o                         
  -1  -5  19          0.02          2.08         2.62 o                         
   0  -5  19        246.05        255.51         5.00 o                         
   1  -5  19         99.85         96.02         3.24 o                         
   2  -5  19        267.26        275.01         5.85 o                         
   3  -5  19          8.61          5.35         3.62 o                         
   4  -5  19         11.73         20.53         3.95 o                         
  -4  -4  19         79.37         83.02         5.17 o                         
  -3  -4  19        147.79        146.72         4.99 o                         
  -2  -4  19        170.23        179.29         5.34 o                         
  -1  -4  19         20.71         21.06         2.53 o                         
   0  -4  19        544.95        554.47         6.73 o                         
   1  -4  19          1.20          1.08         1.96 o                         
   2  -4  19        327.54        316.92         4.88 o                         
   3  -4  19        151.68        142.85         4.68 o                         
   4  -4  19        141.72        149.80         9.59 o                         
   5  -4  19         69.06         49.98         8.45 o                         
  -5  -3  19        216.23        235.86        12.12 o                         
  -4  -3  19         19.26         18.97         4.15 o                         
  -3  -3  19        350.34        341.23         6.92 o                         
  -2  -3  19        217.70        222.11         4.99 o                         
  -1  -3  19        279.18        285.54         4.81 o                         
   0  -3  19        664.40        674.34         6.93 o                         
   1  -3  19         27.12         30.69         1.84 o                         
   2  -3  19        532.27        522.84         6.44 o                         
   3  -3  19          5.03          9.47         2.35 o                         
   4  -3  19        171.67        179.34         5.96 o                         
   5  -3  19         95.55         87.29         7.73 o                         
  -5  -2  19        240.13        232.93         8.96 o                         
  -4  -2  19          0.25          3.65         3.24 o                         
  -3  -2  19        322.74        321.29         5.13 o                         
  -2  -2  19         36.24         36.27         2.38 o                         
  -1  -2  19        337.55        334.65         4.51 o                         
   0  -2  19        674.41        677.14         7.03 o                         
   1  -2  19         12.45         12.22         1.78 o                         
   2  -2  19       3115.14       3122.75        23.11 o                         
   3  -2  19          4.88          5.78         2.49 o                         
   4  -2  19        532.18        530.24         9.46 o                         
   5  -2  19         19.26         19.55        12.01 o                         
  -5  -1  19         80.89         84.00         5.65 o                         
  -4  -1  19          6.56         10.85         3.05 o                         
  -3  -1  19        646.36        629.27         6.35 o                         
  -2  -1  19         15.79         17.33         2.24 o                         
  -1  -1  19        871.99        869.99         7.62 o                         
   0  -1  19         87.69         97.99         2.45 o                         
   1  -1  19        448.29        469.32         6.42 o                         
   2  -1  19        493.36        497.85         5.92 o                         
   3  -1  19        181.35        178.54         4.45 o                         
   4  -1  19        175.27        170.13         7.18 o                         
   5  -1  19          3.85          7.13         5.67 o                         
  -5   0  19        105.59        112.04         5.77 o                         
  -4   0  19         98.68         99.03         3.65 o                         
  -3   0  19        773.95        759.89         7.86 o                         
  -2   0  19        583.20        612.49         6.79 o                         
  -1   0  19       1923.69       1920.89        13.79 o                         
   0   0  19         32.72         55.70         2.93 o                         
   1   0  19        635.08        665.86         7.54 o                         
   2   0  19         42.21         35.45         2.61 o                         
   3   0  19        378.32        382.53         4.91 o                         
   4   0  19         79.44         87.99         6.17 o                         
   5   0  19          1.52         12.19         8.05 o                         
  -6   1  19         35.89         36.72         4.49 o                         
  -5   1  19        143.61        138.79         5.43 o                         
  -4   1  19        227.65        227.27         4.79 o                         
  -3   1  19        938.22        931.09         8.76 o                         
  -2   1  19        506.96        502.81         5.15 o                         
  -1   1  19        276.88        275.36         4.59 o                         
   0   1  19          2.29          3.02         1.71 o                         
   1   1  19         40.28         47.72         2.57 o                         
   2   1  19         23.40         23.58         2.06 o                         
   3   1  19         85.15         87.91         3.53 o                         
   4   1  19        226.46        223.39         9.63 o                         
  -6   2  19        249.01        228.95         9.90 o                         
  -5   2  19          0.69         -2.82         2.82 o                         
  -4   2  19        208.89        214.44         4.26 o                         
  -3   2  19        242.39        249.69         4.56 o                         
  -2   2  19         63.05         72.85         2.47 o                         
  -1   2  19        601.57        600.63         6.19 o                         
   0   2  19        129.76        138.30         3.36 o                         
   1   2  19        218.59        220.92         3.91 o                         
   2   2  19          2.38          2.87         2.26 o                         
   3   2  19        255.12        255.10         5.82 o                         
   4   2  19         39.00         33.82         4.46 o                         
  -5   3  19          2.07          7.11         2.86 o                         
  -4   3  19        484.45        463.63         7.56 o                         
  -3   3  19        707.48        681.01        11.13 o                         
  -2   3  19        190.00        181.98         3.60 o                         
  -1   3  19        253.94        253.55         4.72 o                         
   0   3  19        125.17        125.65         3.32 o                         
   1   3  19       1513.67       1454.47        12.12 o                         
   2   3  19          5.26          1.48         2.57 o                         
   3   3  19        422.43        411.03         7.22 o                         
   4   3  19         22.03         19.39         7.10 o                         
  -5   4  19         25.20         26.56         4.59 o                         
  -4   4  19         78.03         79.71         4.35 o                         
  -3   4  19        128.83        133.10         4.48 o                         
  -2   4  19        343.61        337.62         5.30 o                         
  -1   4  19        200.67        196.58         3.14 o                         
   0   4  19        325.91        328.79         5.12 o                         
   1   4  19        228.37        229.76         5.66 o                         
   2   4  19         43.99         43.10         3.39 o                         
   3   4  19        224.31        216.69         6.54 o                         
  -5   5  19         36.15         42.06         4.89 o                         
  -4   5  19         67.09         70.62         4.25 o                         
  -3   5  19         59.32         57.01         5.21 o                         
  -2   5  19        178.99        184.06         5.14 o                         
  -1   5  19         11.11         12.75         2.86 o                         
   0   5  19        259.94        250.18         5.81 o                         
   1   5  19        106.42        102.64         4.89 o                         
   2   5  19        107.98         95.33         6.63 o                         
  -4   6  19        220.04        207.69        12.54 o                         
  -3   6  19         48.70         43.71         4.21 o                         
  -2   6  19        283.89        280.48         7.76 o                         
  -1   6  19         38.65         29.99         3.64 o                         
   0   6  19        284.97        306.94         7.08 o                         
   1   6  19         23.84         22.22         4.33 o                         
  -3   7  19         63.69         78.45         9.06 o                         
  -2   7  19         65.96         77.37         7.20 o                         
  -1   7  19         19.00         20.75         7.61 o                         
   0   7  19         69.50         88.79        11.11 o                         
   1  -8  20         28.47         28.44         7.61 o                         
  -2  -7  20         16.10         41.71         7.46 o                         
  -1  -7  20         71.63         81.15         9.11 o                         
   0  -7  20          6.41         13.03         4.35 o                         
   1  -7  20         66.09         70.51         5.60 o                         
   2  -7  20         22.63         17.18         4.70 o                         
   3  -7  20         83.58         63.06         6.98 o                         
  -3  -6  20         66.82        110.18        10.96 o                         
  -2  -6  20         77.53         82.54         5.10 o                         
  -1  -6  20        132.78        130.00         5.97 o                         
   0  -6  20         21.18         28.17         4.21 o                         
   1  -6  20        247.09        236.88         6.85 o                         
   2  -6  20          1.53          3.16         3.68 o                         
   3  -6  20         60.64         71.86         5.12 o                         
   4  -6  20         36.99         18.51         5.01 o                         
  -4  -5  20        141.61        159.67        10.91 o                         
  -3  -5  20         27.07         29.35         3.72 o                         
  -2  -5  20        187.48        189.25         5.51 o                         
  -1  -5  20        166.62        169.69         4.69 o                         
   0  -5  20        122.80        126.78         4.49 o                         
   1  -5  20        299.60        298.50         5.51 o                         
   2  -5  20         52.46         53.56         3.31 o                         
   3  -5  20        243.67        232.12         9.75 o                         
   4  -5  20         19.34         21.93         7.67 o                         
  -4  -4  20        184.92        184.41         6.26 o                         
  -3  -4  20          0.35          4.80         3.10 o                         
  -2  -4  20        227.72        231.13         5.22 o                         
  -1  -4  20        160.22        161.85         4.31 o                         
   0  -4  20        280.85        277.05         5.39 o                         
   1  -4  20        202.16        196.95         4.59 o                         
   2  -4  20         42.44         46.26         2.96 o                         
   3  -4  20        364.31        352.98         6.68 o                         
   4  -4  20          3.38          4.72         3.21 o                         
  -5  -3  20         85.95        105.72         8.24 o                         
  -4  -3  20        121.12        118.06         5.82 o                         
  -3  -3  20         23.14         25.72         3.07 o                         
  -2  -3  20        413.34        409.84         5.94 o                         
  -1  -3  20          3.19          6.10         2.26 o                         
   0  -3  20        663.63        661.68         7.36 o                         
   1  -3  20         88.14         86.85         1.97 o                         
   2  -3  20        753.19        721.52        17.50 o                         
   3  -3  20        190.64        183.81         5.07 o                         
   4  -3  20         32.18         36.16         3.55 o                         
   5  -3  20        142.65        133.25         6.97 o                         
  -5  -2  20        173.23        174.49         7.84 o                         
  -4  -2  20        113.53        124.12         6.11 o                         
  -3  -2  20         44.39         42.06         2.90 o                         
  -2  -2  20       2222.92       2271.12        15.75 o                         
  -1  -2  20          3.91          9.21         1.92 o                         
   0  -2  20       1189.07       1172.17         9.24 o                         
   1  -2  20        118.07        124.48         3.33 o                         
   2  -2  20         66.05         69.27         2.74 o                         
   3  -2  20        235.29        216.37         4.80 o                         
   4  -2  20        268.72        285.50         7.01 o                         
   5  -2  20          2.50         -2.51         7.19 o                         
  -5  -1  20         75.95         76.14         5.31 o                         
  -4  -1  20        148.65        136.45         4.75 o                         
  -3  -1  20        247.15        241.47         4.56 o                         
  -2  -1  20        270.81        279.56         4.49 o                         
  -1  -1  20        371.47        377.38         5.10 o                         
   0  -1  20        396.79        393.04         4.49 o                         
   1  -1  20         30.15         42.29         2.52 o                         
   2  -1  20        421.78        418.26         5.75 o                         
   3  -1  20         12.15         12.96         2.83 o                         
   4  -1  20         44.06         44.71         5.00 o                         
   5  -1  20         95.64        105.49         9.41 o                         
  -5   0  20        248.24        250.96         6.84 o                         
  -4   0  20          0.78          0.68         2.50 o                         
  -3   0  20        396.04        390.47         5.68 o                         
  -2   0  20        565.72        568.90         6.14 o                         
  -1   0  20        634.88        643.34         7.22 o                         
   0   0  20        486.59        524.60         6.30 o                         
   1   0  20         12.45         15.21         2.38 o                         
   2   0  20        177.52        174.96         4.37 o                         
   3   0  20          0.79         -2.60         2.60 o                         
   4   0  20        132.71        145.37         6.15 o                         
   5   0  20          1.15         11.59         8.29 o                         
  -5   1  20        289.25        288.18         7.11 o                         
  -4   1  20         15.24         14.09         2.94 o                         
  -3   1  20          9.73         15.04         2.57 o                         
  -2   1  20         56.15         55.51         2.32 o                         
  -1   1  20        228.22        231.74         3.41 o                         
   0   1  20        431.10        431.22         4.93 o                         
   1   1  20       2570.77       2464.34        33.35 o                         
   2   1  20        428.74        414.50         5.42 o                         
   3   1  20          9.02          3.63         2.33 o                         
   4   1  20        379.14        371.56        14.21 o                         
  -5   2  20         93.08         98.92         5.75 o                         
  -4   2  20         42.16         46.50         3.04 o                         
  -3   2  20        183.08        176.88         4.00 o                         
  -2   2  20        193.08        192.02         3.46 o                         
  -1   2  20        740.02        745.86         6.70 o                         
   0   2  20        164.07        146.59         3.56 o                         
   1   2  20        329.48        332.65         4.73 o                         
   2   2  20        129.14        125.37         3.83 o                         
   3   2  20         36.69         37.05         3.23 o                         
   4   2  20        144.99        131.55         9.38 o                         
  -5   3  20         48.00         52.66         4.41 o                         
  -4   3  20        215.13        221.83         5.79 o                         
  -3   3  20        155.67        167.69         4.63 o                         
  -2   3  20         19.51         18.03         2.19 o                         
  -1   3  20        468.02        475.60         6.41 o                         
   0   3  20         21.25         18.96         2.52 o                         
   1   3  20        656.59        640.69         7.72 o                         
   2   3  20         90.22         88.30         3.73 o                         
   3   3  20        168.85        165.23         5.89 o                         
   4   3  20        148.13        161.23        12.35 o                         
  -5   4  20         19.18         30.05         5.31 o                         
  -4   4  20        202.52        217.12         6.22 o                         
  -3   4  20        452.40        449.87         7.64 o                         
  -2   4  20         89.74         88.56         3.42 o                         
  -1   4  20        695.03        683.60         6.77 o                         
   0   4  20          5.51         11.93         2.37 o                         
   1   4  20        353.47        366.56         6.16 o                         
   2   4  20         16.92         21.89         3.54 o                         
   3   4  20        161.51        154.59         7.91 o                         
  -4   5  20        131.83        137.52         6.02 o                         
  -3   5  20         51.54         48.02         3.98 o                         
  -2   5  20        101.79        109.06         4.87 o                         
  -1   5  20        189.82        179.23         5.09 o                         
   0   5  20         41.83         45.10         3.91 o                         
   1   5  20        216.01        209.06         9.07 o                         
   2   5  20          0.01         -0.81         3.81 o                         
  -4   6  20        104.19        113.52         8.51 o                         
  -3   6  20          3.18          2.93         3.50 o                         
  -2   6  20        199.00        185.18         8.00 o                         
  -1   6  20         34.61         38.72         5.18 o                         
   0   6  20         63.55         53.26         4.50 o                         
   1   6  20        165.71        176.55         7.06 o                         
  -2   7  20         76.62         92.76         8.80 o                         
  -1   7  20        118.14        155.53        12.26 o                         
  -1  -7  21        186.27        188.06         8.96 o                         
   0  -7  21         56.04         58.81         5.54 o                         
   1  -7  21         23.84         25.01         4.85 o                         
   2  -7  21         95.56         83.98         7.98 o                         
   3  -7  21          9.79         -6.11         6.11 o                         
  -3  -6  21        131.28         79.59        12.93 o                         
  -2  -6  21          1.17         13.79         4.04 o                         
  -1  -6  21        126.17        131.64         5.92 o                         
   0  -6  21         41.42         50.97         4.48 o                         
   1  -6  21        117.20        114.69         7.48 o                         
   2  -6  21         81.49         77.89         4.68 o                         
   3  -6  21          4.22          4.36         4.38 o                         
  -3  -5  21        124.47        118.25         5.70 o                         
  -2  -5  21         33.08         33.87         3.43 o                         
  -1  -5  21        269.27        282.18         5.49 o                         
   0  -5  21          0.86          2.47         2.34 o                         
   1  -5  21        262.90        258.28         4.97 o                         
   2  -5  21         25.66         26.04         3.04 o                         
   3  -5  21        132.14        140.12         6.60 o                         
   4  -5  21         82.25         60.24         9.39 o                         
  -4  -4  21        127.93        122.49         6.22 o                         
  -3  -4  21        124.18        122.94         4.59 o                         
  -2  -4  21        159.76        150.85         4.51 o                         
  -1  -4  21        458.89        460.29         6.25 o                         
   0  -4  21          2.47          7.87         2.26 o                         
   1  -4  21        319.40        305.49         5.14 o                         
   2  -4  21        724.88        672.20         8.24 o                         
   3  -4  21        234.55        235.48         7.42 o                         
   4  -4  21         62.37         52.46         4.77 o                         
  -5  -3  21          1.02         -3.07         8.32 o                         
  -4  -3  21        117.58        117.20         5.32 o                         
  -3  -3  21        120.24        127.25         4.39 o                         
  -2  -3  21        368.04        363.73         5.58 o                         
  -1  -3  21        185.43        183.90         4.33 o                         
   0  -3  21        200.37        215.61         4.33 o                         
   1  -3  21        213.66        204.75         4.24 o                         
   2  -3  21          9.49          9.42         2.51 o                         
   3  -3  21        216.64        215.49         5.43 o                         
   4  -3  21         14.99         16.32         3.53 o                         
  -5  -2  21         15.57         21.90         5.47 o                         
  -4  -2  21        228.08        222.98         6.45 o                         
  -3  -2  21         56.67         63.69         3.07 o                         
  -2  -2  21        205.26        200.63         4.17 o                         
  -1  -2  21        344.41        361.00         5.05 o                         
   0  -2  21        614.80        609.64         7.68 o                         
   1  -2  21        284.46        291.04         4.47 o                         
   2  -2  21        130.65        144.89         3.50 o                         
   3  -2  21        358.09        346.87         6.91 o                         
   4  -2  21         18.18         21.69         3.89 o                         
   5  -2  21         12.01         17.41         5.95 o                         
  -5  -1  21         12.33         14.17         4.36 o                         
  -4  -1  21        437.36        418.83         7.11 o                         
  -3  -1  21         25.68         32.56         2.41 o                         
  -2  -1  21        720.03        725.98         7.73 o                         
  -1  -1  21          7.18          8.05         1.98 o                         
   0  -1  21        231.04        228.80         4.00 o                         
   1  -1  21         47.70         57.33         2.71 o                         
   2  -1  21        159.42        164.74         4.17 o                         
   3  -1  21        209.13        202.26         4.96 o                         
   4  -1  21         25.12         19.27         4.60 o                         
   5  -1  21        867.31        992.59        21.99 o                         
  -5   0  21        126.94        118.79         6.34 o                         
  -4   0  21         94.27        103.18         3.95 o                         
  -3   0  21          1.05          4.80         2.25 o                         
  -2   0  21        284.77        290.57         4.65 o                         
  -1   0  21         13.97         18.28         1.81 o                         
   0   0  21        648.71        672.41         6.95 o                         
   1   0  21          1.86          3.38         2.14 o                         
   2   0  21        205.17        202.12         4.82 o                         
   3   0  21        158.60        155.32         4.50 o                         
   4   0  21         32.07         26.22         4.25 o                         
  -5   1  21        199.05        204.53         6.47 o                         
  -4   1  21         70.14         76.63         3.40 o                         
  -3   1  21       2195.48       2124.98        16.37 o                         
  -2   1  21         53.77         57.39         2.32 o                         
  -1   1  21          2.30          2.66         1.60 o                         
   0   1  21        778.65        771.53         7.06 o                         
   1   1  21        537.90        525.33         6.07 o                         
   2   1  21        586.90        586.71         6.67 o                         
   3   1  21        191.37        183.42         5.63 o                         
   4   1  21        181.93        169.00        11.93 o                         
  -5   2  21        148.57        149.77         7.32 o                         
  -4   2  21         17.34         25.29         2.86 o                         
  -3   2  21         37.05         37.42         2.49 o                         
  -2   2  21        745.57        751.20         6.79 o                         
  -1   2  21        209.23        204.59         3.69 o                         
   0   2  21        929.30        859.88        13.25 o                         
   1   2  21         16.89         14.61         2.11 o                         
   2   2  21        335.88        331.42         6.75 o                         
   3   2  21         36.81         31.42         3.23 o                         
   4   2  21         88.30         89.60         9.25 o                         
  -5   3  21        104.51        112.08         5.34 o                         
  -4   3  21          1.65          4.71         3.24 o                         
  -3   3  21        403.24        413.04         6.83 o                         
  -2   3  21         58.18         58.15         2.72 o                         
  -1   3  21        207.37        205.63         5.52 o                         
   0   3  21        340.65        312.59         4.75 o                         
   1   3  21         49.43         52.02         3.17 o                         
   2   3  21        289.47        285.59         5.60 o                         
   3   3  21          0.34          1.59         3.45 o                         
  -5   4  21        106.99        111.44         6.05 o                         
  -4   4  21        108.74        105.94         4.94 o                         
  -3   4  21        486.70        501.02         9.33 o                         
  -2   4  21          4.39          4.13         2.73 o                         
  -1   4  21        587.39        575.88         7.40 o                         
   0   4  21         10.26         21.31         2.61 o                         
   1   4  21        128.36        138.28         4.54 o                         
   2   4  21        183.60        191.91         5.45 o                         
   3   4  21         23.47         27.70         8.83 o                         
  -4   5  21         38.73         37.83         4.25 o                         
  -3   5  21        227.53        225.28         6.73 o                         
  -2   5  21          4.73          3.00         3.32 o                         
  -1   5  21        245.94        238.87         8.23 o                         
   0   5  21         23.83         19.10         3.42 o                         
   1   5  21        119.62        116.71         5.87 o                         
   2   5  21         99.19         99.29         9.63 o                         
  -3   6  21         75.11         71.41         7.10 o                         
  -2   6  21         38.32         29.38         4.28 o                         
  -1   6  21        151.56        156.52         6.24 o                         
   0   6  21          9.98         15.30         6.92 o                         
   1   6  21        185.95        205.70        10.22 o                         
  -1  -7  22          0.37         15.67         8.49 o                         
   0  -7  22        143.80        151.21         8.89 o                         
   1  -7  22          1.34         -1.72         5.57 o                         
   2  -7  22        106.77        114.49        15.13 o                         
  -2  -6  22         50.19         60.18         5.12 o                         
  -1  -6  22         13.84         21.03         4.03 o                         
   0  -6  22        181.23        189.49         6.33 o                         
   1  -6  22          3.17          1.91         4.35 o                         
   2  -6  22        160.83        156.09         7.71 o                         
   3  -6  22         23.97         15.91         6.19 o                         
  -3  -5  22        103.00         96.71         5.79 o                         
  -2  -5  22         18.91         18.54         3.24 o                         
  -1  -5  22        186.40        198.43         5.57 o                         
   0  -5  22        127.72        132.58         4.60 o                         
   1  -5  22         78.22         87.16         4.25 o                         
   2  -5  22        311.58        291.15         7.41 o                         
   3  -5  22          9.01         12.62         6.23 o                         
   4  -5  22         69.61         50.66         7.77 o                         
  -4  -4  22         12.95         15.56         5.13 o                         
  -3  -4  22        181.79        192.81         6.37 o                         
  -2  -4  22        286.61        286.98         5.65 o                         
  -1  -4  22        339.18        347.33         5.92 o                         
   0  -4  22        175.97        176.79         4.30 o                         
   1  -4  22        168.96        175.41         4.31 o                         
   2  -4  22          4.11          5.10         2.75 o                         
   3  -4  22         38.50         40.93         3.86 o                         
   4  -4  22        144.63        128.08         8.21 o                         
  -4  -3  22         18.46         18.51         3.82 o                         
  -3  -3  22        330.61        315.43         5.87 o                         
  -2  -3  22         51.35         53.62         3.27 o                         
  -1  -3  22        397.27        405.10         5.93 o                         
   0  -3  22          3.65          3.81         1.94 o                         
   1  -3  22        156.55        156.74         3.64 o                         
   2  -3  22        102.31        104.35         3.82 o                         
   3  -3  22         49.72         50.47         3.56 o                         
   4  -3  22         82.42         94.58         5.41 o                         
  -5  -2  22         35.45         38.61         6.57 o                         
  -4  -2  22        134.25        129.17         5.32 o                         
  -3  -2  22        210.34        221.62         5.30 o                         
  -2  -2  22          4.83          4.91         2.29 o                         
  -1  -2  22        521.07        522.46         6.18 o                         
   0  -2  22         11.96         12.48         2.01 o                         
   1  -2  22        123.56        130.66         3.42 o                         
   2  -2  22          0.99         -0.49         1.85 o                         
   3  -2  22        173.92        181.79         5.53 o                         
   4  -2  22         38.87         32.03         4.29 o                         
  -5  -1  22         17.43         18.96         4.36 o                         
  -4  -1  22        417.56        406.66         9.12 o                         
  -3  -1  22        305.10        272.17         5.37 o                         
  -2  -1  22        544.45        544.48         6.37 o                         
  -1  -1  22         93.78         85.06         3.61 o                         
   0  -1  22          3.47          4.90         1.76 o                         
   1  -1  22       3934.96       4047.83        27.84 o                         
   2  -1  22         17.75         17.27         2.43 o                         
   3  -1  22        242.58        236.68         6.19 o                         
   4  -1  22        224.55        218.52         7.64 o                         
  -5   0  22          0.51          7.62         3.41 o                         
  -4   0  22        188.67        185.68         5.53 o                         
  -3   0  22        115.45        119.70         3.99 o                         
  -2   0  22         47.26         50.54         2.88 o                         
  -1   0  22        718.70        743.55         6.72 o                         
   0   0  22        152.94        195.72         3.98 o                         
   1   0  22        436.34        437.00         5.98 o                         
   2   0  22         29.26         28.91         2.93 o                         
   3   0  22        264.49        258.11         6.21 o                         
   4   0  22          6.10          2.27         4.46 o                         
  -5   1  22         22.52         14.46         3.75 o                         
  -4   1  22        258.58        250.26         5.97 o                         
  -3   1  22         41.11         45.74         2.81 o                         
  -2   1  22        193.14        197.62         3.73 o                         
  -1   1  22        185.02        195.61         3.51 o                         
   0   1  22        388.40        400.49         5.05 o                         
   1   1  22        747.43        734.12         7.44 o                         
   2   1  22        192.52        195.32         4.73 o                         
   3   1  22        311.18        301.62         8.37 o                         
   4   1  22          0.20         -1.08         6.89 o                         
  -5   2  22         40.98         35.53         4.92 o                         
  -4   2  22        802.72        796.62        12.91 o                         
  -3   2  22         28.06         24.57         2.50 o                         
  -2   2  22        950.53        962.49         8.79 o                         
  -1   2  22         11.01         15.94         2.08 o                         
   0   2  22        188.41        231.67         4.56 o                         
   1   2  22         73.10         81.72         3.63 o                         
   2   2  22        196.52        199.98         4.65 o                         
   3   2  22        179.81        180.65         6.16 o                         
   4   2  22         86.38        119.06        13.14 o                         
  -5   3  22         54.74         45.45         6.39 o                         
  -4   3  22        164.87        168.17         5.72 o                         
  -3   3  22         97.98        103.10         4.08 o                         
  -2   3  22        262.21        259.07         4.91 o                         
  -1   3  22          0.10         -0.12         1.95 o                         
   0   3  22        333.14        330.83         5.63 o                         
   1   3  22         79.94         79.17         3.53 o                         
   2   3  22        240.00        237.04         6.16 o                         
   3   3  22         90.06         85.49         7.61 o                         
  -5   4  22        102.89        104.16         6.81 o                         
  -4   4  22         23.19         21.77         3.56 o                         
  -3   4  22        195.71        203.83         6.78 o                         
  -2   4  22        124.74        120.44         4.42 o                         
  -1   4  22        111.96        108.00         4.48 o                         
   0   4  22        152.19        160.41         4.93 o                         
   1   4  22          2.71         -2.69         2.88 o                         
   2   4  22        264.52        274.77         7.42 o                         
   3   4  22          6.63          2.15         7.27 o                         
  -4   5  22          2.27          7.09         5.64 o                         
  -3   5  22        166.61        167.82         7.14 o                         
  -2   5  22         37.27         31.84         4.02 o                         
  -1   5  22          6.41          1.25         3.29 o                         
   0   5  22        190.12        172.71         6.16 o                         
   1   5  22         11.14          2.67         3.84 o                         
   2   5  22        205.11        208.51        16.58 o                         
  -3   6  22        105.74         99.82         6.20 o                         
  -2   6  22          5.45          0.64         5.28 o                         
  -1   6  22         20.80         17.64         6.42 o                         
   0   6  22        130.92        136.72         8.47 o                         
  -1  -7  23         11.31         22.73        10.91 o                         
   0  -7  23         74.27         79.90         8.59 o                         
   1  -7  23         39.93         33.20        11.88 o                         
   2  -7  23         35.56         49.60        10.75 o                         
  -2  -6  23        154.48        145.14         8.92 o                         
  -1  -6  23         22.39         29.75         4.47 o                         
   0  -6  23        166.02        168.04         7.08 o                         
   1  -6  23         35.63         32.55         4.37 o                         
   2  -6  23          7.76         -3.92         4.29 o                         
   3  -6  23         79.32         71.11         6.55 o                         
  -3  -5  23          8.87          7.45         4.17 o                         
  -2  -5  23        189.15        190.55         6.66 o                         
  -1  -5  23         21.33         27.48         3.48 o                         
   0  -5  23        203.86        194.81         5.29 o                         
   1  -5  23          1.02          3.22         2.96 o                         
   2  -5  23        111.73        109.27         5.54 o                         
   3  -5  23         24.43         14.20         5.02 o                         
   4  -5  23          7.78          1.27         7.12 o                         
  -4  -4  23         22.48         28.99         6.08 o                         
  -3  -4  23         63.34         64.41         4.61 o                         
  -2  -4  23        140.63        152.95         4.64 o                         
  -1  -4  23         54.40         60.00         3.30 o                         
   0  -4  23        373.08        377.97         6.19 o                         
   1  -4  23         15.30         15.55         2.44 o                         
   2  -4  23        151.15        154.23         5.00 o                         
   3  -4  23         13.62         12.16         3.44 o                         
   4  -4  23         90.75         92.80         7.81 o                         
  -4  -3  23         23.31         29.02         4.06 o                         
  -3  -3  23        114.85        119.59         4.57 o                         
  -2  -3  23         47.47         57.43         3.16 o                         
  -1  -3  23        234.43        229.67         4.64 o                         
   0  -3  23        145.42        143.68         3.66 o                         
   1  -3  23        366.55        366.23         7.88 o                         
   2  -3  23        356.79        358.66         5.93 o                         
   3  -3  23         14.73         12.50         3.87 o                         
   4  -3  23         61.04         60.19         5.80 o                         
  -5  -2  23        112.94        102.81         7.23 o                         
  -4  -2  23          6.85          4.46         4.15 o                         
  -3  -2  23         84.74         88.51         4.04 o                         
  -2  -2  23         73.24         77.34         3.24 o                         
  -1  -2  23        194.50        191.46         4.17 o                         
   0  -2  23        316.83        310.08         5.67 o                         
   1  -2  23        241.23        247.31         4.41 o                         
   2  -2  23        169.39        167.92         3.98 o                         
   3  -2  23          7.07          7.87         3.22 o                         
   4  -2  23         93.81         85.81         5.47 o                         
  -5  -1  23         88.99         93.62         6.25 o                         
  -4  -1  23        109.28        102.08         4.46 o                         
  -3  -1  23       1115.11       1098.96        10.80 o                         
  -2  -1  23         76.00         82.79         3.24 o                         
  -1  -1  23        127.89        124.31         3.56 o                         
   0  -1  23        383.09        390.12         5.32 o                         
   1  -1  23         89.62        101.10         3.55 o                         
   2  -1  23        360.55        355.01         5.89 o                         
   3  -1  23         66.49         66.07         4.65 o                         
   4  -1  23        288.11        283.74        11.51 o                         
  -5   0  23         74.15         87.41         5.92 o                         
  -4   0  23        125.71        119.80         5.38 o                         
  -3   0  23        269.87        274.67         5.40 o                         
  -2   0  23         37.62         44.91         2.75 o                         
  -1   0  23       1248.65       1263.29        10.36 o                         
   0   0  23        175.47        189.22         4.10 o                         
   1   0  23        463.07        469.34         6.47 o                         
   2   0  23         57.11         55.05         3.26 o                         
   3   0  23        115.58        121.29         5.40 o                         
   4   0  23          4.52         -2.08         6.55 o                         
  -5   1  23         26.22         26.58         4.59 o                         
  -4   1  23        203.94        205.34         6.24 o                         
  -3   1  23        315.49        313.16         5.18 o                         
  -2   1  23         95.41         99.18         3.46 o                         
  -1   1  23        417.68        432.93         7.15 o                         
   0   1  23         11.82          6.37         2.10 o                         
   1   1  23        417.67        404.93         6.18 o                         
   2   1  23         13.98         13.17         2.94 o                         
   3   1  23        183.29        183.98         5.90 o                         
   4   1  23         31.55         42.73         9.06 o                         
  -5   2  23          5.34          0.13         5.38 o                         
  -4   2  23          5.89         10.50         3.12 o                         
  -3   2  23        209.55        212.02         5.46 o                         
  -2   2  23        539.20        552.12         6.02 o                         
  -1   2  23        247.41        250.20         4.24 o                         
   0   2  23        578.27        511.43         6.56 o                         
   1   2  23        169.70        174.25         4.65 o                         
   2   2  23          1.54          2.50         2.52 o                         
   3   2  23        178.48        181.68         8.05 o                         
  -5   3  23          1.60         -4.40         4.40 o                         
  -4   3  23        252.79        255.89         7.12 o                         
  -3   3  23         16.69         15.00         3.16 o                         
  -2   3  23        271.92        262.68         5.42 o                         
  -1   3  23        144.89        152.10         4.02 o                         
   0   3  23        135.25        140.50         4.49 o                         
   1   3  23        285.07        287.89         5.61 o                         
   2   3  23         28.73         23.44         3.34 o                         
   3   3  23        142.10        137.43         9.59 o                         
  -4   4  23         83.04         79.56         4.93 o                         
  -3   4  23          2.11          1.74         3.39 o                         
  -2   4  23        186.79        171.78         5.14 o                         
  -1   4  23         33.61         42.28         3.71 o                         
   0   4  23        100.69        106.41         4.54 o                         
   1   4  23        141.39        146.11         4.98 o                         
   2   4  23        108.35        116.46         4.78 o                         
  -4   5  23         50.27         57.83         5.83 o                         
  -3   5  23         20.14         20.77         4.09 o                         
  -2   5  23        110.59        114.03         5.86 o                         
  -1   5  23         46.49         64.17         6.32 o                         
   0   5  23        236.82        229.92         6.91 o                         
   1   5  23         15.39         14.42         4.14 o                         
  -3   6  23         33.12         38.69         5.96 o                         
  -2   6  23         78.66         81.57         6.84 o                         
  -1   6  23          3.37          9.13         8.40 o                         
   0   6  23        181.85        182.08        13.47 o                         
   0  -7  24          4.01         -2.82         8.62 o                         
   1  -7  24         61.17         61.43         8.09 o                         
  -2  -6  24         13.91         19.47         6.07 o                         
  -1  -6  24        103.00         98.03         6.28 o                         
   0  -6  24         37.39         45.27         4.67 o                         
   1  -6  24         88.89         95.05         5.66 o                         
   2  -6  24         46.07         44.14         6.53 o                         
   3  -6  24         79.16         61.92         8.50 o                         
  -3  -5  24         20.72         20.66         5.44 o                         
  -2  -5  24        240.92        229.65         7.20 o                         
  -1  -5  24         24.53         20.10         3.26 o                         
   0  -5  24         78.03         77.48         4.23 o                         
   1  -5  24         36.77         37.39         4.00 o                         
   2  -5  24          2.56          2.43         4.18 o                         
   3  -5  24         77.77         66.33         5.88 o                         
  -4  -4  24         90.21        100.17        10.54 o                         
  -3  -4  24          0.37          1.22         4.49 o                         
  -2  -4  24         91.64        103.06         4.35 o                         
  -1  -4  24         27.52         27.72         3.01 o                         
   0  -4  24        193.50        191.62         4.69 o                         
   1  -4  24          4.63          5.77         2.56 o                         
   2  -4  24         91.04         89.17         4.80 o                         
   3  -4  24        101.82        107.03         5.11 o                         
   4  -4  24         10.44         12.50         6.47 o                         
  -4  -3  24        145.94        149.48         6.34 o                         
  -3  -3  24        749.05        704.11         9.60 o                         
  -2  -3  24        242.46        249.07         5.14 o                         
  -1  -3  24         18.29         22.48         2.57 o                         
   0  -3  24        114.89        123.53         3.42 o                         
   1  -3  24       1448.82       1441.54        18.74 o                         
   2  -3  24        227.79        235.93         6.17 o                         
   3  -3  24        151.47        151.26         5.86 o                         
   4  -3  24          2.08         -5.41         7.46 o                         
  -4  -2  24         70.17         78.01         4.83 o                         
  -3  -2  24          7.36         12.48         3.15 o                         
  -2  -2  24        252.62        244.91         5.13 o                         
  -1  -2  24          4.14          6.06         2.36 o                         
   0  -2  24        666.18        670.67         7.10 o                         
   1  -2  24          0.26         -1.42         2.10 o                         
   2  -2  24        277.61        286.04         5.77 o                         
   3  -2  24         56.85         46.48         4.30 o                         
   4  -2  24         57.30         52.21        10.89 o                         
  -5  -1  24         84.52         85.73         6.04 o                         
  -4  -1  24         17.19         20.33         3.62 o                         
  -3  -1  24        367.46        359.66         6.14 o                         
  -2  -1  24         71.52         73.45         3.38 o                         
  -1  -1  24         18.27         20.98         2.35 o                         
   0  -1  24        787.84        795.82         7.66 o                         
   1  -1  24         28.94         29.45         2.69 o                         
   2  -1  24        495.38        501.35         7.27 o                         
   3  -1  24          6.73          2.62         3.26 o                         
   4  -1  24         52.25         38.15         7.30 o                         
  -5   0  24        132.21        143.29         6.59 o                         
  -4   0  24        469.71        440.72         8.29 o                         
  -3   0  24        205.34        212.88         5.24 o                         
  -2   0  24        330.31        339.34         7.51 o                         
  -1   0  24        849.50        858.43         8.51 o                         
   0   0  24        141.16        143.67         4.13 o                         
   1   0  24        176.63        172.62         4.30 o                         
   2   0  24        211.40        208.51         4.99 o                         
   3   0  24          0.54         -3.34         3.34 o                         
   4   0  24        495.39        583.60        21.83 o                         
  -5   1  24        100.51         99.00         6.67 o                         
  -4   1  24          2.02         -1.24         2.96 o                         
  -3   1  24        483.75        461.70         7.04 o                         
  -2   1  24          4.22          5.00         2.08 o                         
  -1   1  24        299.92        302.33         4.74 o                         
   0   1  24        153.78        151.15         4.08 o                         
   1   1  24         68.27         70.79         3.53 o                         
   2   1  24        301.25        283.03         6.45 o                         
   3   1  24         17.19         16.05         3.87 o                         
   4   1  24        166.83        186.84        14.86 o                         
  -5   2  24         77.68         71.66         6.31 o                         
  -4   2  24         74.62         72.69         5.28 o                         
  -3   2  24        282.85        273.55         5.49 o                         
  -2   2  24         62.38         71.73         2.80 o                         
  -1   2  24        287.13        290.08         5.08 o                         
   0   2  24          1.76          5.54         2.44 o                         
   1   2  24         79.69         89.60         3.83 o                         
   2   2  24        140.51        138.21         4.48 o                         
   3   2  24         56.65         50.89         6.29 o                         
  -5   3  24          2.26         -1.80         4.36 o                         
  -4   3  24        103.37        108.56         5.05 o                         
  -3   3  24        144.57        159.97         5.86 o                         
  -2   3  24         64.71         63.49         3.53 o                         
  -1   3  24        172.67        141.52         4.21 o                         
   0   3  24          2.83          3.80         2.70 o                         
   1   3  24        275.12        269.07         5.44 o                         
   2   3  24         48.83         49.04         4.01 o                         
   3   3  24        291.61        331.01        17.03 o                         
  -4   4  24         97.46         79.76         6.34 o                         
  -3   4  24         76.98         82.21         6.51 o                         
  -2   4  24         82.98         72.82         4.72 o                         
  -1   4  24        134.86        131.82         5.20 o                         
   0   4  24          0.35         -0.30         3.32 o                         
   1   4  24        224.22        219.59        10.05 o                         
   2   4  24          0.70         -4.57         4.57 o                         
  -3   5  24         19.56         19.35         5.38 o                         
  -2   5  24         90.67         94.52         7.00 o                         
  -1   5  24        134.46        134.37         6.55 o                         
   0   5  24         87.69         81.19         5.34 o                         
   1   5  24         53.97         47.90         7.64 o                         
  -2   6  24        333.20        373.18        11.75 o                         
  -1   6  24         36.71         38.09         6.63 o                         
  -2  -6  25          0.02         12.05         7.85 o                         
  -1  -6  25        110.19        112.72         8.05 o                         
   0  -6  25          6.57         14.18         6.43 o                         
   1  -6  25         68.85         74.06         9.66 o                         
   2  -6  25          5.65         -6.73         6.73 o                         
  -3  -5  25         20.92         31.78         5.96 o                         
  -2  -5  25         90.01         91.10         4.84 o                         
  -1  -5  25         96.11         97.60         4.22 o                         
   0  -5  25          0.72          1.52         2.99 o                         
   1  -5  25        512.52        510.84         9.68 o                         
   2  -5  25        100.97        101.47         5.76 o                         
   3  -5  25         55.42         41.30         6.30 o                         
  -3  -4  25         24.18         31.29         5.05 o                         
  -2  -4  25         14.33         15.64         3.83 o                         
  -1  -4  25        178.51        169.30         4.75 o                         
   0  -4  25          0.32          1.66         2.45 o                         
   1  -4  25        280.01        277.96         6.02 o                         
   2  -4  25          0.25         -3.73         3.76 o                         
   3  -4  25        115.89        121.44         6.82 o                         
  -4  -3  25        163.48        174.17         8.10 o                         
  -3  -3  25         71.10         90.62         4.65 o                         
  -2  -3  25        198.31        209.27         5.14 o                         
  -1  -3  25         42.52         40.11         2.85 o                         
   0  -3  25          1.46          2.32         2.03 o                         
   1  -3  25        389.91        386.01         5.43 o                         
   2  -3  25          8.50         13.48         3.30 o                         
   3  -3  25        202.80        204.90         6.75 o                         
   4  -3  25         24.60          9.09         5.79 o                         
  -4  -2  25        298.73        317.19         9.36 o                         
  -3  -2  25         33.21         28.98         3.98 o                         
  -2  -2  25        258.28        248.88         5.41 o                         
  -1  -2  25        285.40        291.64         5.17 o                         
   0  -2  25        106.84        118.23         3.60 o                         
   1  -2  25         82.08         83.30         4.49 o                         
   2  -2  25         99.32        104.50         4.63 o                         
   3  -2  25        143.98        147.91         6.07 o                         
   4  -2  25        223.69        236.27        16.60 o                         
  -4  -1  25        229.71        215.32         7.25 o                         
  -3  -1  25          0.30          2.94         3.01 o                         
  -2  -1  25        304.66        286.43         5.59 o                         
  -1  -1  25         30.62         32.68         2.50 o                         
   0  -1  25        152.86        169.04         4.16 o                         
   1  -1  25        172.67        171.02         4.44 o                         
   2  -1  25        163.81        163.61         4.97 o                         
   3  -1  25        125.92        119.97         5.93 o                         
   4  -1  25         41.34         46.79         9.16 o                         
  -5   0  25         71.10         72.41         6.35 o                         
  -4   0  25         19.45         15.49         3.64 o                         
  -3   0  25         40.66         41.87         3.42 o                         
  -2   0  25        547.03        549.24         7.09 o                         
  -1   0  25        187.21        187.32         3.81 o                         
   0   0  25        791.55        821.39         8.40 o                         
   1   0  25          5.27          3.92         2.59 o                         
   2   0  25        121.83        125.25         4.96 o                         
   3   0  25         74.22         65.44         4.40 o                         
   4   0  25         31.47         34.24        14.23 o                         
  -5   1  25         74.16         66.83         5.63 o                         
  -4   1  25         67.89         72.00         5.69 o                         
  -3   1  25        169.48        160.27         4.63 o                         
  -2   1  25        158.24        160.05         4.04 o                         
  -1   1  25         68.22         67.68         3.02 o                         
   0   1  25        375.96        383.40         5.77 o                         
   1   1  25         15.96         13.85         2.78 o                         
   2   1  25        377.25        370.15         6.58 o                         
   3   1  25         35.84         27.63         4.20 o                         
  -5   2  25        110.82        107.01         6.42 o                         
  -4   2  25          1.49          2.29         3.18 o                         
  -3   2  25        143.96        148.44         5.91 o                         
  -2   2  25         57.16         63.45         3.15 o                         
  -1   2  25         73.29         63.33         3.00 o                         
   0   2  25        198.87        200.90         4.96 o                         
   1   2  25          0.41         -2.68         2.68 o                         
   2   2  25        284.59        271.55         7.07 o                         
   3   2  25          9.21          5.07         6.74 o                         
  -4   3  25          0.15         -1.21         3.89 o                         
  -3   3  25        133.88        141.17         6.42 o                         
  -2   3  25         16.41         13.74         2.91 o                         
  -1   3  25        204.09        256.48         5.71 o                         
   0   3  25        194.17        174.12         4.77 o                         
   1   3  25         97.29         93.67         4.60 o                         
   2   3  25        192.30        185.22         6.21 o                         
  -4   4  25         22.14         11.60         4.61 o                         
  -3   4  25        142.87        141.79         6.00 o                         
  -2   4  25          0.06          3.19         3.59 o                         
  -1   4  25        127.50        120.23         7.27 o                         
   0   4  25         98.86         88.73         6.33 o                         
   1   4  25        131.31        127.76         5.29 o                         
   2   4  25        127.96        117.58        10.31 o                         
  -3   5  25         77.23         75.35        11.18 o                         
  -2   5  25         10.21          8.69         4.76 o                         
  -1   5  25        264.44        261.57         8.54 o                         
   0   5  25          0.88         -3.03         3.99 o                         
   1   5  25         40.79         33.39         8.36 o                         
  -1  -6  26         28.09         44.39         9.70 o                         
   0  -6  26         71.92         67.41         8.08 o                         
   1  -6  26         48.22         32.50        10.24 o                         
   2  -6  26         60.03         36.73         7.38 o                         
  -2  -5  26          0.44          5.31         3.61 o                         
  -1  -5  26         68.38         69.41         4.60 o                         
   0  -5  26         59.69         55.33         4.61 o                         
   1  -5  26        143.48        124.55         5.59 o                         
   2  -5  26        239.21        232.47        10.96 o                         
   3  -5  26          4.30         -2.84         5.95 o                         
  -3  -4  26         56.14         60.93         4.87 o                         
  -2  -4  26         23.84         22.61         3.15 o                         
  -1  -4  26        205.86        208.92         7.77 o                         
   0  -4  26        137.67        143.96         5.08 o                         
   1  -4  26        250.96        252.64         7.07 o                         
   2  -4  26         53.85         54.84         4.58 o                         
   3  -4  26         28.76         22.17         6.52 o                         
  -4  -3  26         40.34         33.48         5.46 o                         
  -3  -3  26        219.81        219.66         8.92 o                         
  -2  -3  26         15.88         17.52         2.90 o                         
  -1  -3  26        131.78        131.00         3.98 o                         
   0  -3  26        180.24        168.61         4.80 o                         
   1  -3  26        140.33        138.40         4.71 o                         
   2  -3  26         74.09         70.39         4.50 o                         
   3  -3  26         84.54         87.52         5.28 o                         
  -4  -2  26         36.46         30.94         4.92 o                         
  -3  -2  26        125.36        125.99         5.41 o                         
  -2  -2  26         66.67         69.00         3.41 o                         
  -1  -2  26        612.86        599.37         9.49 o                         
   0  -2  26       1442.07       1431.52        12.28 o                         
   1  -2  26        147.13        155.78         4.19 o                         
   2  -2  26          0.67         -1.16         3.26 o                         
   3  -2  26         89.34         91.65         5.35 o                         
   4  -2  26        326.70        357.54        22.83 o                         
  -4  -1  26        168.74        154.07         6.15 o                         
  -3  -1  26        125.29        120.49         5.12 o                         
  -2  -1  26        195.78        180.54         4.59 o                         
  -1  -1  26        190.59        194.30         4.20 o                         
   0  -1  26         17.51         19.31         2.61 o                         
   1  -1  26        228.53        228.76         5.19 o                         
   2  -1  26          4.19          0.35         3.54 o                         
   3  -1  26        166.19        165.27         6.34 o                         
  -4   0  26        138.11        134.47         5.77 o                         
  -3   0  26          6.33          9.84         3.35 o                         
  -2   0  26        337.28        331.48         5.28 o                         
  -1   0  26          8.65          7.88         2.15 o                         
   0   0  26        228.84        253.65         5.14 o                         
   1   0  26         57.46         65.27         3.35 o                         
   2   0  26          0.38         -3.16         3.16 o                         
   3   0  26        179.35        169.02         6.10 o                         
  -4   1  26        126.44        125.32         5.81 o                         
  -3   1  26          0.22         -1.37         3.30 o                         
  -2   1  26        210.50        219.41         4.35 o                         
  -1   1  26        205.04        169.44         4.22 o                         
   0   1  26        202.74        216.26         4.83 o                         
   1   1  26        178.22        172.63         4.90 o                         
   2   1  26        110.57        110.61         5.65 o                         
   3   1  26        153.76        133.36         8.60 o                         
  -4   2  26         87.00         95.40         5.04 o                         
  -3   2  26         12.71          5.97         3.12 o                         
  -2   2  26        243.79        243.40         5.38 o                         
  -1   2  26         11.79         11.50         2.56 o                         
   0   2  26        258.10        255.41         5.49 o                         
   1   2  26         73.87         67.05         3.93 o                         
   2   2  26        127.46        115.76         5.26 o                         
   3   2  26         29.37         24.57         6.20 o                         
  -4   3  26         68.44         68.36         6.99 o                         
  -3   3  26         24.59         27.79         4.03 o                         
  -2   3  26        177.02        170.75         6.51 o                         
  -1   3  26          1.38          2.00         3.40 o                         
   0   3  26        327.55        301.79         6.64 o                         
   1   3  26          0.44         -3.32         3.32 o                         
   2   3  26        121.08         99.37         7.23 o                         
  -4   4  26          7.04         11.78         5.63 o                         
  -3   4  26         66.40         65.05         5.57 o                         
  -2   4  26        333.58        374.30         8.48 o                         
  -1   4  26         37.02         28.98         3.71 o                         
   0   4  26        196.86        198.86         6.76 o                         
   1   4  26         17.75         16.28         4.56 o                         
  -3   5  26         44.88         35.84         7.22 o                         
  -2   5  26        130.60        124.08        10.11 o                         
  -1   5  26        114.46         98.93        10.75 o                         
   0   5  26         91.14        114.75         7.89 o                         
  -1  -6  27          5.64         -3.95         5.77 o                         
   0  -6  27         62.96         37.09         7.01 o                         
   1  -6  27         18.83         -1.31         7.24 o                         
  -2  -5  27         58.69         56.42         6.43 o                         
  -1  -5  27          5.07          5.65         5.73 o                         
   0  -5  27         62.49         60.22         5.18 o                         
   1  -5  27         77.71         60.48         5.10 o                         
   2  -5  27        160.79        159.38        11.02 o                         
  -3  -4  27         37.16         46.36         4.74 o                         
  -2  -4  27        140.14        138.32         4.75 o                         
  -1  -4  27         70.27         72.19         3.97 o                         
   0  -4  27         22.37         27.25         3.48 o                         
   1  -4  27        134.56        124.72         5.19 o                         
   2  -4  27         77.92         78.96         5.24 o                         
   3  -4  27          3.66         -6.90         6.90 o                         
  -3  -3  27        126.80        131.06         6.21 o                         
  -2  -3  27         48.88         53.06         3.80 o                         
  -1  -3  27         93.93         94.13         3.78 o                         
   0  -3  27        103.11         98.72         4.02 o                         
   1  -3  27          8.89          8.54         3.33 o                         
   2  -3  27        169.94        168.01         5.98 o                         
   3  -3  27          0.12         -5.28         5.28 o                         
  -4  -2  27        131.14        119.80         7.04 o                         
  -3  -2  27        145.01        151.95         6.02 o                         
  -2  -2  27          8.27         10.12         2.82 o                         
  -1  -2  27        498.96        481.49         8.57 o                         
   0  -2  27         24.00         31.51         2.88 o                         
   1  -2  27         77.82         85.61         3.63 o                         
   2  -2  27         62.75         58.61         4.46 o                         
   3  -2  27          1.73          1.69         4.46 o                         
  -4  -1  27         26.16         17.77         5.38 o                         
  -3  -1  27        175.62        163.59         6.03 o                         
  -2  -1  27          7.77          6.91         2.72 o                         
  -1  -1  27        398.39        391.98         5.53 o                         
   0  -1  27         95.35        100.56         3.55 o                         
   1  -1  27        134.22        144.73         4.21 o                         
   2  -1  27        184.67        186.36         6.32 o                         
   3  -1  27          9.80         -0.90         4.08 o                         
  -4   0  27        151.25        143.04         8.28 o                         
  -3   0  27         84.61         91.99         4.32 o                         
  -2   0  27         35.82         35.68         2.82 o                         
  -1   0  27        238.77        231.58         4.55 o                         
   0   0  27         10.62         30.09         2.70 o                         
   1   0  27        134.29        146.74         4.70 o                         
   2   0  27        108.97         97.58         6.33 o                         
   3   0  27         98.05         98.88         9.96 o                         
  -4   1  27         54.28         51.96         5.30 o                         
  -3   1  27         88.39         91.35         4.77 o                         
  -2   1  27         55.78         56.19         3.40 o                         
  -1   1  27        110.81        137.87         4.12 o                         
   0   1  27          0.81          0.74         2.57 o                         
   1   1  27        288.40        273.10         5.84 o                         
   2   1  27          5.33          1.28         3.40 o                         
   3   1  27         86.31         83.39         7.30 o                         
  -4   2  27        171.80        168.50        13.63 o                         
  -3   2  27         17.98         20.01         3.65 o                         
  -2   2  27        176.65        188.30         6.71 o                         
  -1   2  27        116.32        121.77         5.00 o                         
   0   2  27         53.47         55.42         3.79 o                         
   1   2  27        203.99        195.37         5.85 o                         
   2   2  27          3.17         -3.96         3.96 o                         
  -4   3  27        138.84        126.01         6.72 o                         
  -3   3  27          9.54          8.87         3.78 o                         
  -2   3  27        231.81        233.90         6.62 o                         
  -1   3  27        123.61        122.11         4.83 o                         
   0   3  27        153.61        153.48         6.21 o                         
   1   3  27         61.72         51.48         4.61 o                         
   2   3  27         34.90         19.42         8.26 o                         
  -3   4  27          0.89         -5.61         5.61 o                         
  -2   4  27          3.05          5.29         4.04 o                         
  -1   4  27          1.56         -2.85         3.52 o                         
   0   4  27        112.99        121.00         6.50 o                         
   1   4  27         11.70          6.11         5.61 o                         
  -2   5  27        203.33        199.73        17.67 o                         
  -1   5  27          1.94         -3.25         6.87 o                         
  -2  -5  28         71.24         61.36        12.75 o                         
  -1  -5  28         18.55         50.78        23.82 o                         
   0  -5  28          1.30         -4.98         4.98 o                         
   1  -5  28         79.41         71.61         7.64 o                         
   2  -5  28         25.28          5.58         7.53 o                         
  -3  -4  28          4.98         32.83        18.93 o                         
  -2  -4  28        170.66        167.21         5.25 o                         
  -1  -4  28          2.23          0.34         3.53 o                         
   0  -4  28       1188.81       1151.62        12.51 o                         
   1  -4  28         15.44         10.91         3.50 o                         
   2  -4  28         20.41         20.46         7.00 o                         
  -3  -3  28         16.74         12.43         5.08 o                         
  -2  -3  28        135.91        136.33         5.18 o                         
  -1  -3  28          1.54          6.06         2.85 o                         
   0  -3  28        105.59        110.98         4.42 o                         
   1  -3  28         37.58         34.81         3.82 o                         
   2  -3  28        102.01        100.23         6.83 o                         
   3  -3  28         70.49         65.99         7.27 o                         
  -4  -2  28          4.56         -0.08         4.82 o                         
  -3  -2  28         77.64         73.08         4.83 o                         
  -2  -2  28        111.92        114.10         4.50 o                         
  -1  -2  28        140.54        141.65         4.23 o                         
   0  -2  28        178.27        175.87         4.81 o                         
   1  -2  28          0.01         -0.20         3.07 o                         
   2  -2  28         67.13         69.79         4.63 o                         
   3  -2  28         97.91         86.57         9.42 o                         
  -4  -1  28         12.97          4.15         8.65 o                         
  -3  -1  28         72.03         78.55         4.44 o                         
  -2  -1  28         63.03         66.02         3.80 o                         
  -1  -1  28        107.44         82.11         3.63 o                         
   0  -1  28        269.78        278.04         6.01 o                         
   1  -1  28          8.30         10.18         2.98 o                         
   2  -1  28        265.54        264.00         7.97 o                         
   3  -1  28         37.47         44.94         6.29 o                         
  -4   0  28          7.66         -7.88         7.88 o                         
  -3   0  28        132.81        134.16         5.20 o                         
  -2   0  28         36.73         43.92         3.81 o                         
  -1   0  28        116.72        122.89         4.55 o                         
   0   0  28        229.11        250.82         5.01 o                         
   1   0  28         65.58         65.98         4.06 o                         
   2   0  28        198.23        181.88         6.45 o                         
   3   0  28         19.57          8.94         7.51 o                         
  -4   1  28          1.35         -4.78         4.78 o                         
  -3   1  28        167.44        177.44         7.53 o                         
  -2   1  28         15.54         18.23         3.04 o                         
  -1   1  28        181.80        187.37         4.84 o                         
   0   1  28        133.30        133.70         4.42 o                         
   1   1  28        185.10        177.79         6.11 o                         
   2   1  28        123.62        126.05         5.80 o                         
  -4   2  28         77.11         85.55         6.14 o                         
  -3   2  28         68.03         77.58         6.98 o                         
  -2   2  28          9.39         15.69         3.75 o                         
  -1   2  28        173.90        175.36         5.20 o                         
   0   2  28         12.75          8.61         3.01 o                         
   1   2  28        198.96        188.26         5.70 o                         
   2   2  28         59.75         64.78         6.00 o                         
  -3   3  28         57.68         54.67         7.74 o                         
  -2   3  28         11.48          0.91         3.52 o                         
  -1   3  28        266.03        277.02         8.41 o                         
   0   3  28          2.61         -3.17         3.17 o                         
   1   3  28        154.94        145.32         6.60 o                         
  -3   4  28         25.23         29.79         6.49 o                         
  -2   4  28         91.03         96.89         9.30 o                         
  -1   4  28         47.81         31.81         5.35 o                         
   0   4  28          7.26         -1.05         4.71 o                         
  -1  -5  29         75.29         68.10         8.22 o                         
   0  -5  29          0.03         -4.97         4.97 o                         
   1  -5  29         54.43         34.18         7.56 o                         
  -2  -4  29         70.66         70.41         8.42 o                         
  -1  -4  29         92.30         93.16         4.72 o                         
   0  -4  29         86.66         86.50         4.78 o                         
   1  -4  29         12.29          5.72         4.97 o                         
   2  -4  29          4.85         -4.45         5.93 o                         
  -3  -3  29          8.00         16.23         6.40 o                         
  -2  -3  29         76.92         76.94         4.81 o                         
  -1  -3  29        231.69        219.04         6.02 o                         
   0  -3  29          4.94          4.23         3.02 o                         
   1  -3  29        157.63        145.95         5.89 o                         
   2  -3  29          5.38          1.60         4.21 o                         
  -3  -2  29          4.10         -0.89         3.55 o                         
  -2  -2  29        124.93        111.08         5.00 o                         
  -1  -2  29         45.08         50.31         3.56 o                         
   0  -2  29         81.76         85.00         3.77 o                         
   1  -2  29         86.51         97.64         4.71 o                         
   2  -2  29         11.35         14.64         4.00 o                         
   3  -2  29         95.63         83.70         7.31 o                         
  -4  -1  29         72.41         62.74         6.60 o                         
  -3  -1  29          0.31          0.59         3.31 o                         
  -2  -1  29        157.18        162.30         5.09 o                         
  -1  -1  29          3.12          1.22         2.70 o                         
   0  -1  29        175.01        182.91         5.81 o                         
   1  -1  29         53.51         54.12         4.10 o                         
   2  -1  29        118.07        112.08         5.59 o                         
   3  -1  29         43.41         60.97        23.45 o                         
  -4   0  29         50.85         40.35         5.98 o                         
  -3   0  29         73.02         68.87         4.11 o                         
  -2   0  29        118.60        124.79         4.39 o                         
  -1   0  29         14.16         18.92         3.10 o                         
   0   0  29        249.82        265.92         5.89 o                         
   1   0  29          0.57         -0.13         3.15 o                         
   2   0  29         81.28         83.49         6.72 o                         
  -4   1  29         70.13         59.74         8.19 o                         
  -3   1  29         97.37        102.80         6.12 o                         
  -2   1  29        176.57        176.01         5.65 o                         
  -1   1  29         45.86         37.61         3.19 o                         
   0   1  29        259.31        258.05         8.25 o                         
   1   1  29         20.09         16.00         3.37 o                         
   2   1  29         24.70         20.37         5.40 o                         
  -3   2  29         53.73         52.89         5.63 o                         
  -2   2  29          1.43          1.42         3.41 o                         
  -1   2  29         99.24         98.76         4.52 o                         
   0   2  29         96.84        100.33         4.82 o                         
   1   2  29         63.74         63.85         4.35 o                         
   2   2  29        257.74        248.57        11.26 o                         
  -3   3  29         59.23         60.95         7.49 o                         
  -2   3  29         42.83         48.55         5.42 o                         
  -1   3  29        182.65        168.13         6.06 o                         
   0   3  29         44.63         51.15         5.46 o                         
   1   3  29        150.18        143.12         9.96 o                         
  -2   4  29         32.45         35.96         7.06 o                         
  -1   4  29         74.15         71.27         8.06 o                         
   0   4  29         17.94         14.77         6.11 o                         
   0  -5  30         21.94         19.44         8.53 o                         
  -2  -4  30          0.97         12.13         5.09 o                         
  -1  -4  30        162.13        153.98         6.39 o                         
   0  -4  30         14.28         12.92         4.70 o                         
   1  -4  30         21.22         18.72         6.20 o                         
   2  -4  30         50.62         35.05         8.85 o                         
  -2  -3  30          2.28         12.17         4.28 o                         
  -1  -3  30         26.62         21.07         3.64 o                         
   0  -3  30         37.30         34.90         5.03 o                         
   1  -3  30        165.41        158.82        11.01 o                         
   2  -3  30         26.76          9.71         6.33 o                         
  -3  -2  30         29.97         28.56         4.38 o                         
  -2  -2  30         46.34         42.25         4.07 o                         
  -1  -2  30        126.83        128.52         4.99 o                         
   0  -2  30          0.19         -1.56         3.32 o                         
   1  -2  30        174.17        192.99         7.69 o                         
   2  -2  30          7.53         10.08         6.06 o                         
  -3  -1  30         67.27         65.63         7.92 o                         
  -2  -1  30         94.16         92.26         4.22 o                         
  -1  -1  30         81.10         94.76         4.12 o                         
   0  -1  30         24.30         26.24         3.83 o                         
   1  -1  30        191.34        190.86         6.47 o                         
   2  -1  30          3.28          4.69         4.37 o                         
  -3   0  30          5.19          2.63         5.06 o                         
  -2   0  30        133.65        120.89         4.74 o                         
  -1   0  30         29.08         28.65         3.02 o                         
   0   0  30         82.18        100.87         5.39 o                         
   1   0  30         83.85         82.46         5.25 o                         
   2   0  30        134.80        148.01         8.47 o                         
  -3   1  30         11.11          1.91         8.59 o                         
  -2   1  30        175.13        179.01         5.56 o                         
  -1   1  30         12.82         21.90         3.78 o                         
   0   1  30        156.96        166.39         4.89 o                         
   1   1  30         42.89         45.66         4.35 o                         
   2   1  30         14.91          3.41         5.92 o                         
  -3   2  30          9.76          7.81         6.09 o                         
  -2   2  30        123.86        121.98         5.98 o                         
  -1   2  30          7.62          3.80         3.84 o                         
   0   2  30         84.27         91.54         4.89 o                         
   1   2  30          1.85         -1.25         5.43 o                         
  -2   3  30        105.80        117.95         9.09 o                         
  -1   3  30         23.65         22.77         6.38 o                         
   0   3  30         74.28         79.66         5.74 o                         
  -1  -4  31         13.30          1.92         5.05 o                         
   0  -4  31         78.00         82.62         8.32 o                         
   1  -4  31          0.31         -5.87         5.87 o                         
  -2  -3  31         36.79         40.33         8.33 o                         
  -1  -3  31        115.33        106.64         5.35 o                         
   0  -3  31         97.84         92.11         5.72 o                         
   1  -3  31         50.21         83.33         9.35 o                         
   2  -3  31         80.83         64.65        13.44 o                         
  -3  -2  31         87.62         82.37         6.63 o                         
  -2  -2  31         11.57          8.94         4.68 o                         
  -1  -2  31        127.08        129.62         6.04 o                         
   0  -2  31         40.03         41.27         3.97 o                         
   1  -2  31         97.35        101.30         5.86 o                         
   2  -2  31         66.31         61.70         9.64 o                         
  -3  -1  31        145.27        141.29         8.70 o                         
  -2  -1  31         10.13          7.44         4.03 o                         
  -1  -1  31        185.38        169.84         5.37 o                         
   0  -1  31         10.76         16.51         3.04 o                         
   1  -1  31        168.46        176.23         9.13 o                         
   2  -1  31          8.12          7.06         7.76 o                         
  -3   0  31         13.87          4.40         4.66 o                         
  -2   0  31          7.28          7.73         3.02 o                         
  -1   0  31        138.44        142.98         6.73 o                         
   0   0  31          0.29         11.29         2.96 o                         
   1   0  31        145.31        146.96         6.86 o                         
   2   0  31         21.72         16.75         8.09 o                         
  -3   1  31          9.73          9.36         8.02 o                         
  -2   1  31         36.50         38.18         4.80 o                         
  -1   1  31        125.19        141.15         6.11 o                         
   0   1  31         25.76         25.88         3.82 o                         
   1   1  31        247.29        265.30         8.37 o                         
  -3   2  31          2.14         -3.04         4.98 o                         
  -2   2  31        176.34        179.35        12.11 o                         
  -1   2  31         21.08         12.08         5.08 o                         
   0   2  31         16.69         17.00         4.70 o                         
   1   2  31        278.22        245.91        21.91 o                         
  -2   3  31         59.90         62.93         7.79 o                         
  -1   3  31         21.26         19.12         6.54 o                         
   0   3  31         24.75         30.60         7.23 o                         
  -1  -3  32         26.16         20.83         6.41 o                         
   0  -3  32         98.05         87.24         9.63 o                         
   1  -3  32          1.59         -3.65         5.26 o                         
  -2  -2  32        107.39         84.64         6.47 o                         
  -1  -2  32         21.33         20.74         4.58 o                         
   0  -2  32         77.71         76.36         4.83 o                         
   1  -2  32          2.98         21.09         6.22 o                         
  -2  -1  32         32.90         39.52         6.89 o                         
  -1  -1  32         91.56         83.12         4.69 o                         
   0  -1  32         67.15         81.12         4.57 o                         
   1  -1  32         27.24         39.39         5.96 o                         
  -3   0  32         40.19         32.88        12.77 o                         
  -2   0  32         19.21         13.68         6.90 o                         
  -1   0  32        128.73        123.02         5.73 o                         
   0   0  32         27.34         32.39         3.73 o                         
   1   0  32         69.87         92.78         7.82 o                         
  -2   1  32          2.94          0.41         4.84 o                         
  -1   1  32        127.99        143.59         8.34 o                         
   0   1  32          4.27          4.31         4.92 o                         
   1   1  32         73.48         81.80        21.51 o                         
  -2   2  32         55.58         49.70         9.88 o                         
  -1   2  32         65.49         56.15         7.60 o                         
   0   2  32          0.23          2.15         5.32 o                         
   0  -3  33         44.71         44.91         8.37 o                         
  -1  -2  33         21.09         15.46         5.27 o                         
   0  -2  33         53.33         47.24        10.21 o                         
   1  -2  33         34.26         28.34         7.90 o                         
  -2  -1  33         66.66         68.70         6.59 o                         
  -1  -1  33          0.37         -3.93         4.12 o                         
   0  -1  33         75.66         80.28         6.35 o                         
   1  -1  33         43.40         60.85         6.12 o                         
  -2   0  33        105.59         97.08         6.43 o                         
  -1   0  33         28.61         36.13         6.02 o                         
   0   0  33         43.78         51.88         6.14 o                         
   1   0  33         53.43         49.32         9.23 o                         
  -2   1  33         37.65         43.11         6.87 o                         
  -1   1  33         22.77         27.33         5.09 o                         
   0   1  33         38.18         32.03         5.74 o                         
  -1  -1  34         41.61         50.30         6.24 o                         
   0  -1  34         29.17         18.93         6.50 o                         
  -1   0  34          3.65          2.38         6.45 o                         
                                                                                
